# Supplementary material for: Tumor genomic alterations in severe-combined immunodeficiency bare-lymphocyte syndrome genes are associated with high mutational burden and disproportional neo-antigen rates
Source: J Immunother Cancer. 2019 May 7;7:123. doi: 10.1186/s40425-019-0584-2 (PMC6503546; doi:10.1186/s40425-019-0584-2)
Supplement: Supplementary file 2 — Data Set 1. Neoantigens predicted based on patient-specific HLA genotypes in colorectal, melanoma, gastric, and uterine cancers. (ZIP 63724 kb) [file 40425_2019_584_MOESM2_ESM.zip]

Archive with 5 entries (5 files):
- COAD_all_neoantigens.tsv
- READ_all_neoantigens.tsv
- SKCM_all_neoantigens.tsv
- STAD_all_neoantigens.tsv
- UCEC_all_neoantigens.tsv
