# Supplementary material for: Tumor genomic alterations in severe-combined immunodeficiency bare-lymphocyte syndrome genes are associated with high mutational burden and disproportional neo-antigen rates
Source: J Immunother Cancer. 2019 May 7;7:123. doi: 10.1186/s40425-019-0584-2 (PMC6503546; doi:10.1186/s40425-019-0584-2)
Supplement: Supplementary file 3 — Table S1. Mutation profiles of BLS genes in colorectal, melanoma, gastric, and uterine cancers. Table S2. ω (dN/dS ratio) and neutrality tests for selection signal of neoantigen carrying genes in BLS I only and Others group. Syn: synonymous mutation; mis: missense mutation; non: nonsense mutation. w: ω (dN/dS ratio); p: P-values for substitutions are obtained by Likelihood-Ratio Tests as described in (Martincorena et al., 2017); q: q-values are obtained by Benjamini-Hodgberg’s multiple testing correction. (XLS 12882 kb) [file 40425_2019_584_MOESM3_ESM.xls]

## Sheet: Table S1 - CRC
Table S1. Mutation profiles of BLS genes in colorectal, melanoma, gastric, and uterine cancers.
submitter_id	total_mutation	BLS alteration				AA changing								MSI_status	CNV								Neoantigen
		BLS.altered	BLS.1.altered	BLS.2.altered	POLE.altered	TAP1	TAP2	TAPBP	CIITA	RFX5	RFXAP	RFXANK	POLE		cnv.POLE	cnv.TAP1	cnv.TAP2	cnv.TAPBP	cnv.CIITA	cnv.RFX5	cnv.RFXAP	cnv.RFXANK	NEO50	NEO100	NEO250	NEO500
TCGA-3L-AA1B	112	FALSE	FALSE	FALSE	FALSE	NA	NA	NA	NA	NA	NA	NA	NA	NA	1	0	0	0	0	0	1	1	4	11	22	35
TCGA-4N-A93T	77	FALSE	FALSE	FALSE	FALSE	NA	NA	NA	NA	NA	NA	NA	NA	NA	0	0	0	0	0	0	1	0	4	8	21	34
TCGA-4T-AA8H	108	FALSE	FALSE	FALSE	FALSE	NA	NA	NA	NA	NA	NA	NA	NA	NA	1	0	0	0	0	0	1	1	4	8	19	40
TCGA-5M-AAT4	156	FALSE	FALSE	FALSE	FALSE	NA	NA	NA	NA	NA	NA	NA	NA	NA	-1	0	0	0	0	0	0	0	5	11	28	52
TCGA-5M-AAT5	66	FALSE	FALSE	FALSE	FALSE	NA	NA	NA	NA	NA	NA	NA	NA	NA	0	0	0	0	0	0	2	0	1	1	4	11
TCGA-5M-AAT6	1728	TRUE	FALSE	TRUE	TRUE	NA	NA	NA	R978W	NA	NA	NA	T1313M	NA	0	0	0	0	0	0	1	0	99	180	367	649
TCGA-5M-AATA	55	FALSE	FALSE	FALSE	FALSE	NA	NA	NA	NA	NA	NA	NA	NA	NA	0	-1	-1	-1	-1	0	0	0	4	9	14	25
TCGA-5M-AATE	105	FALSE	FALSE	FALSE	FALSE	NA	NA	NA	NA	NA	NA	NA	NA	NA	-1	0	0	0	1	1	1	0	5	18	32	56
TCGA-A6-2671	57	FALSE	FALSE	FALSE	FALSE	NA	NA	NA	NA	NA	NA	NA	NA	MSS	-1	-1	-1	-1	1	1	1	1	4	6	8	13
TCGA-A6-2672	851	TRUE	TRUE	FALSE	FALSE	T694K	NA	NA	NA	NA	NA	NA	NA	MSI-H	0	0	0	0	0	0	1	0	50	74	171	274
TCGA-A6-2674	95	FALSE	FALSE	FALSE	FALSE	NA	NA	NA	NA	NA	NA	NA	NA	MSS	0	0	0	0	0	1	2	0	3	8	17	35
TCGA-A6-2675	77	FALSE	FALSE	FALSE	FALSE	NA	NA	NA	NA	NA	NA	NA	NA	NA	0	1	1	1	1	0	1	1	1	2	9	24
TCGA-A6-2677	99	FALSE	FALSE	FALSE	FALSE	NA	NA	NA	NA	NA	NA	NA	NA	MSS	-1	0	0	0	-1	0	0	0	7	9	24	39
TCGA-A6-2679	80	FALSE	FALSE	FALSE	FALSE	NA	NA	NA	NA	NA	NA	NA	NA	MSS	1	1	1	1	1	1	1	0	4	9	24	32
TCGA-A6-2680	59	FALSE	FALSE	FALSE	FALSE	NA	NA	NA	NA	NA	NA	NA	NA	MSS	0	0	0	0	1	1	1	0	8	10	22	36
TCGA-A6-2681	107	FALSE	FALSE	FALSE	FALSE	NA	NA	NA	NA	NA	NA	NA	NA	MSS	1	0	0	0	1	1	1	1	6	7	15	25
TCGA-A6-2682	45	FALSE	FALSE	FALSE	FALSE	NA	NA	NA	NA	NA	NA	NA	NA	MSS	1	0	0	0	0	0	1	0	1	3	12	20
TCGA-A6-2684	62	FALSE	FALSE	FALSE	FALSE	NA	NA	NA	NA	NA	NA	NA	NA	MSI-L	0	0	0	0	0	0	0	0	2	7	13	25
TCGA-A6-2685	39	FALSE	FALSE	FALSE	FALSE	NA	NA	NA	NA	NA	NA	NA	NA	MSS	0	0	0	0	1	0	0	0	1	1	3	6
TCGA-A6-2686	1818	FALSE	FALSE	FALSE	TRUE	NA	NA	NA	NA	NA	NA	NA	K1170Nfs*49	MSI-H	1	-1	-1	-1	0	0	0	0	75	144	299	528
TCGA-A6-3807	103	FALSE	FALSE	FALSE	FALSE	NA	NA	NA	NA	NA	NA	NA	NA	MSS	-1	0	0	0	1	0	1	-1	8	14	30	50
TCGA-A6-3808	157	FALSE	FALSE	FALSE	FALSE	NA	NA	NA	NA	NA	NA	NA	NA	MSI-L	NA	NA	NA	NA	NA	NA	NA	NA	5	16	37	62
TCGA-A6-3809	1051	TRUE	FALSE	TRUE	TRUE	NA	NA	NA	K958Rfs*37	NA	NA	NA	D1214A	MSI-H	1	0	0	0	0	0	0	0	116	179	279	425
TCGA-A6-3810	134	FALSE	FALSE	FALSE	FALSE	NA	NA	NA	NA	NA	NA	NA	NA	MSS	-1	1	1	1	0	1	1	1	7	10	23	35
TCGA-A6-4105	132	FALSE	FALSE	FALSE	FALSE	NA	NA	NA	NA	NA	NA	NA	NA	NA	1	0	0	0	-1	0	1	1	11	20	36	60
TCGA-A6-4107	153	FALSE	FALSE	FALSE	FALSE	NA	NA	NA	NA	NA	NA	NA	NA	MSS	0	1	1	1	1	1	1	0	3	6	22	42
TCGA-A6-5656	82	FALSE	FALSE	FALSE	FALSE	NA	NA	NA	NA	NA	NA	NA	NA	NA	0	0	0	0	0	0	1	0	4	7	14	30
TCGA-A6-5657	91	FALSE	FALSE	FALSE	FALSE	NA	NA	NA	NA	NA	NA	NA	NA	NA	0	0	0	0	0	0	0	1	8	9	17	33
TCGA-A6-5659	111	FALSE	FALSE	FALSE	FALSE	NA	NA	NA	NA	NA	NA	NA	NA	NA	-1	1	1	1	1	0	1	0	9	25	39	69
TCGA-A6-5660	113	FALSE	FALSE	FALSE	FALSE	NA	NA	NA	NA	NA	NA	NA	NA	NA	0	1	1	1	1	1	1	0	5	6	18	30
TCGA-A6-5661	1017	FALSE	FALSE	FALSE	FALSE	NA	NA	NA	NA	NA	NA	NA	NA	NA	0	0	0	0	0	0	2	0	85	147	291	503
TCGA-A6-5664	40	FALSE	FALSE	FALSE	FALSE	NA	NA	NA	NA	NA	NA	NA	NA	NA	1	0	0	0	0	0	0	0	2	2	4	7
TCGA-A6-5665	1541	TRUE	TRUE	TRUE	FALSE	L367M	NA	NA	R380W	NA	NA	NA	NA	NA	0	0	0	0	0	0	0	0	137	221	371	611
TCGA-A6-5666	79	FALSE	FALSE	FALSE	FALSE	NA	NA	NA	NA	NA	NA	NA	NA	NA	0	0	0	0	0	0	1	0	1	3	7	25
TCGA-A6-5667	52	FALSE	FALSE	FALSE	FALSE	NA	NA	NA	NA	NA	NA	NA	NA	NA	0	0	0	0	1	0	1	1	1	3	11	20
TCGA-A6-6137	104	FALSE	FALSE	FALSE	FALSE	NA	NA	NA	NA	NA	NA	NA	NA	NA	0	0	0	0	0	0	1	0	2	8	23	31
TCGA-A6-6138	84	FALSE	FALSE	FALSE	FALSE	NA	NA	NA	NA	NA	NA	NA	NA	NA	0	1	1	1	0	-1	1	0	1	5	21	34
TCGA-A6-6142	64	FALSE	FALSE	FALSE	FALSE	NA	NA	NA	NA	NA	NA	NA	NA	NA	1	1	1	1	0	0	1	-1	2	4	11	20
TCGA-A6-6648	78	FALSE	FALSE	FALSE	FALSE	NA	NA	NA	NA	NA	NA	NA	NA	NA	1	1	1	1	0	0	1	1	7	15	30	41
TCGA-A6-6649	101	FALSE	FALSE	FALSE	FALSE	NA	NA	NA	NA	NA	NA	NA	NA	NA	0	-1	-1	-1	0	1	1	0	0	3	6	10
TCGA-A6-6650	83	FALSE	FALSE	FALSE	FALSE	NA	NA	NA	NA	NA	NA	NA	NA	NA	1	1	1	1	0	0	1	0	5	8	22	46
TCGA-A6-6651	73	FALSE	FALSE	FALSE	FALSE	NA	NA	NA	NA	NA	NA	NA	NA	NA	0	0	0	0	-1	0	1	1	2	3	10	26
TCGA-A6-6652	63	FALSE	FALSE	FALSE	FALSE	NA	NA	NA	NA	NA	NA	NA	NA	NA	0	0	0	0	0	1	1	0	6	9	15	24
TCGA-A6-6653	937	FALSE	FALSE	FALSE	FALSE	NA	NA	NA	NA	NA	NA	NA	NA	NA	0	0	0	0	0	0	0	0	52	89	190	347
TCGA-A6-6654	144	FALSE	FALSE	FALSE	FALSE	NA	NA	NA	NA	NA	NA	NA	NA	NA	1	-1	-1	-1	1	1	1	1	1	3	8	20
TCGA-A6-6780	1061	TRUE	TRUE	FALSE	FALSE	P158Q	NA	NA	NA	NA	NA	NA	NA	NA	1	0	0	0	0	0	0	0	57	101	180	306
TCGA-A6-6781	1743	TRUE	FALSE	TRUE	TRUE	NA	NA	NA	R669H	NA	NA	NA	P1547S	NA	0	0	0	0	0	0	0	0	39	68	139	239
TCGA-A6-6782	120	FALSE	FALSE	FALSE	FALSE	NA	NA	NA	NA	NA	NA	NA	NA	NA	-1	-1	-1	-1	0	0	1	0	5	7	19	39
TCGA-A6-A565	361	FALSE	FALSE	FALSE	FALSE	NA	NA	NA	NA	NA	NA	NA	NA	NA	0	0	0	0	0	0	0	0	16	31	71	134
TCGA-A6-A566	134	FALSE	FALSE	FALSE	FALSE	NA	NA	NA	NA	NA	NA	NA	NA	NA	1	0	0	0	0	0	0	0	6	11	28	44
TCGA-A6-A567	46	FALSE	FALSE	FALSE	FALSE	NA	NA	NA	NA	NA	NA	NA	NA	NA	-1	0	0	0	-1	0	1	-1	4	6	10	17
TCGA-A6-A56B	77	FALSE	FALSE	FALSE	FALSE	NA	NA	NA	NA	NA	NA	NA	NA	NA	-1	1	1	1	0	1	1	1	4	6	19	41
TCGA-AA-3488	42	FALSE	FALSE	FALSE	FALSE	NA	NA	NA	NA	NA	NA	NA	NA	MSS	-1	0	0	0	0	1	2	0	0	0	2	4
TCGA-AA-3489	86	FALSE	FALSE	FALSE	FALSE	NA	NA	NA	NA	NA	NA	NA	NA	NA	0	0	0	0	0	0	1	0	2	9	20	33
TCGA-AA-3492	1807	TRUE	FALSE	TRUE	FALSE	NA	NA	NA	NA	A528V	NA	NA	NA	MSI-H	0	0	0	0	0	0	0	0	151	259	429	669
TCGA-AA-3494	52	FALSE	FALSE	FALSE	FALSE	NA	NA	NA	NA	NA	NA	NA	NA	MSS	1	0	0	0	0	0	0	0	4	5	15	23
TCGA-AA-3495	59	FALSE	FALSE	FALSE	FALSE	NA	NA	NA	NA	NA	NA	NA	NA	MSS	0	0	0	0	0	0	1	0	7	11	17	31
TCGA-AA-3496	82	FALSE	FALSE	FALSE	FALSE	NA	NA	NA	NA	NA	NA	NA	NA	NA	0	0	0	0	0	0	1	0	1	3	9	22
TCGA-AA-3502	148	FALSE	FALSE	FALSE	FALSE	NA	NA	NA	NA	NA	NA	NA	NA	MSI-L	0	0	0	0	0	0	0	0	6	13	25	47
TCGA-AA-3506	128	FALSE	FALSE	FALSE	FALSE	NA	NA	NA	NA	NA	NA	NA	NA	MSS	1	0	0	0	0	0	1	-1	5	12	29	46
TCGA-AA-3509	51	FALSE	FALSE	FALSE	FALSE	NA	NA	NA	NA	NA	NA	NA	NA	MSS	NA	NA	NA	NA	NA	NA	NA	NA	6	9	17	33
TCGA-AA-3510	2872	TRUE	TRUE	FALSE	TRUE	NA	R291Q	NA	NA	NA	NA	NA	A456P,D213A,P135S	MSS	0	0	0	0	0	0	0	0	81	179	460	924
TCGA-AA-3511	102	FALSE	FALSE	FALSE	FALSE	NA	NA	NA	NA	NA	NA	NA	NA	NA	0	0	0	0	0	0	1	0	3	4	17	32
TCGA-AA-3530	77	FALSE	FALSE	FALSE	FALSE	NA	NA	NA	NA	NA	NA	NA	NA	MSS	0	0	0	0	0	0	0	0	5	11	16	40
TCGA-AA-3655	67	FALSE	FALSE	FALSE	FALSE	NA	NA	NA	NA	NA	NA	NA	NA	NA	0	-1	-1	-1	0	0	0	0	5	6	12	27
TCGA-AA-3660	111	FALSE	FALSE	FALSE	FALSE	NA	NA	NA	NA	NA	NA	NA	NA	NA	1	0	0	0	0	1	1	0	3	4	18	32
TCGA-AA-3662	65	FALSE	FALSE	FALSE	FALSE	NA	NA	NA	NA	NA	NA	NA	NA	NA	0	0	0	0	0	0	1	0	0	2	8	16
TCGA-AA-3663	1763	TRUE	FALSE	TRUE	FALSE	NA	NA	NA	A723T,V1059A	NA	NA	NA	NA	NA	0	0	0	0	0	0	0	0	115	197	366	578
TCGA-AA-3664	127	FALSE	FALSE	FALSE	FALSE	NA	NA	NA	NA	NA	NA	NA	NA	MSS	1	0	0	0	0	0	0	0	4	7	18	31
TCGA-AA-3666	160	FALSE	FALSE	FALSE	FALSE	NA	NA	NA	NA	NA	NA	NA	NA	MSS	0	-1	-1	-1	0	1	1	-1	2	10	19	37
TCGA-AA-3667	73	FALSE	FALSE	FALSE	FALSE	NA	NA	NA	NA	NA	NA	NA	NA	MSI-L	0	0	0	0	0	0	1	0	3	7	19	41
TCGA-AA-3672	1471	TRUE	TRUE	FALSE	FALSE	NA	K532Sfs*29,X381_splice,L75*	NA	NA	NA	NA	NA	NA	MSI-H	1	0	0	0	0	0	0	0	140	234	383	599
TCGA-AA-3673	66	FALSE	FALSE	FALSE	FALSE	NA	NA	NA	NA	NA	NA	NA	NA	MSS	-1	0	0	0	1	-1	1	0	4	7	10	18
TCGA-AA-3675	71	FALSE	FALSE	FALSE	FALSE	NA	NA	NA	NA	NA	NA	NA	NA	MSS	0	0	0	0	0	1	0	0	6	10	19	35
TCGA-AA-3678	65	FALSE	FALSE	FALSE	TRUE	NA	NA	NA	NA	NA	NA	NA	D1752N	MSS	0	0	0	0	0	1	0	0	7	13	23	36
TCGA-AA-3679	61	FALSE	FALSE	FALSE	FALSE	NA	NA	NA	NA	NA	NA	NA	NA	MSS	0	1	1	1	1	1	1	0	1	4	9	18
TCGA-AA-3680	101	FALSE	FALSE	FALSE	FALSE	NA	NA	NA	NA	NA	NA	NA	NA	MSI-L	0	0	0	0	0	0	0	0	6	12	22	40
TCGA-AA-3681	90	FALSE	FALSE	FALSE	FALSE	NA	NA	NA	NA	NA	NA	NA	NA	MSS	1	0	0	0	0	0	1	0	3	6	16	23
TCGA-AA-3684	139	FALSE	FALSE	FALSE	FALSE	NA	NA	NA	NA	NA	NA	NA	NA	MSS	0	0	0	0	1	0	1	0	2	6	22	39
TCGA-AA-3685	79	FALSE	FALSE	FALSE	FALSE	NA	NA	NA	NA	NA	NA	NA	NA	MSS	-1	-1	-1	-1	-1	0	1	1	5	7	15	30
TCGA-AA-3688	65	FALSE	FALSE	FALSE	FALSE	NA	NA	NA	NA	NA	NA	NA	NA	MSI-L	0	0	0	0	1	1	1	0	2	4	16	30
TCGA-AA-3692	63	FALSE	FALSE	FALSE	FALSE	NA	NA	NA	NA	NA	NA	NA	NA	MSI-L	0	-1	-1	-1	0	0	0	-1	3	6	17	31
TCGA-AA-3693	132	FALSE	FALSE	FALSE	FALSE	NA	NA	NA	NA	NA	NA	NA	NA	MSS	0	0	0	0	0	0	1	1	6	11	25	42
TCGA-AA-3695	135	FALSE	FALSE	FALSE	FALSE	NA	NA	NA	NA	NA	NA	NA	NA	MSS	0	0	0	0	0	-1	1	0	2	5	18	42
TCGA-AA-3696	76	FALSE	FALSE	FALSE	FALSE	NA	NA	NA	NA	NA	NA	NA	NA	MSS	1	0	0	0	0	1	0	0	6	6	19	30
TCGA-AA-3697	164	FALSE	FALSE	FALSE	FALSE	NA	NA	NA	NA	NA	NA	NA	NA	NA	0	1	1	1	0	0	2	0	8	17	44	64
TCGA-AA-3712	105	FALSE	FALSE	FALSE	FALSE	NA	NA	NA	NA	NA	NA	NA	NA	NA	0	0	0	0	1	1	1	0	3	7	21	36
TCGA-AA-3713	923	FALSE	FALSE	FALSE	FALSE	NA	NA	NA	NA	NA	NA	NA	NA	NA	0	0	0	0	0	0	0	0	117	172	268	405
TCGA-AA-3715	1968	TRUE	FALSE	TRUE	FALSE	NA	NA	NA	L1120M	NA	NA	NA	NA	MSI-H	1	-1	-1	-1	0	0	1	0	122	193	315	489
TCGA-AA-3811	1207	FALSE	FALSE	FALSE	TRUE	NA	NA	NA	NA	NA	NA	NA	Y1003C	MSI-H	0	1	1	1	0	-1	1	0	125	187	364	575
TCGA-AA-3812	107	FALSE	FALSE	FALSE	FALSE	NA	NA	NA	NA	NA	NA	NA	NA	MSS	1	1	1	1	0	0	1	1	4	12	27	43
TCGA-AA-3814	81	FALSE	FALSE	FALSE	FALSE	NA	NA	NA	NA	NA	NA	NA	NA	MSS	1	1	1	1	1	0	1	1	6	7	14	28
TCGA-AA-3815	795	TRUE	FALSE	TRUE	TRUE	NA	NA	NA	NA	R400*	NA	NA	E719K	MSI-H	NA	NA	NA	NA	NA	NA	NA	NA	96	142	240	370
TCGA-AA-3818	123	FALSE	FALSE	FALSE	FALSE	NA	NA	NA	NA	NA	NA	NA	NA	MSS	1	0	0	0	0	0	1	1	6	9	21	47
TCGA-AA-3819	161	FALSE	FALSE	FALSE	FALSE	NA	NA	NA	NA	NA	NA	NA	NA	MSI-L	0	0	0	0	0	0	0	0	1	4	11	32
TCGA-AA-3821	801	FALSE	FALSE	FALSE	FALSE	NA	NA	NA	NA	NA	NA	NA	NA	MSI-H	0	0	0	0	0	0	0	0	85	127	229	342
TCGA-AA-3831	99	FALSE	FALSE	FALSE	FALSE	NA	NA	NA	NA	NA	NA	NA	NA	MSS	0	0	0	0	0	0	0	0	5	11	28	53
TCGA-AA-3833	414	TRUE	TRUE	FALSE	FALSE	NA	NA	W348*	NA	NA	NA	NA	NA	MSI-H	0	0	0	0	0	0	0	0	44	68	126	205
TCGA-AA-3837	119	FALSE	FALSE	FALSE	FALSE	NA	NA	NA	NA	NA	NA	NA	NA	MSS	0	-1	-1	-1	-1	-1	0	0	3	9	18	41
TCGA-AA-3841	66	FALSE	FALSE	FALSE	FALSE	NA	NA	NA	NA	NA	NA	NA	NA	MSS	0	-1	-1	-1	1	0	1	0	2	3	11	28
TCGA-AA-3842	84	FALSE	FALSE	FALSE	FALSE	NA	NA	NA	NA	NA	NA	NA	NA	MSS	0	0	0	0	1	-1	1	0	14	20	35	57
TCGA-AA-3844	100	TRUE	FALSE	TRUE	FALSE	NA	NA	NA	D296E	NA	NA	NA	NA	MSS	1	0	0	0	1	0	1	0	6	10	23	36
TCGA-AA-3845	634	FALSE	FALSE	FALSE	FALSE	NA	NA	NA	NA	NA	NA	NA	NA	MSI-H	1	0	0	0	0	0	0	0	48	91	163	272
TCGA-AA-3846	84	FALSE	FALSE	FALSE	FALSE	NA	NA	NA	NA	NA	NA	NA	NA	MSS	0	1	1	1	1	0	1	0	1	4	8	9
TCGA-AA-3848	130	FALSE	FALSE	FALSE	FALSE	NA	NA	NA	NA	NA	NA	NA	NA	MSS	0	1	1	1	0	1	1	0	7	15	25	48
TCGA-AA-3850	99	TRUE	TRUE	TRUE	FALSE	S178*	NA	NA	NA	NA	NA	NA	NA	MSS	0	0	0	0	0	0	0	-2	5	8	19	29
TCGA-AA-3851	84	FALSE	FALSE	FALSE	FALSE	NA	NA	NA	NA	NA	NA	NA	NA	MSS	0	0	0	0	1	1	0	0	6	10	19	35
TCGA-AA-3852	144	FALSE	FALSE	FALSE	FALSE	NA	NA	NA	NA	NA	NA	NA	NA	MSI-L	1	0	0	0	0	0	0	0	7	15	29	56
TCGA-AA-3854	121	FALSE	FALSE	FALSE	FALSE	NA	NA	NA	NA	NA	NA	NA	NA	MSI-L	0	0	0	0	0	0	0	0	5	11	22	41
TCGA-AA-3855	129	FALSE	FALSE	FALSE	FALSE	NA	NA	NA	NA	NA	NA	NA	NA	MSI-L	0	0	0	0	0	-1	1	0	12	18	29	52
TCGA-AA-3856	63	FALSE	FALSE	FALSE	FALSE	NA	NA	NA	NA	NA	NA	NA	NA	MSS	0	0	0	0	1	0	1	0	2	6	10	27
TCGA-AA-3858	61	FALSE	FALSE	FALSE	FALSE	NA	NA	NA	NA	NA	NA	NA	NA	MSS	-1	-1	-1	-1	0	0	1	1	4	6	12	31
TCGA-AA-3860	79	FALSE	FALSE	FALSE	FALSE	NA	NA	NA	NA	NA	NA	NA	NA	MSS	0	0	0	0	-1	0	0	0	3	5	12	19
TCGA-AA-3861	87	FALSE	FALSE	FALSE	FALSE	NA	NA	NA	NA	NA	NA	NA	NA	MSI-L	NA	NA	NA	NA	NA	NA	NA	NA	3	6	17	26
TCGA-AA-3862	72	FALSE	FALSE	FALSE	FALSE	NA	NA	NA	NA	NA	NA	NA	NA	MSS	NA	NA	NA	NA	NA	NA	NA	NA	2	5	16	27
TCGA-AA-3864	1992	TRUE	FALSE	TRUE	TRUE	NA	NA	NA	L1042F	NA	NA	NA	R231H	MSI-H	0	0	0	0	0	0	0	0	49	85	232	492
TCGA-AA-3866	90	FALSE	FALSE	FALSE	FALSE	NA	NA	NA	NA	NA	NA	NA	NA	MSI-L	-1	0	0	0	1	1	1	-1	5	12	20	41
TCGA-AA-3867	115	FALSE	FALSE	FALSE	FALSE	NA	NA	NA	NA	NA	NA	NA	NA	MSS	-1	0	0	0	1	-1	1	-1	6	10	19	32
TCGA-AA-3869	42	FALSE	FALSE	FALSE	FALSE	NA	NA	NA	NA	NA	NA	NA	NA	MSS	-1	1	1	1	1	1	1	0	NA	NA	NA	NA
TCGA-AA-3870	71	FALSE	FALSE	FALSE	FALSE	NA	NA	NA	NA	NA	NA	NA	NA	MSS	0	-1	-1	-1	1	0	1	0	NA	NA	NA	NA
TCGA-AA-3872	71	FALSE	FALSE	FALSE	FALSE	NA	NA	NA	NA	NA	NA	NA	NA	MSS	-1	1	1	1	1	1	1	-1	NA	NA	NA	NA
TCGA-AA-3875	108	FALSE	FALSE	FALSE	FALSE	NA	NA	NA	NA	NA	NA	NA	NA	MSS	0	-1	-1	-1	0	0	-1	0	8	13	25	49
TCGA-AA-3877	959	TRUE	TRUE	FALSE	FALSE	NA	I534V	NA	NA	NA	NA	NA	NA	MSI-H	0	0	0	0	0	0	0	0	124	207	324	482
TCGA-AA-3930	186	FALSE	FALSE	FALSE	FALSE	NA	NA	NA	NA	NA	NA	NA	NA	MSI-L	0	1	1	1	-1	0	2	0	NA	NA	NA	NA
TCGA-AA-3939	168	FALSE	FALSE	FALSE	FALSE	NA	NA	NA	NA	NA	NA	NA	NA	MSS	1	-1	-1	-1	1	1	1	1	NA	NA	NA	NA
TCGA-AA-3941	69	FALSE	FALSE	FALSE	FALSE	NA	NA	NA	NA	NA	NA	NA	NA	MSI-L	1	-1	-1	-1	1	0	1	-1	NA	NA	NA	NA
TCGA-AA-3947	2165	TRUE	FALSE	TRUE	FALSE	NA	NA	NA	NA	X186_splice	NA	NA	NA	MSI-H	0	0	0	0	0	0	0	0	NA	NA	NA	NA
TCGA-AA-3949	1129	TRUE	TRUE	TRUE	FALSE	NA	V467Lfs*2	NA	E950Gfs*47	NA	NA	NA	NA	MSI-H	1	0	0	0	0	0	1	0	60	111	211	375
TCGA-AA-3950	852	TRUE	FALSE	TRUE	FALSE	NA	NA	NA	S79N	NA	NA	NA	NA	MSI-H	1	0	0	0	0	0	0	0	110	183	323	500
TCGA-AA-3952	163	FALSE	FALSE	FALSE	FALSE	NA	NA	NA	NA	NA	NA	NA	NA	MSS	-1	0	0	0	-1	0	0	0	7	14	30	54
TCGA-AA-3955	119	FALSE	FALSE	FALSE	FALSE	NA	NA	NA	NA	NA	NA	NA	NA	MSS	0	1	1	1	1	0	1	0	6	11	29	49
TCGA-AA-3956	118	FALSE	FALSE	FALSE	FALSE	NA	NA	NA	NA	NA	NA	NA	NA	MSS	0	0	0	0	1	0	1	0	5	11	23	47
TCGA-AA-3966	818	TRUE	TRUE	TRUE	FALSE	NA	NA	NA	NA	R354Gfs*7	NA	NA	NA	MSI-H	0	-2	-2	-2	-1	-1	0	-1	80	127	224	324
TCGA-AA-3967	179	FALSE	FALSE	FALSE	FALSE	NA	NA	NA	NA	NA	NA	NA	NA	NA	NA	NA	NA	NA	NA	NA	NA	NA	7	10	28	49
TCGA-AA-3968	118	FALSE	FALSE	FALSE	FALSE	NA	NA	NA	NA	NA	NA	NA	NA	MSS	0	1	1	1	0	0	-1	0	2	3	9	21
TCGA-AA-3971	66	FALSE	FALSE	FALSE	FALSE	NA	NA	NA	NA	NA	NA	NA	NA	MSS	0	0	0	0	1	0	1	0	6	10	19	34
TCGA-AA-3972	45	FALSE	FALSE	FALSE	FALSE	NA	NA	NA	NA	NA	NA	NA	NA	MSI-L	-1	0	0	0	0	0	1	1	4	6	18	37
TCGA-AA-3973	75	FALSE	FALSE	FALSE	FALSE	NA	NA	NA	NA	NA	NA	NA	NA	MSI-L	0	0	0	0	0	1	1	1	3	5	10	23
TCGA-AA-3975	135	FALSE	FALSE	FALSE	FALSE	NA	NA	NA	NA	NA	NA	NA	NA	MSS	0	0	0	0	0	0	2	0	3	6	17	36
TCGA-AA-3976	89	FALSE	FALSE	FALSE	FALSE	NA	NA	NA	NA	NA	NA	NA	NA	MSS	1	0	0	0	1	0	1	0	2	4	9	20
TCGA-AA-3977	3274	FALSE	FALSE	FALSE	TRUE	NA	NA	NA	NA	NA	NA	NA	K777N,F367S	MSS	0	0	0	0	0	0	0	0	119	261	701	1375
TCGA-AA-3979	117	FALSE	FALSE	FALSE	FALSE	NA	NA	NA	NA	NA	NA	NA	NA	MSS	1	0	0	0	0	0	0	0	3	5	18	34
TCGA-AA-3980	81	FALSE	FALSE	FALSE	FALSE	NA	NA	NA	NA	NA	NA	NA	NA	MSS	NA	NA	NA	NA	NA	NA	NA	NA	6	13	24	40
TCGA-AA-3982	120	FALSE	FALSE	FALSE	FALSE	NA	NA	NA	NA	NA	NA	NA	NA	MSI-L	0	1	1	1	1	0	1	0	3	8	29	47
TCGA-AA-3984	4574	TRUE	TRUE	TRUE	TRUE	NA	NA	F320L	R955W	NA	NA	NA	V411L	MSS	1	1	1	1	0	0	0	0	46	107	336	948
TCGA-AA-3986	72	FALSE	FALSE	FALSE	FALSE	NA	NA	NA	NA	NA	NA	NA	NA	MSS	0	0	0	0	0	0	1	0	5	10	21	36
TCGA-AA-3989	99	FALSE	FALSE	FALSE	FALSE	NA	NA	NA	NA	NA	NA	NA	NA	MSS	0	1	1	1	0	-1	1	0	4	10	19	27
TCGA-AA-3994	161	FALSE	FALSE	FALSE	FALSE	NA	NA	NA	NA	NA	NA	NA	NA	MSS	0	0	0	0	0	1	1	1	9	12	27	49
TCGA-AA-A004	72	FALSE	FALSE	FALSE	FALSE	NA	NA	NA	NA	NA	NA	NA	NA	MSI-L	0	-1	-1	-1	0	0	1	1	1	3	10	19
TCGA-AA-A00N	4603	TRUE	TRUE	FALSE	TRUE	R438*,R372Q	NA	NA	NA	NA	NA	NA	L1255V,V411L	MSI-L	0	0	0	0	0	0	0	0	148	281	717	1419
TCGA-AA-A010	6354	TRUE	TRUE	FALSE	TRUE	NA	A669V	NA	NA	NA	NA	NA	P436R,A189T	MSI-L	0	0	0	0	0	0	0	0	123	248	650	1368
TCGA-AA-A017	45	FALSE	FALSE	FALSE	FALSE	NA	NA	NA	NA	NA	NA	NA	NA	MSS	0	0	0	0	0	0	1	0	4	7	15	19
TCGA-AA-A01C	95	FALSE	FALSE	FALSE	FALSE	NA	NA	NA	NA	NA	NA	NA	NA	MSS	0	0	0	0	1	-1	1	0	7	12	25	37
TCGA-AA-A01I	109	FALSE	FALSE	FALSE	FALSE	NA	NA	NA	NA	NA	NA	NA	NA	MSS	1	1	1	1	0	0	1	0	3	8	19	41
TCGA-AA-A01P	781	FALSE	FALSE	FALSE	FALSE	NA	NA	NA	NA	NA	NA	NA	NA	MSI-H	0	0	0	0	0	0	0	0	59	100	182	277
TCGA-AA-A01R	1407	FALSE	FALSE	FALSE	FALSE	NA	NA	NA	NA	NA	NA	NA	NA	MSI-H	0	2	2	2	0	0	0	0	44	89	215	386
TCGA-AA-A01S	50	FALSE	FALSE	FALSE	FALSE	NA	NA	NA	NA	NA	NA	NA	NA	MSI-L	0	0	0	0	0	0	0	0	1	3	6	15
TCGA-AA-A01T	78	FALSE	FALSE	FALSE	FALSE	NA	NA	NA	NA	NA	NA	NA	NA	MSS	-1	0	0	0	1	-1	1	-1	3	5	11	17
TCGA-AA-A01V	96	FALSE	FALSE	FALSE	FALSE	NA	NA	NA	NA	NA	NA	NA	NA	MSS	0	0	0	0	0	0	0	0	6	11	20	39
TCGA-AA-A01X	54	FALSE	FALSE	FALSE	FALSE	NA	NA	NA	NA	NA	NA	NA	NA	MSS	0	-1	-1	-1	0	2	0	-1	1	1	8	19
TCGA-AA-A01Z	79	FALSE	FALSE	FALSE	FALSE	NA	NA	NA	NA	NA	NA	NA	NA	MSS	0	0	0	0	1	0	0	0	2	3	9	20
TCGA-AA-A022	1289	TRUE	FALSE	TRUE	FALSE	NA	NA	NA	A99T	NA	NA	NA	NA	MSI-H	1	1	1	1	0	0	0	0	162	235	381	599
TCGA-AA-A024	95	FALSE	FALSE	FALSE	FALSE	NA	NA	NA	NA	NA	NA	NA	NA	MSI-L	0	0	0	0	0	0	0	0	3	3	11	28
TCGA-AA-A02E	162	FALSE	FALSE	FALSE	FALSE	NA	NA	NA	NA	NA	NA	NA	NA	MSI-L	-1	1	1	1	0	1	1	1	4	7	24	47
TCGA-AA-A02F	56	FALSE	FALSE	FALSE	FALSE	NA	NA	NA	NA	NA	NA	NA	NA	MSS	0	0	0	0	0	0	1	-1	2	4	10	17
TCGA-AA-A02H	72	FALSE	FALSE	FALSE	FALSE	NA	NA	NA	NA	NA	NA	NA	NA	MSS	0	1	1	0	0	0	1	0	2	5	12	25
TCGA-AA-A02K	133	FALSE	FALSE	FALSE	FALSE	NA	NA	NA	NA	NA	NA	NA	NA	MSS	NA	NA	NA	NA	NA	NA	NA	NA	9	14	25	53
TCGA-AA-A02O	142	TRUE	TRUE	FALSE	FALSE	NA	NA	NA	NA	NA	NA	NA	NA	MSS	1	-2	-2	0	0	0	0	1	8	16	30	56
TCGA-AA-A02R	1037	FALSE	FALSE	FALSE	FALSE	NA	NA	NA	NA	NA	NA	NA	NA	MSI-H	1	0	0	0	0	0	0	0	124	211	344	506
TCGA-AA-A02W	188	FALSE	FALSE	FALSE	FALSE	NA	NA	NA	NA	NA	NA	NA	NA	MSI-L	0	0	0	0	1	-1	1	-1	17	28	59	87
TCGA-AA-A02Y	93	FALSE	FALSE	FALSE	FALSE	NA	NA	NA	NA	NA	NA	NA	NA	MSS	1	0	0	0	0	1	1	0	3	7	18	34
TCGA-AA-A03F	105	TRUE	FALSE	TRUE	FALSE	NA	NA	NA	R839C	NA	NA	NA	NA	MSS	0	0	0	0	0	0	0	0	3	3	12	29
TCGA-AA-A03J	63	FALSE	FALSE	FALSE	FALSE	NA	NA	NA	NA	NA	NA	NA	NA	MSS	0	1	1	1	1	0	1	0	0	1	4	13
TCGA-AD-5900	1336	TRUE	FALSE	TRUE	FALSE	NA	NA	NA	NA	R335Gfs*6	NA	NA	NA	NA	1	0	0	0	0	0	0	0	37	74	171	339
TCGA-AD-6548	90	FALSE	FALSE	FALSE	FALSE	NA	NA	NA	NA	NA	NA	NA	NA	NA	0	0	0	0	0	0	1	0	1	5	16	29
TCGA-AD-6888	91	FALSE	FALSE	FALSE	FALSE	NA	NA	NA	NA	NA	NA	NA	NA	NA	0	0	0	0	0	1	0	0	5	6	16	35
TCGA-AD-6889	1499	TRUE	TRUE	TRUE	FALSE	NA	R623*	NA	T514M	NA	NA	NA	NA	NA	0	0	0	0	0	0	0	0	196	308	499	763
TCGA-AD-6890	85	FALSE	FALSE	FALSE	FALSE	NA	NA	NA	NA	NA	NA	NA	NA	NA	0	0	0	0	0	-1	1	0	0	3	8	21
TCGA-AD-6895	1389	TRUE	FALSE	TRUE	FALSE	NA	NA	NA	NA	R468C	NA	NA	NA	NA	0	0	0	0	0	0	0	0	90	167	337	567
TCGA-AD-6899	128	FALSE	FALSE	FALSE	FALSE	NA	NA	NA	NA	NA	NA	NA	NA	NA	-1	-1	-1	-1	0	1	1	1	4	8	23	40
TCGA-AD-6901	207	FALSE	FALSE	FALSE	FALSE	NA	NA	NA	NA	NA	NA	NA	NA	NA	-1	1	1	1	1	1	1	1	10	22	57	81
TCGA-AD-6963	63	FALSE	FALSE	FALSE	FALSE	NA	NA	NA	NA	NA	NA	NA	NA	NA	0	0	0	0	1	0	1	0	0	2	12	32
TCGA-AD-6964	1398	TRUE	FALSE	TRUE	TRUE	NA	NA	NA	NA	R354Gfs*7	NA	NA	Y473C	NA	0	0	0	0	0	0	0	0	78	148	292	513
TCGA-AD-6965	92	FALSE	FALSE	FALSE	FALSE	NA	NA	NA	NA	NA	NA	NA	NA	NA	0	1	1	1	1	-1	1	-1	5	13	19	33
TCGA-AD-A5EJ	1264	FALSE	FALSE	FALSE	FALSE	NA	NA	NA	NA	NA	NA	NA	NA	NA	0	0	0	0	0	0	0	0	156	236	371	588
TCGA-AD-A5EK	59	FALSE	FALSE	FALSE	FALSE	NA	NA	NA	NA	NA	NA	NA	NA	NA	-1	-1	-1	-1	-1	-1	1	1	5	8	19	28
TCGA-AF-2687	90	FALSE	FALSE	FALSE	FALSE	NA	NA	NA	NA	NA	NA	NA	NA	NA	0	1	1	1	0	1	1	-1	NA	NA	NA	NA
TCGA-AF-2690	60	FALSE	FALSE	FALSE	FALSE	NA	NA	NA	NA	NA	NA	NA	NA	NA	-1	-1	-1	-1	0	0	1	1	3	4	9	16
TCGA-AF-2693	78	FALSE	FALSE	FALSE	FALSE	NA	NA	NA	NA	NA	NA	NA	NA	NA	0	1	1	1	0	1	1	0	3	9	16	24
TCGA-AF-3911	70	FALSE	FALSE	FALSE	FALSE	NA	NA	NA	NA	NA	NA	NA	NA	NA	0	1	1	1	0	0	1	0	2	5	14	29
TCGA-AF-3913	95	FALSE	FALSE	FALSE	FALSE	NA	NA	NA	NA	NA	NA	NA	NA	MSS	0	1	1	1	0	0	1	0	NA	NA	NA	NA
TCGA-AF-3914	211	FALSE	FALSE	FALSE	TRUE	NA	NA	NA	NA	NA	NA	NA	M1393K	NA	NA	NA	NA	NA	NA	NA	NA	NA	12	16	37	63
TCGA-AF-4110	79	FALSE	FALSE	FALSE	FALSE	NA	NA	NA	NA	NA	NA	NA	NA	NA	-1	-1	-1	-1	0	1	1	-1	4	7	17	30
TCGA-AF-5654	105	FALSE	FALSE	FALSE	FALSE	NA	NA	NA	NA	NA	NA	NA	NA	NA	1	0	0	0	0	0	0	0	5	5	17	23
TCGA-AF-6136	93	TRUE	FALSE	TRUE	FALSE	NA	NA	NA	R7H	NA	NA	NA	NA	NA	-1	1	1	1	1	1	1	0	3	7	18	32
TCGA-AF-6655	51	FALSE	FALSE	FALSE	FALSE	NA	NA	NA	NA	NA	NA	NA	NA	NA	0	0	0	0	1	0	1	0	3	6	13	20
TCGA-AF-6672	63	FALSE	FALSE	FALSE	FALSE	NA	NA	NA	NA	NA	NA	NA	NA	NA	0	0	0	0	0	1	1	0	0	3	5	11
TCGA-AF-A56K	77	FALSE	FALSE	FALSE	FALSE	NA	NA	NA	NA	NA	NA	NA	NA	NA	0	0	0	0	1	0	1	1	1	2	6	20
TCGA-AF-A56L	107	FALSE	FALSE	FALSE	FALSE	NA	NA	NA	NA	NA	NA	NA	NA	NA	0	1	1	1	1	-1	1	1	1	5	16	38
TCGA-AF-A56N	121	FALSE	FALSE	FALSE	FALSE	NA	NA	NA	NA	NA	NA	NA	NA	NA	0	0	0	0	0	-1	1	0	2	6	15	32
TCGA-AG-3591	62	FALSE	FALSE	FALSE	FALSE	NA	NA	NA	NA	NA	NA	NA	NA	NA	1	1	1	1	-1	1	-1	1	NA	NA	NA	NA
TCGA-AG-3592	218	FALSE	FALSE	FALSE	FALSE	NA	NA	NA	NA	NA	NA	NA	NA	NA	0	1	1	1	1	0	1	1	8	11	27	55
TCGA-AG-3725	76	FALSE	FALSE	FALSE	FALSE	NA	NA	NA	NA	NA	NA	NA	NA	NA	0	1	1	1	1	0	1	-1	NA	NA	NA	NA
TCGA-AG-3726	418	FALSE	FALSE	FALSE	FALSE	NA	NA	NA	NA	NA	NA	NA	NA	MSS	0	0	0	0	-1	0	0	0	14	18	45	117
TCGA-AG-3727	71	FALSE	FALSE	FALSE	FALSE	NA	NA	NA	NA	NA	NA	NA	NA	MSS	0	0	0	0	0	0	1	0	NA	NA	NA	NA
TCGA-AG-3728	67	FALSE	FALSE	FALSE	FALSE	NA	NA	NA	NA	NA	NA	NA	NA	MSS	-1	1	1	1	0	0	1	0	7	18	31	48
TCGA-AG-3731	119	TRUE	FALSE	TRUE	FALSE	NA	NA	NA	E727K	NA	NA	NA	NA	NA	0	0	0	0	0	-1	0	1	2	7	21	38
TCGA-AG-3732	77	FALSE	FALSE	FALSE	FALSE	NA	NA	NA	NA	NA	NA	NA	NA	NA	0	0	0	0	0	0	0	-1	5	9	23	34
TCGA-AG-3742	115	FALSE	FALSE	FALSE	FALSE	NA	NA	NA	NA	NA	NA	NA	NA	NA	0	0	0	0	0	0	1	0	2	9	28	37
TCGA-AG-3878	131	FALSE	FALSE	FALSE	FALSE	NA	NA	NA	NA	NA	NA	NA	NA	MSS	0	0	0	0	0	0	0	1	12	19	33	62
TCGA-AG-3881	101	FALSE	FALSE	FALSE	FALSE	NA	NA	NA	NA	NA	NA	NA	NA	MSS	0	0	0	0	-1	1	0	-1	NA	NA	NA	NA
TCGA-AG-3882	73	FALSE	FALSE	FALSE	FALSE	NA	NA	NA	NA	NA	NA	NA	NA	MSS	0	0	0	0	0	1	1	0	0	5	18	31
TCGA-AG-3883	121	FALSE	FALSE	FALSE	FALSE	NA	NA	NA	NA	NA	NA	NA	NA	MSS	1	1	1	1	0	0	0	0	7	16	28	38
TCGA-AG-3885	76	FALSE	FALSE	FALSE	FALSE	NA	NA	NA	NA	NA	NA	NA	NA	MSS	0	0	0	0	1	0	1	0	5	8	14	23
TCGA-AG-3887	70	FALSE	FALSE	FALSE	FALSE	NA	NA	NA	NA	NA	NA	NA	NA	MSS	0	0	0	0	0	0	1	0	6	9	23	34
TCGA-AG-3890	85	FALSE	FALSE	FALSE	FALSE	NA	NA	NA	NA	NA	NA	NA	NA	MSS	0	-1	-1	0	1	0	1	0	8	11	24	41
TCGA-AG-3891	514	FALSE	FALSE	FALSE	FALSE	NA	NA	NA	NA	NA	NA	NA	NA	NA	NA	NA	NA	NA	NA	NA	NA	NA	25	43	72	118
TCGA-AG-3892	2332	TRUE	TRUE	TRUE	TRUE	NA	NA	V360A	NA	NA	NA	E219K	S459F	MSS	0	0	0	0	0	0	0	0	46	107	275	631
TCGA-AG-3893	106	FALSE	FALSE	FALSE	FALSE	NA	NA	NA	NA	NA	NA	NA	NA	MSS	0	0	0	0	0	0	1	0	7	11	20	41
TCGA-AG-3894	84	FALSE	FALSE	FALSE	FALSE	NA	NA	NA	NA	NA	NA	NA	NA	MSS	0	0	0	0	0	0	1	0	5	5	9	19
TCGA-AG-3896	104	FALSE	FALSE	FALSE	FALSE	NA	NA	NA	NA	NA	NA	NA	NA	MSS	1	1	1	1	0	-1	1	1	1	5	16	31
TCGA-AG-3898	93	FALSE	FALSE	FALSE	FALSE	NA	NA	NA	NA	NA	NA	NA	NA	MSS	-1	0	0	0	0	0	0	0	3	7	22	32
TCGA-AG-3901	55	FALSE	FALSE	FALSE	FALSE	NA	NA	NA	NA	NA	NA	NA	NA	MSS	0	0	0	0	0	0	0	0	0	4	10	20
TCGA-AG-3902	112	FALSE	FALSE	FALSE	FALSE	NA	NA	NA	NA	NA	NA	NA	NA	MSS	0	0	0	0	0	0	1	0	3	5	21	36
TCGA-AG-3906	465	FALSE	FALSE	FALSE	FALSE	NA	NA	NA	NA	NA	NA	NA	NA	NA	NA	NA	NA	NA	NA	NA	NA	NA	19	30	79	156
TCGA-AG-3909	80	FALSE	FALSE	FALSE	FALSE	NA	NA	NA	NA	NA	NA	NA	NA	MSS	0	0	0	0	1	-1	1	0	3	3	10	21
TCGA-AG-4001	91	FALSE	FALSE	FALSE	FALSE	NA	NA	NA	NA	NA	NA	NA	NA	MSI-L	-1	0	0	0	1	-1	1	1	4	7	23	42
TCGA-AG-4008	80	FALSE	FALSE	FALSE	FALSE	NA	NA	NA	NA	NA	NA	NA	NA	MSS	0	0	0	0	0	0	1	-1	1	5	13	27
TCGA-AG-4009	100	FALSE	FALSE	FALSE	FALSE	NA	NA	NA	NA	NA	NA	NA	NA	NA	NA	NA	NA	NA	NA	NA	NA	NA	4	4	17	25
TCGA-AG-4015	109	FALSE	FALSE	FALSE	FALSE	NA	NA	NA	NA	NA	NA	NA	NA	MSS	-1	0	0	0	0	0	1	-1	10	16	31	53
TCGA-AG-4021	115	FALSE	FALSE	FALSE	FALSE	NA	NA	NA	NA	NA	NA	NA	NA	NA	0	-1	-1	-1	0	0	-1	0	7	11	34	51
TCGA-AG-4022	78	FALSE	FALSE	FALSE	FALSE	NA	NA	NA	NA	NA	NA	NA	NA	NA	0	1	1	1	1	0	1	0	3	9	18	33
TCGA-AG-A002	9562	TRUE	TRUE	TRUE	TRUE	E657*,R438*,N310T	E441D	NA	L739F	NA	NA	NA	S459F,R150*	MSS	0	0	0	0	0	0	0	0	404	826	1822	3405
TCGA-AG-A008	64	FALSE	FALSE	FALSE	FALSE	NA	NA	NA	NA	NA	NA	NA	NA	MSS	0	-1	-1	-1	0	0	0	0	5	8	16	29
TCGA-AG-A00C	104	FALSE	FALSE	FALSE	FALSE	NA	NA	NA	NA	NA	NA	NA	NA	MSS	0	0	0	0	0	0	1	0	0	0	0	4
TCGA-AG-A00Y	682	TRUE	FALSE	TRUE	FALSE	NA	NA	NA	*1131Sext*35	NA	NA	NA	NA	MSS	-1	0	0	0	0	1	2	0	29	63	126	235
TCGA-AG-A011	90	FALSE	FALSE	FALSE	FALSE	NA	NA	NA	NA	NA	NA	NA	NA	MSS	0	-1	-1	-1	0	1	0	0	1	4	12	25
TCGA-AG-A014	283	TRUE	FALSE	TRUE	FALSE	NA	NA	NA	NA	NA	NA	NA	NA	MSS	-1	0	0	0	1	0	1	1	4	17	38	82
TCGA-AG-A015	86	FALSE	FALSE	FALSE	FALSE	NA	NA	NA	NA	NA	NA	NA	NA	MSS	1	1	1	1	1	1	1	0	1	2	4	6
TCGA-AG-A016	67	FALSE	FALSE	FALSE	FALSE	NA	NA	NA	NA	NA	NA	NA	NA	MSS	0	1	1	1	1	0	1	-1	5	8	16	26
TCGA-AG-A01J	156	FALSE	FALSE	FALSE	FALSE	NA	NA	NA	NA	NA	NA	NA	NA	MSS	0	0	0	0	0	0	0	0	9	20	34	58
TCGA-AG-A01L	51	FALSE	FALSE	FALSE	FALSE	NA	NA	NA	NA	NA	NA	NA	NA	MSS	0	1	1	1	1	-1	1	1	1	3	10	21
TCGA-AG-A01N	134	FALSE	FALSE	FALSE	FALSE	NA	NA	NA	NA	NA	NA	NA	NA	MSS	0	1	1	1	1	1	0	1	5	12	32	54
TCGA-AG-A01W	106	FALSE	FALSE	FALSE	TRUE	NA	NA	NA	NA	NA	NA	NA	D2013N	MSS	0	0	0	0	0	1	0	0	8	10	24	49
TCGA-AG-A01Y	67	FALSE	FALSE	FALSE	FALSE	NA	NA	NA	NA	NA	NA	NA	NA	MSS	0	0	0	0	0	0	0	-1	4	5	9	19
TCGA-AG-A020	65	FALSE	FALSE	FALSE	FALSE	NA	NA	NA	NA	NA	NA	NA	NA	MSS	0	0	0	0	0	0	-1	0	3	5	14	21
TCGA-AG-A023	119	FALSE	FALSE	FALSE	FALSE	NA	NA	NA	NA	NA	NA	NA	NA	MSS	0	0	0	0	0	0	1	0	5	10	26	48
TCGA-AG-A026	185	FALSE	FALSE	FALSE	FALSE	NA	NA	NA	NA	NA	NA	NA	NA	MSS	0	0	0	0	0	1	1	1	9	18	36	67
TCGA-AG-A02N	605	FALSE	FALSE	FALSE	FALSE	NA	NA	NA	NA	NA	NA	NA	NA	MSI-H	1	0	0	0	0	0	0	0	72	141	257	408
TCGA-AG-A02X	195	FALSE	FALSE	FALSE	FALSE	NA	NA	NA	NA	NA	NA	NA	NA	MSS	0	0	0	0	0	0	0	0	14	22	49	78
TCGA-AG-A032	145	FALSE	FALSE	FALSE	FALSE	NA	NA	NA	NA	NA	NA	NA	NA	MSS	-1	0	0	0	1	1	1	1	7	11	32	57
TCGA-AG-A036	164	FALSE	FALSE	FALSE	FALSE	NA	NA	NA	NA	NA	NA	NA	NA	MSS	NA	NA	NA	NA	NA	NA	NA	NA	7	16	34	61
TCGA-AH-6544	113	FALSE	FALSE	FALSE	FALSE	NA	NA	NA	NA	NA	NA	NA	NA	NA	-1	0	0	0	0	0	1	0	3	4	13	26
TCGA-AH-6547	3	FALSE	FALSE	FALSE	FALSE	NA	NA	NA	NA	NA	NA	NA	NA	NA	0	0	0	0	0	0	0	0	0	0	1	1
TCGA-AH-6549	65	FALSE	FALSE	FALSE	FALSE	NA	NA	NA	NA	NA	NA	NA	NA	NA	NA	NA	NA	NA	NA	NA	NA	NA	4	4	13	30
TCGA-AH-6643	97	FALSE	FALSE	FALSE	FALSE	NA	NA	NA	NA	NA	NA	NA	NA	NA	0	0	0	0	0	2	1	0	4	8	16	32
TCGA-AH-6644	82	FALSE	FALSE	FALSE	FALSE	NA	NA	NA	NA	NA	NA	NA	NA	NA	0	1	1	1	1	1	1	0	3	9	21	40
TCGA-AH-6897	90	FALSE	FALSE	FALSE	FALSE	NA	NA	NA	NA	NA	NA	NA	NA	NA	0	0	0	0	0	0	1	0	7	10	18	34
TCGA-AH-6903	60	FALSE	FALSE	FALSE	FALSE	NA	NA	NA	NA	NA	NA	NA	NA	NA	0	0	0	0	0	0	0	0	4	8	11	21
TCGA-AM-5820	2837	FALSE	FALSE	FALSE	FALSE	NA	NA	NA	NA	NA	NA	NA	NA	NA	1	0	0	0	-1	0	0	1	462	714	1036	1302
TCGA-AM-5821	1142	FALSE	FALSE	FALSE	FALSE	NA	NA	NA	NA	NA	NA	NA	NA	NA	1	0	0	0	0	0	0	0	34	72	163	270
TCGA-AU-3779	87	FALSE	FALSE	FALSE	FALSE	NA	NA	NA	NA	NA	NA	NA	NA	NA	-1	1	1	1	-1	1	1	0	3	5	18	31
TCGA-AU-6004	869	FALSE	FALSE	FALSE	FALSE	NA	NA	NA	NA	NA	NA	NA	NA	NA	0	0	0	0	0	0	0	0	87	155	283	419
TCGA-AY-4070	269	FALSE	FALSE	FALSE	FALSE	NA	NA	NA	NA	NA	NA	NA	NA	MSS	0	0	0	0	-1	0	1	0	13	30	57	101
TCGA-AY-4071	109	FALSE	FALSE	FALSE	FALSE	NA	NA	NA	NA	NA	NA	NA	NA	MSS	0	1	1	1	1	0	1	0	8	16	25	42
TCGA-AY-5543	88	FALSE	FALSE	FALSE	FALSE	NA	NA	NA	NA	NA	NA	NA	NA	NA	0	0	0	0	1	0	1	0	8	14	27	38
TCGA-AY-6196	192	FALSE	FALSE	FALSE	FALSE	NA	NA	NA	NA	NA	NA	NA	NA	NA	-1	1	1	1	-1	1	-1	1	NA	NA	NA	NA
TCGA-AY-6197	987	FALSE	FALSE	FALSE	FALSE	NA	NA	NA	NA	NA	NA	NA	NA	NA	0	0	0	0	0	0	1	0	97	144	295	444
TCGA-AY-6386	86	FALSE	FALSE	FALSE	FALSE	NA	NA	NA	NA	NA	NA	NA	NA	NA	0	0	0	0	0	0	0	0	3	6	11	24
TCGA-AY-A54L	117	FALSE	FALSE	FALSE	FALSE	NA	NA	NA	NA	NA	NA	NA	NA	NA	0	1	1	1	1	0	1	0	5	8	19	41
TCGA-AY-A69D	155	FALSE	FALSE	FALSE	FALSE	NA	NA	NA	NA	NA	NA	NA	NA	NA	0	0	0	0	-1	1	0	0	3	6	12	24
TCGA-AY-A71X	72	FALSE	FALSE	FALSE	FALSE	NA	NA	NA	NA	NA	NA	NA	NA	NA	0	0	0	0	0	0	0	0	3	3	15	30
TCGA-AY-A8YK	57	FALSE	FALSE	FALSE	FALSE	NA	NA	NA	NA	NA	NA	NA	NA	NA	1	0	0	0	1	0	1	1	1	5	10	23
TCGA-AZ-4308	56	FALSE	FALSE	FALSE	FALSE	NA	NA	NA	NA	NA	NA	NA	NA	MSS	0	0	0	0	0	0	1	0	0	2	6	12
TCGA-AZ-4313	503	FALSE	FALSE	FALSE	FALSE	NA	NA	NA	NA	NA	NA	NA	NA	MSI-H	0	0	0	0	0	0	1	0	63	102	189	308
TCGA-AZ-4315	5370	FALSE	FALSE	FALSE	TRUE	NA	NA	NA	NA	NA	NA	NA	R1556W,V411L	MSS	0	0	0	0	0	0	0	0	187	368	820	1513
TCGA-AZ-4323	36	FALSE	FALSE	FALSE	FALSE	NA	NA	NA	NA	NA	NA	NA	NA	NA	0	0	0	0	0	0	1	0	2	5	7	15
TCGA-AZ-4614	133	FALSE	FALSE	FALSE	FALSE	NA	NA	NA	NA	NA	NA	NA	NA	MSI-L	0	-1	-1	-1	-1	0	0	0	9	12	26	50
TCGA-AZ-4615	716	FALSE	FALSE	FALSE	TRUE	NA	NA	NA	NA	NA	NA	NA	K325Sfs*19	MSI-H	0	0	0	0	0	0	0	0	30	59	142	261
TCGA-AZ-4616	73	FALSE	FALSE	FALSE	FALSE	NA	NA	NA	NA	NA	NA	NA	NA	NA	0	0	0	0	1	-1	1	-1	2	4	12	22
TCGA-AZ-4681	69	FALSE	FALSE	FALSE	FALSE	NA	NA	NA	NA	NA	NA	NA	NA	MSS	0	0	0	0	0	0	-1	0	4	7	12	21
TCGA-AZ-4682	61	FALSE	FALSE	FALSE	FALSE	NA	NA	NA	NA	NA	NA	NA	NA	MSS	0	1	1	1	0	1	1	0	2	6	13	23
TCGA-AZ-4684	42	FALSE	FALSE	FALSE	FALSE	NA	NA	NA	NA	NA	NA	NA	NA	MSI-L	0	1	1	1	0	1	1	-1	2	6	10	19
TCGA-AZ-5403	66	FALSE	FALSE	FALSE	FALSE	NA	NA	NA	NA	NA	NA	NA	NA	NA	0	0	0	0	1	0	1	0	8	13	23	33
TCGA-AZ-5407	79	FALSE	FALSE	FALSE	FALSE	NA	NA	NA	NA	NA	NA	NA	NA	NA	0	0	0	0	0	0	0	1	4	5	9	15
TCGA-AZ-6598	2051	FALSE	FALSE	FALSE	TRUE	NA	NA	NA	NA	NA	NA	NA	T1052M	NA	1	0	0	0	0	0	1	0	170	263	479	735
TCGA-AZ-6599	198	FALSE	FALSE	FALSE	FALSE	NA	NA	NA	NA	NA	NA	NA	NA	NA	1	0	0	0	0	0	0	0	6	17	44	79
TCGA-AZ-6600	114	FALSE	FALSE	FALSE	FALSE	NA	NA	NA	NA	NA	NA	NA	NA	NA	0	0	0	0	0	1	1	0	0	3	13	24
TCGA-AZ-6601	1660	TRUE	TRUE	FALSE	TRUE	R544C	NA	NA	NA	NA	NA	NA	R1519C	NA	0	0	0	0	0	0	0	0	100	163	343	672
TCGA-AZ-6603	64	FALSE	FALSE	FALSE	FALSE	NA	NA	NA	NA	NA	NA	NA	NA	NA	0	0	0	0	1	-1	1	1	8	10	24	32
TCGA-AZ-6605	89	FALSE	FALSE	FALSE	FALSE	NA	NA	NA	NA	NA	NA	NA	NA	NA	0	0	0	0	1	-1	1	0	6	11	19	33
TCGA-AZ-6606	108	FALSE	FALSE	FALSE	FALSE	NA	NA	NA	NA	NA	NA	NA	NA	NA	0	0	0	0	0	1	1	1	2	5	13	27
TCGA-AZ-6607	62	FALSE	FALSE	FALSE	FALSE	NA	NA	NA	NA	NA	NA	NA	NA	NA	0	-1	-1	-1	-1	-1	-1	0	0	0	3	10
TCGA-AZ-6608	118	FALSE	FALSE	FALSE	FALSE	NA	NA	NA	NA	NA	NA	NA	NA	NA	1	1	1	1	1	0	1	0	8	11	26	49
TCGA-BM-6198	102	FALSE	FALSE	FALSE	FALSE	NA	NA	NA	NA	NA	NA	NA	NA	NA	-1	1	1	1	1	1	0	1	NA	NA	NA	NA
TCGA-CA-5254	151	FALSE	FALSE	FALSE	FALSE	NA	NA	NA	NA	NA	NA	NA	NA	NA	1	-1	-1	-1	1	1	1	0	6	14	31	52
TCGA-CA-5255	35	FALSE	FALSE	FALSE	FALSE	NA	NA	NA	NA	NA	NA	NA	NA	NA	1	-1	-1	-1	0	1	1	1	4	7	14	21
TCGA-CA-5256	66	FALSE	FALSE	FALSE	FALSE	NA	NA	NA	NA	NA	NA	NA	NA	MSS	-1	-1	-1	-1	0	-1	0	0	8	9	17	24
TCGA-CA-5796	48	FALSE	FALSE	FALSE	FALSE	NA	NA	NA	NA	NA	NA	NA	NA	NA	0	0	0	0	0	0	0	0	2	3	9	21
TCGA-CA-5797	59	FALSE	FALSE	FALSE	FALSE	NA	NA	NA	NA	NA	NA	NA	NA	NA	1	0	0	0	1	0	-1	-1	6	11	16	27
TCGA-CA-6715	70	FALSE	FALSE	FALSE	FALSE	NA	NA	NA	NA	NA	NA	NA	NA	NA	0	0	0	0	0	0	1	0	1	2	7	14
TCGA-CA-6716	119	FALSE	FALSE	FALSE	FALSE	NA	NA	NA	NA	NA	NA	NA	NA	NA	-1	0	0	0	0	1	0	0	9	13	28	53
TCGA-CA-6717	7712	TRUE	TRUE	TRUE	TRUE	NA	E351D	NA	NA	R294Q	NA	NA	R1371*,L1235I	NA	0	0	0	0	0	0	0	0	197	409	1071	2255
TCGA-CA-6718	2798	FALSE	FALSE	FALSE	TRUE	NA	NA	NA	NA	NA	NA	NA	P286R	NA	0	0	0	0	0	0	0	0	110	220	537	1059
TCGA-CA-6719	99	FALSE	FALSE	FALSE	FALSE	NA	NA	NA	NA	NA	NA	NA	NA	NA	0	1	1	1	1	0	1	1	3	4	15	37
TCGA-CI-6619	58	FALSE	FALSE	FALSE	FALSE	NA	NA	NA	NA	NA	NA	NA	NA	NA	0	1	1	1	0	0	1	-1	0	0	3	10
TCGA-CI-6620	46	FALSE	FALSE	FALSE	FALSE	NA	NA	NA	NA	NA	NA	NA	NA	NA	0	0	0	0	0	0	0	0	0	3	5	9
TCGA-CI-6621	89	FALSE	FALSE	FALSE	FALSE	NA	NA	NA	NA	NA	NA	NA	NA	NA	0	1	1	1	0	1	1	1	4	7	18	36
TCGA-CI-6622	76	FALSE	FALSE	FALSE	FALSE	NA	NA	NA	NA	NA	NA	NA	NA	NA	0	0	0	0	1	0	1	0	3	10	19	30
TCGA-CI-6623	59	FALSE	FALSE	FALSE	FALSE	NA	NA	NA	NA	NA	NA	NA	NA	NA	0	1	1	1	1	1	1	0	6	9	17	24
TCGA-CI-6624	225	FALSE	FALSE	FALSE	FALSE	NA	NA	NA	NA	NA	NA	NA	NA	NA	0	0	0	0	0	1	1	-1	12	18	40	80
TCGA-CK-4947	74	FALSE	FALSE	FALSE	FALSE	NA	NA	NA	NA	NA	NA	NA	NA	NA	0	0	0	0	0	0	1	0	4	9	15	27
TCGA-CK-4948	85	FALSE	FALSE	FALSE	FALSE	NA	NA	NA	NA	NA	NA	NA	NA	NA	1	0	0	0	1	0	1	0	0	2	7	15
TCGA-CK-4950	138	FALSE	FALSE	FALSE	FALSE	NA	NA	NA	NA	NA	NA	NA	NA	NA	1	0	0	0	0	0	0	1	6	14	37	66
TCGA-CK-4951	3459	TRUE	TRUE	TRUE	TRUE	G151S	NA	NA	R599W	NA	NA	NA	E2137K	MSI-H	0	0	0	0	0	0	0	0	168	310	613	1161
TCGA-CK-4952	138	FALSE	FALSE	FALSE	FALSE	NA	NA	NA	NA	NA	NA	NA	NA	NA	1	1	1	1	0	0	0	0	3	4	9	13
TCGA-CK-5912	49	FALSE	FALSE	FALSE	FALSE	NA	NA	NA	NA	NA	NA	NA	NA	NA	-1	0	0	0	1	1	1	-1	1	2	4	10
TCGA-CK-5913	696	FALSE	FALSE	FALSE	FALSE	NA	NA	NA	NA	NA	NA	NA	NA	NA	0	0	0	0	0	0	0	0	77	124	192	289
TCGA-CK-5914	108	FALSE	FALSE	FALSE	FALSE	NA	NA	NA	NA	NA	NA	NA	NA	NA	0	1	1	1	1	0	1	1	4	9	16	25
TCGA-CK-5915	66	TRUE	FALSE	TRUE	FALSE	NA	NA	NA	NA	NA	NA	NA	NA	NA	1	-1	-1	-1	-1	-1	-2	1	1	1	5	17
TCGA-CK-5916	1212	FALSE	FALSE	FALSE	FALSE	NA	NA	NA	NA	NA	NA	NA	NA	NA	0	0	0	0	0	0	0	0	87	146	263	400
TCGA-CK-6746	1069	TRUE	TRUE	TRUE	FALSE	NA	R343H	NA	V893A	NA	NA	NA	NA	NA	0	0	0	0	0	0	0	0	43	88	184	313
TCGA-CK-6747	116	FALSE	FALSE	FALSE	FALSE	NA	NA	NA	NA	NA	NA	NA	NA	NA	0	0	0	0	0	0	0	0	3	7	15	28
TCGA-CK-6748	46	FALSE	FALSE	FALSE	FALSE	NA	NA	NA	NA	NA	NA	NA	NA	NA	0	0	0	0	0	-1	1	1	0	1	9	14
TCGA-CK-6751	148	TRUE	TRUE	FALSE	FALSE	R234H	NA	NA	NA	NA	NA	NA	NA	NA	0	0	0	0	0	0	0	0	8	16	35	61
TCGA-CL-4957	65	FALSE	FALSE	FALSE	FALSE	NA	NA	NA	NA	NA	NA	NA	NA	NA	0	0	0	0	0	0	1	-1	NA	NA	NA	NA
TCGA-CL-5917	65	FALSE	FALSE	FALSE	FALSE	NA	NA	NA	NA	NA	NA	NA	NA	NA	0	0	0	0	1	0	1	0	4	4	12	20
TCGA-CL-5918	99	FALSE	FALSE	FALSE	FALSE	NA	NA	NA	NA	NA	NA	NA	NA	NA	0	0	0	0	0	0	1	0	NA	NA	NA	NA
TCGA-CM-4743	1031	TRUE	TRUE	FALSE	FALSE	NA	L75*	NA	NA	NA	NA	NA	NA	NA	0	0	0	0	0	0	0	0	37	75	165	275
TCGA-CM-4744	127	FALSE	FALSE	FALSE	FALSE	NA	NA	NA	NA	NA	NA	NA	NA	MSS	0	0	0	0	1	0	1	0	5	8	15	35
TCGA-CM-4746	644	FALSE	FALSE	FALSE	FALSE	NA	NA	NA	NA	NA	NA	NA	NA	MSI-H	0	0	0	0	0	1	0	0	67	111	187	301
TCGA-CM-4747	67	FALSE	FALSE	FALSE	FALSE	NA	NA	NA	NA	NA	NA	NA	NA	MSI-L	1	0	0	0	0	1	1	1	4	7	18	26
TCGA-CM-4748	51	FALSE	FALSE	FALSE	FALSE	NA	NA	NA	NA	NA	NA	NA	NA	MSS	0	0	0	0	0	0	0	0	3	3	12	25
TCGA-CM-4750	73	FALSE	FALSE	FALSE	FALSE	NA	NA	NA	NA	NA	NA	NA	NA	MSI-L	-1	1	1	1	1	-1	1	0	4	8	14	24
TCGA-CM-4751	78	FALSE	FALSE	FALSE	FALSE	NA	NA	NA	NA	NA	NA	NA	NA	NA	0	0	0	0	0	0	0	0	2	9	20	33
TCGA-CM-4752	106	FALSE	FALSE	FALSE	FALSE	NA	NA	NA	NA	NA	NA	NA	NA	MSS	0	1	1	1	1	0	1	1	7	10	22	38
TCGA-CM-5341	135	FALSE	FALSE	FALSE	FALSE	NA	NA	NA	NA	NA	NA	NA	NA	MSS	-1	1	1	1	0	0	1	1	2	3	19	41
TCGA-CM-5344	46	FALSE	FALSE	FALSE	FALSE	NA	NA	NA	NA	NA	NA	NA	NA	NA	0	0	0	0	1	-1	1	0	2	2	7	12
TCGA-CM-5348	143	FALSE	FALSE	FALSE	FALSE	NA	NA	NA	NA	NA	NA	NA	NA	NA	0	1	1	1	1	1	1	0	6	11	19	44
TCGA-CM-5349	77	FALSE	FALSE	FALSE	FALSE	NA	NA	NA	NA	NA	NA	NA	NA	NA	0	1	1	1	0	0	1	0	2	5	10	17
TCGA-CM-5860	82	FALSE	FALSE	FALSE	FALSE	NA	NA	NA	NA	NA	NA	NA	NA	NA	1	1	1	1	1	0	1	1	2	6	11	30
TCGA-CM-5861	1232	FALSE	FALSE	FALSE	TRUE	NA	NA	NA	NA	NA	NA	NA	V2152M	NA	0	0	0	0	0	1	0	0	63	110	221	399
TCGA-CM-5862	59	FALSE	FALSE	FALSE	FALSE	NA	NA	NA	NA	NA	NA	NA	NA	NA	-1	1	1	1	0	1	1	1	0	0	2	8
TCGA-CM-5863	47	FALSE	FALSE	FALSE	FALSE	NA	NA	NA	NA	NA	NA	NA	NA	NA	1	0	0	0	-1	0	0	1	1	4	8	16
TCGA-CM-5864	161	FALSE	FALSE	FALSE	FALSE	NA	NA	NA	NA	NA	NA	NA	NA	NA	0	1	1	1	0	1	1	0	2	6	19	49
TCGA-CM-5868	68	FALSE	FALSE	FALSE	FALSE	NA	NA	NA	NA	NA	NA	NA	NA	NA	0	0	0	0	1	0	1	0	2	6	10	17
TCGA-CM-6161	71	FALSE	FALSE	FALSE	FALSE	NA	NA	NA	NA	NA	NA	NA	NA	NA	0	0	0	0	0	0	1	1	3	6	15	32
TCGA-CM-6162	822	FALSE	FALSE	FALSE	TRUE	NA	NA	NA	NA	NA	NA	NA	D2166N	NA	0	0	0	0	0	0	0	0	46	83	184	318
TCGA-CM-6163	79	FALSE	FALSE	FALSE	FALSE	NA	NA	NA	NA	NA	NA	NA	NA	NA	-1	0	0	0	1	1	1	1	2	4	12	26
TCGA-CM-6164	58	FALSE	FALSE	FALSE	FALSE	NA	NA	NA	NA	NA	NA	NA	NA	NA	-1	0	0	0	1	-1	1	1	1	3	10	17
TCGA-CM-6165	94	FALSE	FALSE	FALSE	FALSE	NA	NA	NA	NA	NA	NA	NA	NA	NA	0	0	0	0	-1	0	1	0	3	7	20	32
TCGA-CM-6166	71	FALSE	FALSE	FALSE	FALSE	NA	NA	NA	NA	NA	NA	NA	NA	NA	1	0	0	0	0	0	0	1	3	6	10	17
TCGA-CM-6167	66	FALSE	FALSE	FALSE	FALSE	NA	NA	NA	NA	NA	NA	NA	NA	NA	0	0	0	0	1	1	1	0	1	6	19	25
TCGA-CM-6168	203	FALSE	FALSE	FALSE	FALSE	NA	NA	NA	NA	NA	NA	NA	NA	NA	0	0	0	0	0	0	1	0	18	30	55	88
TCGA-CM-6169	86	FALSE	FALSE	FALSE	FALSE	NA	NA	NA	NA	NA	NA	NA	NA	NA	1	1	1	1	-1	-1	1	1	0	2	7	20
TCGA-CM-6170	70	FALSE	FALSE	FALSE	FALSE	NA	NA	NA	NA	NA	NA	NA	NA	NA	-1	1	1	1	1	-1	1	0	0	4	14	26
TCGA-CM-6171	1022	FALSE	FALSE	FALSE	FALSE	NA	NA	NA	NA	NA	NA	NA	NA	NA	1	0	0	0	0	0	0	0	61	110	214	329
TCGA-CM-6172	77	FALSE	FALSE	FALSE	FALSE	NA	NA	NA	NA	NA	NA	NA	NA	NA	-1	0	0	0	-1	0	1	0	1	3	9	23
TCGA-CM-6674	750	TRUE	TRUE	FALSE	FALSE	NA	Q330Rfs*50,X247_splice,L75*	NA	NA	NA	NA	NA	NA	NA	0	0	0	0	0	0	0	0	25	57	140	233
TCGA-CM-6675	65	FALSE	FALSE	FALSE	FALSE	NA	NA	NA	NA	NA	NA	NA	NA	NA	0	0	0	0	0	0	-1	-1	4	8	16	22
TCGA-CM-6676	77	FALSE	FALSE	FALSE	FALSE	NA	NA	NA	NA	NA	NA	NA	NA	NA	0	-1	-1	-1	0	-1	1	1	0	2	6	19
TCGA-CM-6677	112	FALSE	FALSE	FALSE	FALSE	NA	NA	NA	NA	NA	NA	NA	NA	NA	0	0	0	0	0	0	1	0	5	13	23	43
TCGA-CM-6678	113	FALSE	FALSE	FALSE	TRUE	NA	NA	NA	NA	NA	NA	NA	G628R	NA	1	-1	-1	-1	-1	0	1	0	9	12	23	44
TCGA-CM-6679	50	FALSE	FALSE	FALSE	FALSE	NA	NA	NA	NA	NA	NA	NA	NA	NA	0	0	0	0	1	-1	1	0	0	0	11	17
TCGA-CM-6680	65	FALSE	FALSE	FALSE	FALSE	NA	NA	NA	NA	NA	NA	NA	NA	NA	0	0	0	0	0	0	0	0	13	17	25	37
TCGA-D5-5537	83	FALSE	FALSE	FALSE	FALSE	NA	NA	NA	NA	NA	NA	NA	NA	NA	0	-1	-1	-1	0	0	0	-1	2	6	21	38
TCGA-D5-5538	91	FALSE	FALSE	FALSE	FALSE	NA	NA	NA	NA	NA	NA	NA	NA	NA	0	0	0	0	0	0	1	0	5	9	17	30
TCGA-D5-5539	76	FALSE	FALSE	FALSE	FALSE	NA	NA	NA	NA	NA	NA	NA	NA	NA	0	1	1	1	1	2	1	1	2	4	17	25
TCGA-D5-5540	79	FALSE	FALSE	FALSE	FALSE	NA	NA	NA	NA	NA	NA	NA	NA	NA	0	0	0	0	0	0	1	1	4	6	15	31
TCGA-D5-5541	45	FALSE	FALSE	FALSE	FALSE	NA	NA	NA	NA	NA	NA	NA	NA	NA	0	1	1	1	0	0	1	0	1	2	5	9
TCGA-D5-6529	91	FALSE	FALSE	FALSE	FALSE	NA	NA	NA	NA	NA	NA	NA	NA	NA	1	-1	-1	-1	-1	0	0	0	6	7	15	31
TCGA-D5-6530	923	TRUE	FALSE	TRUE	FALSE	NA	NA	NA	NA	R154Q	NA	R199C	NA	NA	0	0	0	0	0	0	0	0	80	134	240	394
TCGA-D5-6531	151	FALSE	FALSE	FALSE	FALSE	NA	NA	NA	NA	NA	NA	NA	NA	NA	1	-1	-1	-1	-1	-1	1	0	6	14	25	48
TCGA-D5-6532	88	FALSE	FALSE	FALSE	FALSE	NA	NA	NA	NA	NA	NA	NA	NA	NA	0	0	0	0	0	0	1	0	0	2	10	23
TCGA-D5-6533	130	FALSE	FALSE	FALSE	FALSE	NA	NA	NA	NA	NA	NA	NA	NA	NA	-1	1	1	1	1	1	1	-1	2	9	23	41
TCGA-D5-6534	133	FALSE	FALSE	FALSE	FALSE	NA	NA	NA	NA	NA	NA	NA	NA	NA	0	0	0	0	0	0	1	0	5	10	28	46
TCGA-D5-6535	138	FALSE	FALSE	FALSE	FALSE	NA	NA	NA	NA	NA	NA	NA	NA	NA	0	1	1	1	1	1	1	1	2	10	22	45
TCGA-D5-6536	82	FALSE	FALSE	FALSE	FALSE	NA	NA	NA	NA	NA	NA	NA	NA	NA	0	0	0	0	0	1	1	0	7	13	23	37
TCGA-D5-6537	87	FALSE	FALSE	FALSE	FALSE	NA	NA	NA	NA	NA	NA	NA	NA	NA	1	-1	-1	-1	0	0	1	-1	1	5	11	16
TCGA-D5-6538	106	FALSE	FALSE	FALSE	FALSE	NA	NA	NA	NA	NA	NA	NA	NA	NA	0	1	1	1	0	1	1	0	2	3	20	33
TCGA-D5-6539	95	FALSE	FALSE	FALSE	FALSE	NA	NA	NA	NA	NA	NA	NA	NA	NA	0	1	1	1	1	1	1	0	3	10	20	37
TCGA-D5-6540	1068	FALSE	FALSE	FALSE	FALSE	NA	NA	NA	NA	NA	NA	NA	NA	NA	0	0	0	0	0	0	0	0	138	193	330	477
TCGA-D5-6541	80	FALSE	FALSE	FALSE	FALSE	NA	NA	NA	NA	NA	NA	NA	NA	NA	0	0	0	0	0	0	0	1	1	1	10	28
TCGA-D5-6898	63	FALSE	FALSE	FALSE	FALSE	NA	NA	NA	NA	NA	NA	NA	NA	NA	0	-1	-1	-1	0	1	1	0	1	5	10	20
TCGA-D5-6920	95	FALSE	FALSE	FALSE	FALSE	NA	NA	NA	NA	NA	NA	NA	NA	NA	0	0	0	0	0	0	0	0	7	13	20	37
TCGA-D5-6922	84	FALSE	FALSE	FALSE	FALSE	NA	NA	NA	NA	NA	NA	NA	NA	NA	0	1	1	1	0	1	1	0	6	13	24	39
TCGA-D5-6924	120	FALSE	FALSE	FALSE	FALSE	NA	NA	NA	NA	NA	NA	NA	NA	NA	0	0	0	0	0	1	1	0	8	13	36	51
TCGA-D5-6926	87	FALSE	FALSE	FALSE	FALSE	NA	NA	NA	NA	NA	NA	NA	NA	NA	0	1	1	1	0	0	1	0	1	3	8	13
TCGA-D5-6927	650	TRUE	FALSE	TRUE	FALSE	NA	NA	NA	NA	NA	G120Afs*18	NA	NA	NA	0	0	0	0	0	0	0	0	56	98	171	263
TCGA-D5-6928	1482	FALSE	FALSE	FALSE	FALSE	NA	NA	NA	NA	NA	NA	NA	NA	NA	1	0	0	0	0	0	0	0	118	194	321	509
TCGA-D5-6929	99	FALSE	FALSE	FALSE	FALSE	NA	NA	NA	NA	NA	NA	NA	NA	NA	-1	1	1	1	1	-1	1	0	3	6	15	36
TCGA-D5-6930	1121	FALSE	FALSE	FALSE	FALSE	NA	NA	NA	NA	NA	NA	NA	NA	NA	0	0	0	0	0	0	0	0	53	108	202	355
TCGA-D5-6931	256	FALSE	FALSE	FALSE	FALSE	NA	NA	NA	NA	NA	NA	NA	NA	NA	1	0	0	0	0	0	1	0	14	26	67	113
TCGA-D5-6932	114	FALSE	FALSE	FALSE	FALSE	NA	NA	NA	NA	NA	NA	NA	NA	NA	-1	1	1	1	1	-1	1	1	2	3	13	31
TCGA-D5-7000	94	FALSE	FALSE	FALSE	FALSE	NA	NA	NA	NA	NA	NA	NA	NA	NA	1	0	0	0	0	0	1	0	3	5	9	23
TCGA-DC-4745	59	FALSE	FALSE	FALSE	FALSE	NA	NA	NA	NA	NA	NA	NA	NA	NA	-1	-1	-1	-1	0	0	1	1	3	5	12	26
TCGA-DC-4749	63	FALSE	FALSE	FALSE	FALSE	NA	NA	NA	NA	NA	NA	NA	NA	NA	-1	0	0	0	1	1	1	-1	0	3	11	20
TCGA-DC-5337	78	FALSE	FALSE	FALSE	FALSE	NA	NA	NA	NA	NA	NA	NA	NA	NA	0	0	0	0	0	0	1	0	5	10	25	37
TCGA-DC-5869	53	FALSE	FALSE	FALSE	FALSE	NA	NA	NA	NA	NA	NA	NA	NA	NA	0	1	1	1	1	-1	1	-1	1	3	17	25
TCGA-DC-6154	76	FALSE	FALSE	FALSE	FALSE	NA	NA	NA	NA	NA	NA	NA	NA	NA	0	1	1	1	1	0	1	1	0	2	7	13
TCGA-DC-6155	35	FALSE	FALSE	FALSE	FALSE	NA	NA	NA	NA	NA	NA	NA	NA	NA	-1	0	0	0	0	1	0	-1	3	6	11	14
TCGA-DC-6157	78	FALSE	FALSE	FALSE	FALSE	NA	NA	NA	NA	NA	NA	NA	NA	NA	0	1	1	1	0	-1	1	1	NA	NA	NA	NA
TCGA-DC-6158	57	FALSE	FALSE	FALSE	FALSE	NA	NA	NA	NA	NA	NA	NA	NA	NA	-1	0	0	0	0	0	1	0	3	7	14	21
TCGA-DC-6160	70	FALSE	FALSE	FALSE	FALSE	NA	NA	NA	NA	NA	NA	NA	NA	NA	0	0	0	0	0	0	1	0	6	8	14	26
TCGA-DC-6681	54	FALSE	FALSE	FALSE	FALSE	NA	NA	NA	NA	NA	NA	NA	NA	NA	0	0	0	0	0	0	0	0	1	1	5	20
TCGA-DC-6682	99	FALSE	FALSE	FALSE	FALSE	NA	NA	NA	NA	NA	NA	NA	NA	NA	1	1	1	1	-1	0	1	1	3	10	22	33
TCGA-DC-6683	49	FALSE	FALSE	FALSE	FALSE	NA	NA	NA	NA	NA	NA	NA	NA	NA	1	0	0	0	1	0	1	0	1	4	7	14
TCGA-DM-A0X9	150	TRUE	FALSE	TRUE	FALSE	NA	NA	NA	NA	NA	NA	NA	NA	NA	1	0	0	0	0	1	1	-2	6	8	22	48
TCGA-DM-A0XD	130	FALSE	FALSE	FALSE	FALSE	NA	NA	NA	NA	NA	NA	NA	NA	NA	1	0	0	0	0	0	0	0	1	6	18	33
TCGA-DM-A0XF	110	FALSE	FALSE	FALSE	FALSE	NA	NA	NA	NA	NA	NA	NA	NA	NA	0	0	0	0	1	0	0	0	1	2	12	17
TCGA-DM-A1D0	92	FALSE	FALSE	FALSE	FALSE	NA	NA	NA	NA	NA	NA	NA	NA	NA	0	0	0	0	0	0	1	0	5	6	18	31
TCGA-DM-A1D4	135	FALSE	FALSE	FALSE	FALSE	NA	NA	NA	NA	NA	NA	NA	NA	NA	0	0	0	0	0	1	1	0	3	6	13	31
TCGA-DM-A1D6	79	FALSE	FALSE	FALSE	FALSE	NA	NA	NA	NA	NA	NA	NA	NA	NA	0	0	0	0	-1	0	1	0	1	2	11	22
TCGA-DM-A1D7	109	FALSE	FALSE	FALSE	FALSE	NA	NA	NA	NA	NA	NA	NA	NA	NA	0	-1	-1	-1	0	0	1	0	1	3	11	24
TCGA-DM-A1D8	131	FALSE	FALSE	FALSE	FALSE	NA	NA	NA	NA	NA	NA	NA	NA	NA	-1	0	0	0	0	0	0	0	7	13	27	49
TCGA-DM-A1D9	107	FALSE	FALSE	FALSE	FALSE	NA	NA	NA	NA	NA	NA	NA	NA	NA	0	0	0	0	0	0	0	0	2	6	18	36
TCGA-DM-A1DA	230	FALSE	FALSE	FALSE	FALSE	NA	NA	NA	NA	NA	NA	NA	NA	NA	0	1	1	1	0	0	1	0	1	2	13	34
TCGA-DM-A1DB	47	FALSE	FALSE	FALSE	FALSE	NA	NA	NA	NA	NA	NA	NA	NA	NA	0	0	0	0	0	0	0	-1	3	4	8	13
TCGA-DM-A1HA	113	FALSE	FALSE	FALSE	FALSE	NA	NA	NA	NA	NA	NA	NA	NA	NA	0	0	0	0	0	0	2	0	2	8	26	47
TCGA-DM-A1HB	997	TRUE	FALSE	TRUE	FALSE	NA	NA	NA	NA	NA	NA	H151Pfs*30	NA	NA	0	0	0	0	0	0	0	0	73	122	230	376
TCGA-DM-A280	111	FALSE	FALSE	FALSE	FALSE	NA	NA	NA	NA	NA	NA	NA	NA	NA	0	0	0	0	0	0	1	0	6	11	23	47
TCGA-DM-A282	77	FALSE	FALSE	FALSE	FALSE	NA	NA	NA	NA	NA	NA	NA	NA	NA	0	0	0	0	0	0	0	0	4	6	14	25
TCGA-DM-A285	141	FALSE	FALSE	FALSE	FALSE	NA	NA	NA	NA	NA	NA	NA	NA	NA	0	0	0	0	0	-1	1	0	3	9	19	49
TCGA-DM-A288	63	FALSE	FALSE	FALSE	FALSE	NA	NA	NA	NA	NA	NA	NA	NA	NA	0	1	1	1	0	0	1	0	4	9	14	23
TCGA-DM-A28A	106	FALSE	FALSE	FALSE	FALSE	NA	NA	NA	NA	NA	NA	NA	NA	NA	0	0	0	0	0	0	1	0	1	3	7	25
TCGA-DM-A28C	86	FALSE	FALSE	FALSE	FALSE	NA	NA	NA	NA	NA	NA	NA	NA	NA	0	0	0	0	0	1	0	0	3	9	20	34
TCGA-DM-A28E	71	FALSE	FALSE	FALSE	FALSE	NA	NA	NA	NA	NA	NA	NA	NA	NA	0	0	0	0	0	0	1	0	5	8	15	31
TCGA-DM-A28F	200	FALSE	FALSE	FALSE	FALSE	NA	NA	NA	NA	NA	NA	NA	NA	NA	0	1	1	1	0	1	1	1	3	8	31	63
TCGA-DM-A28G	96	FALSE	FALSE	FALSE	FALSE	NA	NA	NA	NA	NA	NA	NA	NA	NA	0	0	0	0	0	0	0	0	7	10	23	31
TCGA-DM-A28H	94	FALSE	FALSE	FALSE	FALSE	NA	NA	NA	NA	NA	NA	NA	NA	NA	0	1	1	1	0	0	0	0	1	4	10	26
TCGA-DM-A28K	82	FALSE	FALSE	FALSE	FALSE	NA	NA	NA	NA	NA	NA	NA	NA	NA	0	1	1	1	0	1	0	0	7	7	11	18
TCGA-DM-A28M	67	FALSE	FALSE	FALSE	FALSE	NA	NA	NA	NA	NA	NA	NA	NA	NA	1	1	1	1	0	1	0	0	7	8	18	28
TCGA-DT-5265	67	FALSE	FALSE	FALSE	FALSE	NA	NA	NA	NA	NA	NA	NA	NA	NA	0	-1	-1	-1	0	0	-1	0	NA	NA	NA	NA
TCGA-DY-A0XA	111	TRUE	FALSE	TRUE	FALSE	NA	NA	NA	NA	G155S	NA	NA	NA	NA	0	0	0	0	0	0	-1	0	2	6	10	20
TCGA-DY-A1DC	125	FALSE	FALSE	FALSE	FALSE	NA	NA	NA	NA	NA	NA	NA	NA	NA	0	0	0	0	0	0	1	0	3	5	15	26
TCGA-DY-A1DD	101	FALSE	FALSE	FALSE	FALSE	NA	NA	NA	NA	NA	NA	NA	NA	NA	0	0	0	0	0	0	1	0	4	5	16	30
TCGA-DY-A1DF	106	FALSE	FALSE	FALSE	FALSE	NA	NA	NA	NA	NA	NA	NA	NA	NA	-1	-1	-1	-1	1	1	1	1	3	8	17	38
TCGA-DY-A1DG	138	FALSE	FALSE	FALSE	FALSE	NA	NA	NA	NA	NA	NA	NA	NA	NA	0	2	2	2	0	0	1	-1	5	12	18	41
TCGA-DY-A1H8	82	FALSE	FALSE	FALSE	FALSE	NA	NA	NA	NA	NA	NA	NA	NA	NA	1	0	0	0	0	0	1	0	NA	NA	NA	NA
TCGA-EF-5830	58	FALSE	FALSE	FALSE	FALSE	NA	NA	NA	NA	NA	NA	NA	NA	NA	0	0	0	0	1	-1	1	1	2	2	4	17
TCGA-EF-5831	122	FALSE	FALSE	FALSE	FALSE	NA	NA	NA	NA	NA	NA	NA	NA	NA	1	0	0	0	0	0	2	0	NA	NA	NA	NA
TCGA-EI-6506	104	FALSE	FALSE	FALSE	FALSE	NA	NA	NA	NA	NA	NA	NA	NA	NA	0	1	1	1	0	1	1	1	NA	NA	NA	NA
TCGA-EI-6507	858	TRUE	TRUE	FALSE	FALSE	NA	A109Qfs*55,L75*	NA	NA	NA	NA	NA	NA	NA	1	0	0	0	0	0	0	0	NA	NA	NA	NA
TCGA-EI-6508	89	FALSE	FALSE	FALSE	FALSE	NA	NA	NA	NA	NA	NA	NA	NA	NA	0	0	0	0	0	0	1	0	NA	NA	NA	NA
TCGA-EI-6509	45	FALSE	FALSE	FALSE	FALSE	NA	NA	NA	NA	NA	NA	NA	NA	NA	-1	0	0	0	0	0	1	1	2	2	7	9
TCGA-EI-6510	88	FALSE	FALSE	FALSE	FALSE	NA	NA	NA	NA	NA	NA	NA	NA	NA	1	0	0	0	0	0	1	0	6	10	24	39
TCGA-EI-6511	71	FALSE	FALSE	FALSE	FALSE	NA	NA	NA	NA	NA	NA	NA	NA	NA	0	-1	-1	-1	0	0	1	0	3	4	11	21
TCGA-EI-6512	102	FALSE	FALSE	FALSE	FALSE	NA	NA	NA	NA	NA	NA	NA	NA	NA	1	1	1	1	1	0	1	1	4	7	17	35
TCGA-EI-6513	120	FALSE	FALSE	FALSE	FALSE	NA	NA	NA	NA	NA	NA	NA	NA	NA	0	0	0	0	0	0	1	-1	3	8	20	38
TCGA-EI-6514	99	FALSE	FALSE	FALSE	FALSE	NA	NA	NA	NA	NA	NA	NA	NA	NA	-1	0	0	0	1	0	1	1	8	10	16	36
TCGA-EI-6881	90	TRUE	TRUE	FALSE	FALSE	NA	R480H	NA	NA	NA	NA	NA	NA	NA	-1	0	0	0	0	0	1	0	1	1	2	7
TCGA-EI-6882	1060	FALSE	FALSE	FALSE	TRUE	NA	NA	NA	NA	NA	NA	NA	R759C	NA	0	0	0	0	0	1	0	0	89	142	236	385
TCGA-EI-6883	78	FALSE	FALSE	FALSE	FALSE	NA	NA	NA	NA	NA	NA	NA	NA	NA	-1	-1	-1	-1	1	0	1	1	2	4	12	25
TCGA-EI-6884	96	FALSE	FALSE	FALSE	FALSE	NA	NA	NA	NA	NA	NA	NA	NA	NA	0	0	0	0	0	1	2	0	4	9	16	30
TCGA-EI-6885	80	FALSE	FALSE	FALSE	FALSE	NA	NA	NA	NA	NA	NA	NA	NA	NA	1	0	0	0	0	1	0	1	4	7	19	32
TCGA-EI-6917	4357	TRUE	TRUE	FALSE	FALSE	R575H	NA	R383Q	NA	NA	NA	NA	NA	NA	0	0	0	0	0	0	0	0	89	180	485	1144
TCGA-EI-7002	141	FALSE	FALSE	FALSE	FALSE	NA	NA	NA	NA	NA	NA	NA	NA	NA	1	0	0	0	0	1	1	1	6	12	24	39
TCGA-EI-7004	71	FALSE	FALSE	FALSE	FALSE	NA	NA	NA	NA	NA	NA	NA	NA	NA	1	1	1	0	0	0	-1	0	NA	NA	NA	NA
TCGA-F4-6459	113	FALSE	FALSE	FALSE	FALSE	NA	NA	NA	NA	NA	NA	NA	NA	NA	0	1	1	1	0	1	0	0	4	12	21	34
TCGA-F4-6460	111	FALSE	FALSE	FALSE	FALSE	NA	NA	NA	NA	NA	NA	NA	NA	NA	-1	1	1	1	1	1	1	0	6	11	17	31
TCGA-F4-6461	115	FALSE	FALSE	FALSE	FALSE	NA	NA	NA	NA	NA	NA	NA	NA	NA	0	0	0	0	0	1	0	0	3	6	21	40
TCGA-F4-6463	60	FALSE	FALSE	FALSE	FALSE	NA	NA	NA	NA	NA	NA	NA	NA	NA	1	0	0	0	0	0	0	0	0	0	10	23
TCGA-F4-6569	100	FALSE	FALSE	FALSE	FALSE	NA	NA	NA	NA	NA	NA	NA	NA	NA	0	1	1	1	0	0	0	0	5	12	19	34
TCGA-F4-6570	1429	TRUE	FALSE	TRUE	TRUE	NA	NA	NA	NA	A17P	NA	NA	E396Sfs*16	NA	0	0	0	0	0	0	1	0	80	160	294	502
TCGA-F4-6703	505	FALSE	FALSE	FALSE	FALSE	NA	NA	NA	NA	NA	NA	NA	NA	NA	1	0	0	0	0	0	0	0	36	52	102	154
TCGA-F4-6704	58	FALSE	FALSE	FALSE	FALSE	NA	NA	NA	NA	NA	NA	NA	NA	NA	-1	1	1	1	1	-1	-1	1	7	10	13	23
TCGA-F4-6805	58	FALSE	FALSE	FALSE	FALSE	NA	NA	NA	NA	NA	NA	NA	NA	NA	0	0	0	0	0	0	0	0	1	3	7	16
TCGA-F4-6806	82	FALSE	FALSE	FALSE	FALSE	NA	NA	NA	NA	NA	NA	NA	NA	NA	0	0	0	0	0	0	1	0	2	5	13	22
TCGA-F4-6807	137	FALSE	FALSE	FALSE	FALSE	NA	NA	NA	NA	NA	NA	NA	NA	NA	-1	0	0	0	0	0	1	0	4	7	19	34
TCGA-F4-6808	109	TRUE	FALSE	TRUE	FALSE	NA	NA	NA	NA	L560F	NA	NA	NA	NA	0	-1	-1	-1	0	0	1	-1	1	2	9	17
TCGA-F4-6809	124	FALSE	FALSE	FALSE	FALSE	NA	NA	NA	NA	NA	NA	NA	NA	NA	0	0	0	0	0	0	1	0	4	9	18	40
TCGA-F4-6854	94	FALSE	FALSE	FALSE	FALSE	NA	NA	NA	NA	NA	NA	NA	NA	NA	0	-1	-1	0	0	0	1	0	10	14	30	46
TCGA-F4-6855	83	FALSE	FALSE	FALSE	FALSE	NA	NA	NA	NA	NA	NA	NA	NA	NA	0	0	0	0	0	1	1	0	1	3	9	18
TCGA-F4-6856	885	TRUE	TRUE	TRUE	FALSE	NA	A326V,L75*	NA	X210_splice	NA	NA	NA	NA	NA	0	0	0	0	0	0	0	0	34	63	142	275
TCGA-F5-6464	76	FALSE	FALSE	FALSE	FALSE	NA	NA	NA	NA	NA	NA	NA	NA	NA	0	-1	-1	0	0	2	1	0	1	4	11	20
TCGA-F5-6465	93	FALSE	FALSE	FALSE	FALSE	NA	NA	NA	NA	NA	NA	NA	NA	NA	0	1	1	1	1	0	1	0	NA	NA	NA	NA
TCGA-F5-6571	63	FALSE	FALSE	FALSE	FALSE	NA	NA	NA	NA	NA	NA	NA	NA	NA	0	0	0	0	0	0	1	-1	6	11	16	25
TCGA-F5-6702	54	FALSE	FALSE	FALSE	FALSE	NA	NA	NA	NA	NA	NA	NA	NA	NA	-1	1	1	1	1	-1	1	-1	1	1	10	20
TCGA-F5-6810	110	FALSE	FALSE	FALSE	FALSE	NA	NA	NA	NA	NA	NA	NA	NA	NA	-1	1	1	1	1	1	1	-1	8	15	31	43
TCGA-F5-6811	70	FALSE	FALSE	FALSE	FALSE	NA	NA	NA	NA	NA	NA	NA	NA	NA	0	0	0	0	-1	0	1	0	3	5	16	24
TCGA-F5-6812	76	FALSE	FALSE	FALSE	FALSE	NA	NA	NA	NA	NA	NA	NA	NA	NA	1	0	0	0	0	0	1	0	3	7	21	35
TCGA-F5-6813	103	FALSE	FALSE	FALSE	FALSE	NA	NA	NA	NA	NA	NA	NA	NA	NA	0	0	0	0	0	1	1	0	3	4	12	28
TCGA-F5-6814	7439	FALSE	FALSE	FALSE	TRUE	NA	NA	NA	NA	NA	NA	NA	P286R	NA	0	0	0	0	-1	0	0	0	258	526	1343	2564
TCGA-F5-6861	72	FALSE	FALSE	FALSE	FALSE	NA	NA	NA	NA	NA	NA	NA	NA	NA	0	0	0	0	0	0	0	0	4	9	18	33
TCGA-F5-6863	53	FALSE	FALSE	FALSE	FALSE	NA	NA	NA	NA	NA	NA	NA	NA	NA	0	0	0	0	1	1	1	1	0	4	9	12
TCGA-F5-6864	117	FALSE	FALSE	FALSE	FALSE	NA	NA	NA	NA	NA	NA	NA	NA	NA	0	0	0	0	0	0	1	0	9	13	25	45
TCGA-G4-6293	92	FALSE	FALSE	FALSE	FALSE	NA	NA	NA	NA	NA	NA	NA	NA	NA	0	0	0	0	0	0	1	0	11	19	27	34
TCGA-G4-6294	133	FALSE	FALSE	FALSE	FALSE	NA	NA	NA	NA	NA	NA	NA	NA	NA	0	1	1	1	0	0	2	0	5	8	19	35
TCGA-G4-6295	120	FALSE	FALSE	FALSE	FALSE	NA	NA	NA	NA	NA	NA	NA	NA	NA	0	0	0	0	0	-1	1	-1	4	8	19	31
TCGA-G4-6297	66	FALSE	FALSE	FALSE	FALSE	NA	NA	NA	NA	NA	NA	NA	NA	NA	0	1	1	1	1	1	1	-1	4	8	16	31
TCGA-G4-6298	65	FALSE	FALSE	FALSE	FALSE	NA	NA	NA	NA	NA	NA	NA	NA	NA	0	0	0	0	0	0	1	0	9	16	23	32
TCGA-G4-6299	145	FALSE	FALSE	FALSE	FALSE	NA	NA	NA	NA	NA	NA	NA	NA	NA	2	1	1	0	0	1	1	1	11	26	36	49
TCGA-G4-6302	1008	FALSE	FALSE	FALSE	FALSE	NA	NA	NA	NA	NA	NA	NA	NA	NA	0	0	0	0	0	0	0	0	89	155	305	485
TCGA-G4-6303	79	FALSE	FALSE	FALSE	FALSE	NA	NA	NA	NA	NA	NA	NA	NA	NA	-1	0	0	0	1	1	1	0	4	6	13	23
TCGA-G4-6304	977	TRUE	TRUE	FALSE	FALSE	NA	L75*	NA	NA	NA	NA	NA	NA	NA	0	0	0	0	0	0	0	0	72	123	254	419
TCGA-G4-6306	97	FALSE	FALSE	FALSE	FALSE	NA	NA	NA	NA	NA	NA	NA	NA	NA	1	0	0	0	1	0	1	0	10	15	23	41
TCGA-G4-6307	61	FALSE	FALSE	FALSE	FALSE	NA	NA	NA	NA	NA	NA	NA	NA	NA	0	0	0	0	1	0	0	0	0	5	11	22
TCGA-G4-6309	700	TRUE	TRUE	FALSE	FALSE	NA	L75*	NA	NA	NA	NA	NA	NA	NA	0	0	0	0	0	0	0	0	42	70	136	231
TCGA-G4-6310	88	FALSE	FALSE	FALSE	FALSE	NA	NA	NA	NA	NA	NA	NA	NA	NA	0	1	1	1	1	0	1	1	4	7	17	25
TCGA-G4-6311	113	FALSE	FALSE	FALSE	FALSE	NA	NA	NA	NA	NA	NA	NA	NA	NA	0	1	1	1	1	1	1	1	3	9	19	28
TCGA-G4-6314	116	FALSE	FALSE	FALSE	FALSE	NA	NA	NA	NA	NA	NA	NA	NA	NA	0	0	0	0	0	0	2	0	10	12	19	37
TCGA-G4-6315	115	FALSE	FALSE	FALSE	FALSE	NA	NA	NA	NA	NA	NA	NA	NA	NA	-1	0	0	0	0	-1	0	0	1	2	7	23
TCGA-G4-6317	68	FALSE	FALSE	FALSE	FALSE	NA	NA	NA	NA	NA	NA	NA	NA	NA	-1	-1	-1	-1	0	-1	1	-1	5	7	18	34
TCGA-G4-6320	894	FALSE	FALSE	FALSE	FALSE	NA	NA	NA	NA	NA	NA	NA	NA	NA	0	0	0	0	1	0	1	1	97	171	297	454
TCGA-G4-6321	64	FALSE	FALSE	FALSE	FALSE	NA	NA	NA	NA	NA	NA	NA	NA	NA	0	0	0	0	0	0	0	0	0	1	3	5
TCGA-G4-6322	67	TRUE	FALSE	TRUE	FALSE	NA	NA	NA	R548W	NA	NA	NA	NA	NA	0	0	0	0	0	0	0	0	5	9	13	22
TCGA-G4-6323	65	FALSE	FALSE	FALSE	FALSE	NA	NA	NA	NA	NA	NA	NA	NA	NA	1	0	0	0	1	0	0	0	0	1	6	19
TCGA-G4-6586	1009	TRUE	TRUE	FALSE	FALSE	L637M	NA	NA	NA	NA	NA	NA	NA	NA	0	0	0	0	0	0	1	0	65	119	222	374
TCGA-G4-6588	1765	TRUE	TRUE	TRUE	FALSE	NA	H661Qfs*41,Q640*	NA	G655Pfs*32	R35*	NA	NA	NA	NA	0	0	0	0	0	0	0	0	184	292	475	711
TCGA-G4-6625	93	TRUE	FALSE	TRUE	FALSE	NA	NA	NA	NA	R466W	NA	NA	NA	NA	0	1	1	1	0	-1	1	0	4	10	24	39
TCGA-G4-6626	101	FALSE	FALSE	FALSE	FALSE	NA	NA	NA	NA	NA	NA	NA	NA	NA	0	1	1	1	1	0	-1	0	3	6	18	42
TCGA-G4-6627	82	FALSE	FALSE	FALSE	FALSE	NA	NA	NA	NA	NA	NA	NA	NA	NA	1	0	0	0	0	0	1	1	1	2	15	26
TCGA-G4-6628	1686	FALSE	FALSE	FALSE	FALSE	NA	NA	NA	NA	NA	NA	NA	NA	NA	0	0	0	0	0	0	0	0	125	214	391	631
TCGA-G5-6233	140	FALSE	FALSE	FALSE	FALSE	NA	NA	NA	NA	NA	NA	NA	NA	NA	-1	1	1	1	-1	1	2	-1	6	15	32	60
TCGA-G5-6235	110	FALSE	FALSE	FALSE	FALSE	NA	NA	NA	NA	NA	NA	NA	NA	NA	0	0	0	0	0	0	1	0	NA	NA	NA	NA
TCGA-G5-6572	60	FALSE	FALSE	FALSE	FALSE	NA	NA	NA	NA	NA	NA	NA	NA	NA	0	0	0	0	0	1	1	0	1	1	6	12
TCGA-G5-6641	68	FALSE	FALSE	FALSE	FALSE	NA	NA	NA	NA	NA	NA	NA	NA	NA	0	1	1	1	0	1	1	0	6	10	21	26
TCGA-NH-A50T	108	FALSE	FALSE	FALSE	FALSE	NA	NA	NA	NA	NA	NA	NA	NA	NA	0	0	0	0	-1	1	1	0	1	3	11	29
TCGA-NH-A50U	66	FALSE	FALSE	FALSE	TRUE	NA	NA	NA	NA	NA	NA	NA	A2040V	NA	1	1	1	1	-1	-1	0	-1	3	4	9	19
TCGA-NH-A50V	119	FALSE	FALSE	FALSE	FALSE	NA	NA	NA	NA	NA	NA	NA	NA	NA	0	0	0	0	0	0	1	0	3	8	20	40
TCGA-NH-A5IV	2065	TRUE	FALSE	TRUE	FALSE	NA	NA	NA	G551D	NA	NA	NA	NA	NA	0	0	0	0	0	0	0	0	237	354	563	843
TCGA-NH-A6GA	60	FALSE	FALSE	FALSE	FALSE	NA	NA	NA	NA	NA	NA	NA	NA	NA	0	0	0	0	0	0	0	0	0	4	11	15
TCGA-NH-A6GB	126	FALSE	FALSE	FALSE	FALSE	NA	NA	NA	NA	NA	NA	NA	NA	NA	1	0	0	0	1	0	1	0	7	14	35	58
TCGA-NH-A6GC	104	FALSE	FALSE	FALSE	FALSE	NA	NA	NA	NA	NA	NA	NA	NA	NA	0	1	1	1	1	0	0	0	6	14	25	47
TCGA-NH-A8F7	109	FALSE	FALSE	FALSE	FALSE	NA	NA	NA	NA	NA	NA	NA	NA	NA	0	0	0	0	0	0	1	1	5	12	23	34
TCGA-NH-A8F8	93	FALSE	FALSE	FALSE	FALSE	NA	NA	NA	NA	NA	NA	NA	NA	NA	0	0	0	0	0	0	1	0	10	13	25	51
TCGA-QG-A5YV	139	TRUE	TRUE	FALSE	FALSE	NA	NA	V414I	NA	NA	NA	NA	NA	NA	0	0	0	0	0	1	1	0	8	20	45	73
TCGA-QG-A5YW	116	FALSE	FALSE	FALSE	FALSE	NA	NA	NA	NA	NA	NA	NA	NA	NA	-1	1	1	1	0	0	1	1	4	7	16	37
TCGA-QG-A5YX	69	FALSE	FALSE	FALSE	FALSE	NA	NA	NA	NA	NA	NA	NA	NA	NA	0	0	0	0	0	0	1	0	2	3	7	9
TCGA-QG-A5Z1	78	FALSE	FALSE	FALSE	FALSE	NA	NA	NA	NA	NA	NA	NA	NA	NA	0	1	1	1	0	0	2	0	4	7	13	34
TCGA-QG-A5Z2	920	TRUE	TRUE	TRUE	FALSE	NA	W263*,R210*	NA	R884C	NA	NA	NA	NA	NA	0	0	0	0	0	0	0	0	87	140	239	382
TCGA-QL-A97D	201	FALSE	FALSE	FALSE	FALSE	NA	NA	NA	NA	NA	NA	NA	NA	NA	1	1	1	1	1	1	2	1	10	16	33	58
TCGA-RU-A8FL	108	FALSE	FALSE	FALSE	FALSE	NA	NA	NA	NA	NA	NA	NA	NA	NA	-1	1	1	1	-1	1	-1	-1	8	15	22	49
TCGA-SS-A7HO	134	FALSE	FALSE	FALSE	FALSE	NA	NA	NA	NA	NA	NA	NA	NA	NA	-1	0	0	0	0	-1	1	-1	10	14	29	56
TCGA-T9-A92H	134	FALSE	FALSE	FALSE	FALSE	NA	NA	NA	NA	NA	NA	NA	NA	NA	0	0	0	0	2	-1	2	0	1	3	7	13
TCGA-WS-AB45	2278	FALSE	FALSE	FALSE	TRUE	NA	NA	NA	NA	NA	NA	NA	V2152M,A2030Pfs*18,R924H	NA	0	0	0	0	0	0	0	0	119	233	484	815

## Sheet: Table S1 - SKCM
submitter_id	total_mutation	BLS alteration				AA changing								CNV								Neoantigen
		BLS.altered	BLS.1.altered	BLS.2.altered	POLE.altered	TAP1	TAP2	TAPBP	CIITA	RFX5	RFXAP	RFXANK	POLE	cnv.POLE	cnv.TAP1	cnv.TAP2	cnv.TAPBP	cnv.CIITA	cnv.RFX5	cnv.RFXAP	cnv.RFXANK	NEO50	NEO100	NEO250	NEO500
TCGA-3N-A9WB	137	FALSE	FALSE	FALSE	FALSE	NA	NA	NA	NA	NA	NA	NA	NA	0	0	0	0	0	1	0	0	6	14	37	55
TCGA-3N-A9WC	1389	FALSE	FALSE	FALSE	FALSE	NA	NA	NA	NA	NA	NA	NA	NA	0	1	1	1	0	0	0	0	73	139	283	495
TCGA-3N-A9WD	699	FALSE	FALSE	FALSE	FALSE	NA	NA	NA	NA	NA	NA	NA	NA	-1	0	0	0	0	1	1	0	62	98	206	344
TCGA-BF-A1PU	57	FALSE	FALSE	FALSE	FALSE	NA	NA	NA	NA	NA	NA	NA	NA	NA	NA	NA	NA	NA	NA	NA	NA	47	83	155	250
TCGA-BF-A1PV	223	FALSE	FALSE	FALSE	FALSE	NA	NA	NA	NA	NA	NA	NA	NA	NA	NA	NA	NA	NA	NA	NA	NA	19	33	72	121
TCGA-BF-A1PX	245	FALSE	FALSE	FALSE	FALSE	NA	NA	NA	NA	NA	NA	NA	NA	NA	NA	NA	NA	NA	NA	NA	NA	10	22	46	104
TCGA-BF-A1PZ	156	FALSE	FALSE	FALSE	FALSE	NA	NA	NA	NA	NA	NA	NA	NA	NA	NA	NA	NA	NA	NA	NA	NA	28	56	114	210
TCGA-BF-A1Q0	423	FALSE	FALSE	FALSE	FALSE	NA	NA	NA	NA	NA	NA	NA	NA	NA	NA	NA	NA	NA	NA	NA	NA	125	231	504	891
TCGA-BF-A3DJ	108	FALSE	FALSE	FALSE	FALSE	NA	NA	NA	NA	NA	NA	NA	NA	NA	NA	NA	NA	NA	NA	NA	NA	2	12	19	38
TCGA-BF-A3DL	348	FALSE	FALSE	FALSE	FALSE	NA	NA	NA	NA	NA	NA	NA	NA	NA	NA	NA	NA	NA	NA	NA	NA	19	33	71	126
TCGA-BF-A3DM	334	FALSE	FALSE	FALSE	FALSE	NA	NA	NA	NA	NA	NA	NA	NA	NA	NA	NA	NA	NA	NA	NA	NA	24	47	94	146
TCGA-BF-A3DN	59	FALSE	FALSE	FALSE	FALSE	NA	NA	NA	NA	NA	NA	NA	NA	NA	NA	NA	NA	NA	NA	NA	NA	6	11	15	25
TCGA-BF-A5EO	472	FALSE	FALSE	FALSE	FALSE	NA	NA	NA	NA	NA	NA	NA	NA	NA	NA	NA	NA	NA	NA	NA	NA	NA	NA	NA	NA
TCGA-BF-A5EP	134	FALSE	FALSE	FALSE	FALSE	NA	NA	NA	NA	NA	NA	NA	NA	NA	NA	NA	NA	NA	NA	NA	NA	11	15	24	43
TCGA-BF-A5EQ	464	FALSE	FALSE	FALSE	FALSE	NA	NA	NA	NA	NA	NA	NA	NA	NA	NA	NA	NA	NA	NA	NA	NA	24	38	71	133
TCGA-BF-A5ER	148	FALSE	FALSE	FALSE	FALSE	NA	NA	NA	NA	NA	NA	NA	NA	NA	NA	NA	NA	NA	NA	NA	NA	14	22	46	79
TCGA-BF-A5ES	385	TRUE	FALSE	TRUE	FALSE	NA	NA	NA	R955W	NA	NA	NA	NA	NA	NA	NA	NA	NA	NA	NA	NA	20	49	93	151
TCGA-BF-A9VF	65	FALSE	FALSE	FALSE	FALSE	NA	NA	NA	NA	NA	NA	NA	NA	NA	NA	NA	NA	NA	NA	NA	NA	3	8	14	19
TCGA-BF-AAOU	244	FALSE	FALSE	FALSE	FALSE	NA	NA	NA	NA	NA	NA	NA	NA	NA	NA	NA	NA	NA	NA	NA	NA	5	13	38	77
TCGA-BF-AAOX	948	FALSE	FALSE	FALSE	FALSE	NA	NA	NA	NA	NA	NA	NA	NA	NA	NA	NA	NA	NA	NA	NA	NA	NA	NA	NA	NA
TCGA-BF-AAP0	357	FALSE	FALSE	FALSE	FALSE	NA	NA	NA	NA	NA	NA	NA	NA	0	0	0	0	0	0	-1	0	24	38	94	169
TCGA-BF-AAP1	627	FALSE	FALSE	FALSE	TRUE	NA	NA	NA	NA	NA	NA	NA	P1919S	NA	NA	NA	NA	NA	NA	NA	NA	28	55	122	218
TCGA-BF-AAP2	1008	FALSE	FALSE	FALSE	FALSE	NA	NA	NA	NA	NA	NA	NA	NA	NA	NA	NA	NA	NA	NA	NA	NA	65	117	256	440
TCGA-BF-AAP4	608	TRUE	TRUE	FALSE	FALSE	NA	R319W	NA	NA	NA	NA	NA	NA	NA	NA	NA	NA	NA	NA	NA	NA	36	64	143	233
TCGA-BF-AAP6	49	FALSE	FALSE	FALSE	FALSE	NA	NA	NA	NA	NA	NA	NA	NA	NA	NA	NA	NA	NA	NA	NA	NA	1	2	5	12
TCGA-BF-AAP7	353	TRUE	FALSE	TRUE	FALSE	NA	NA	NA	G225E	NA	NA	NA	NA	NA	NA	NA	NA	NA	NA	NA	NA	16	32	78	128
TCGA-BF-AAP8	10	FALSE	FALSE	FALSE	FALSE	NA	NA	NA	NA	NA	NA	NA	NA	NA	NA	NA	NA	NA	NA	NA	NA	0	1	1	2
TCGA-D3-A1Q1	39	FALSE	FALSE	FALSE	TRUE	NA	NA	NA	NA	NA	NA	NA	NA	-2	1	1	1	0	1	1	-1	12	23	43	87
TCGA-D3-A1Q3	24	FALSE	FALSE	FALSE	FALSE	NA	NA	NA	NA	NA	NA	NA	NA	0	1	1	1	0	1	1	0	61	99	193	313
TCGA-D3-A1Q4	194	FALSE	FALSE	FALSE	FALSE	NA	NA	NA	NA	NA	NA	NA	NA	0	0	0	0	-1	0	0	0	14	26	52	74
TCGA-D3-A1Q5	278	TRUE	FALSE	TRUE	FALSE	NA	NA	NA	NA	NA	NA	E219K	NA	0	0	0	0	-1	0	0	1	9	19	58	104
TCGA-D3-A1Q6	555	FALSE	FALSE	FALSE	FALSE	NA	NA	NA	NA	NA	NA	NA	NA	1	0	0	0	1	0	1	1	39	82	170	271
TCGA-D3-A1Q7	69	FALSE	FALSE	FALSE	FALSE	NA	NA	NA	NA	NA	NA	NA	NA	0	1	1	1	0	2	0	0	7	11	20	29
TCGA-D3-A1Q8	179	FALSE	FALSE	FALSE	FALSE	NA	NA	NA	NA	NA	NA	NA	NA	0	0	0	0	0	2	-1	0	6	23	39	68
TCGA-D3-A1Q9	25	FALSE	FALSE	FALSE	FALSE	NA	NA	NA	NA	NA	NA	NA	NA	1	-1	-1	-1	-1	-1	0	1	3	4	7	12
TCGA-D3-A1QA	302	TRUE	FALSE	TRUE	FALSE	NA	NA	NA	E15K	NA	NA	NA	NA	0	1	1	1	-1	0	0	0	87	131	246	381
TCGA-D3-A1QB	284	TRUE	FALSE	TRUE	FALSE	NA	NA	NA	R539*	NA	NA	NA	NA	0	1	1	1	0	1	-1	1	5	21	41	84
TCGA-D3-A2J6	10	FALSE	FALSE	FALSE	FALSE	NA	NA	NA	NA	NA	NA	NA	NA	-1	-1	-1	-1	0	0	-1	0	52	92	164	271
TCGA-D3-A2J7	273	FALSE	FALSE	FALSE	FALSE	NA	NA	NA	NA	NA	NA	NA	NA	-1	-1	-1	-1	0	0	-1	0	12	31	65	116
TCGA-D3-A2J8	422	FALSE	FALSE	FALSE	FALSE	NA	NA	NA	NA	NA	NA	NA	NA	0	1	1	1	0	1	0	0	37	72	180	298
TCGA-D3-A2J9	48	FALSE	FALSE	FALSE	FALSE	NA	NA	NA	NA	NA	NA	NA	NA	0	1	1	1	0	1	0	0	3	6	19	35
TCGA-D3-A2JA	273	FALSE	FALSE	FALSE	FALSE	NA	NA	NA	NA	NA	NA	NA	NA	0	0	0	0	0	1	-1	1	18	33	81	123
TCGA-D3-A2JB	18	FALSE	FALSE	FALSE	FALSE	NA	NA	NA	NA	NA	NA	NA	NA	0	0	0	0	-1	0	0	0	22	42	116	221
TCGA-D3-A2JC	123	FALSE	FALSE	FALSE	FALSE	NA	NA	NA	NA	NA	NA	NA	NA	0	-1	-1	-1	1	1	-1	1	9	20	56	140
TCGA-D3-A2JD	263	FALSE	FALSE	FALSE	FALSE	NA	NA	NA	NA	NA	NA	NA	NA	0	-1	-1	-1	0	1	0	-1	38	84	182	294
TCGA-D3-A2JE	250	FALSE	FALSE	FALSE	FALSE	NA	NA	NA	NA	NA	NA	NA	NA	0	1	1	1	1	1	0	1	11	22	58	91
TCGA-D3-A2JF	1102	FALSE	FALSE	FALSE	FALSE	NA	NA	NA	NA	NA	NA	NA	NA	0	1	1	1	0	0	1	0	64	118	243	428
TCGA-D3-A2JG	75	FALSE	FALSE	FALSE	FALSE	NA	NA	NA	NA	NA	NA	NA	NA	0	0	0	0	0	1	0	0	17	36	88	148
TCGA-D3-A2JH	464	FALSE	FALSE	FALSE	FALSE	NA	NA	NA	NA	NA	NA	NA	NA	0	-1	-1	-1	0	0	0	0	22	56	128	220
TCGA-D3-A2JK	212	FALSE	FALSE	FALSE	FALSE	NA	NA	NA	NA	NA	NA	NA	NA	0	0	0	0	0	0	0	0	22	34	88	158
TCGA-D3-A2JL	222	FALSE	FALSE	FALSE	FALSE	NA	NA	NA	NA	NA	NA	NA	NA	-1	0	0	0	-1	1	-1	-1	78	137	246	376
TCGA-D3-A2JN	248	FALSE	FALSE	FALSE	FALSE	NA	NA	NA	NA	NA	NA	NA	NA	1	-1	-1	-1	1	1	0	0	16	38	92	164
TCGA-D3-A2JO	433	FALSE	FALSE	FALSE	FALSE	NA	NA	NA	NA	NA	NA	NA	NA	1	2	2	2	-1	-1	0	1	41	77	194	324
TCGA-D3-A2JP	179	FALSE	FALSE	FALSE	FALSE	NA	NA	NA	NA	NA	NA	NA	NA	0	0	0	0	0	0	-1	1	80	139	272	461
TCGA-D3-A3BZ	50	FALSE	FALSE	FALSE	FALSE	NA	NA	NA	NA	NA	NA	NA	NA	1	0	0	0	-1	1	0	0	1	2	8	18
TCGA-D3-A3C1	104	FALSE	FALSE	FALSE	FALSE	NA	NA	NA	NA	NA	NA	NA	NA	-1	-1	-1	-1	1	0	0	0	7	11	22	43
TCGA-D3-A3C3	197	TRUE	FALSE	TRUE	FALSE	NA	NA	NA	S270N	NA	NA	NA	NA	0	1	1	1	0	0	1	0	9	20	39	68
TCGA-D3-A3C6	71	FALSE	FALSE	FALSE	FALSE	NA	NA	NA	NA	NA	NA	NA	NA	1	2	2	2	1	1	1	0	21	38	79	137
TCGA-D3-A3C7	682	FALSE	FALSE	FALSE	TRUE	NA	NA	NA	NA	NA	NA	NA	R553C	0	0	0	0	0	0	0	0	77	139	273	424
TCGA-D3-A3C8	371	FALSE	FALSE	FALSE	FALSE	NA	NA	NA	NA	NA	NA	NA	NA	0	0	0	0	0	0	0	0	57	110	201	300
TCGA-D3-A3CB	167	FALSE	FALSE	FALSE	TRUE	NA	NA	NA	NA	NA	NA	NA	P696S	0	0	0	0	0	0	0	0	21	38	82	137
TCGA-D3-A3CC	27	FALSE	FALSE	FALSE	FALSE	NA	NA	NA	NA	NA	NA	NA	NA	-1	1	1	1	-1	0	1	0	3	5	13	17
TCGA-D3-A3CE	25	FALSE	FALSE	FALSE	FALSE	NA	NA	NA	NA	NA	NA	NA	NA	0	0	0	0	1	1	1	-1	NA	NA	NA	NA
TCGA-D3-A3CF	25	FALSE	FALSE	FALSE	FALSE	NA	NA	NA	NA	NA	NA	NA	NA	1	0	0	0	0	0	0	0	7	8	23	35
TCGA-D3-A3ML	688	FALSE	FALSE	FALSE	FALSE	NA	NA	NA	NA	NA	NA	NA	NA	0	1	1	1	0	1	0	0	31	58	129	228
TCGA-D3-A3MO	53	FALSE	FALSE	FALSE	FALSE	NA	NA	NA	NA	NA	NA	NA	NA	0	0	0	0	0	1	0	0	1	2	7	18
TCGA-D3-A3MR	671	TRUE	FALSE	TRUE	FALSE	NA	NA	NA	G247E	NA	NA	NA	NA	0	1	1	1	0	1	-1	0	28	63	157	269
TCGA-D3-A3MU	381	FALSE	FALSE	FALSE	FALSE	NA	NA	NA	NA	NA	NA	NA	NA	0	1	1	1	0	1	-1	-1	14	32	63	109
TCGA-D3-A3MV	392	FALSE	FALSE	FALSE	FALSE	NA	NA	NA	NA	NA	NA	NA	NA	-1	1	1	1	0	1	0	0	26	45	90	167
TCGA-D3-A51E	217	FALSE	FALSE	FALSE	FALSE	NA	NA	NA	NA	NA	NA	NA	NA	0	1	1	1	0	1	0	0	14	29	59	89
TCGA-D3-A51F	86	FALSE	FALSE	FALSE	FALSE	NA	NA	NA	NA	NA	NA	NA	NA	0	0	0	0	0	0	0	0	3	7	18	39
TCGA-D3-A51G	919	FALSE	FALSE	FALSE	FALSE	NA	NA	NA	NA	NA	NA	NA	NA	0	1	1	1	1	1	1	0	83	153	296	455
TCGA-D3-A51H	17	FALSE	FALSE	FALSE	FALSE	NA	NA	NA	NA	NA	NA	NA	NA	0	0	0	0	0	0	0	0	4	4	7	11
TCGA-D3-A51J	358	FALSE	FALSE	FALSE	FALSE	NA	NA	NA	NA	NA	NA	NA	NA	0	0	0	0	0	0	0	0	14	37	86	146
TCGA-D3-A51K	21	FALSE	FALSE	FALSE	FALSE	NA	NA	NA	NA	NA	NA	NA	NA	0	1	1	1	0	1	-1	0	1	3	5	8
TCGA-D3-A51N	75	FALSE	FALSE	FALSE	FALSE	NA	NA	NA	NA	NA	NA	NA	NA	-1	0	0	0	-1	0	0	0	4	5	14	29
TCGA-D3-A51R	533	FALSE	FALSE	FALSE	FALSE	NA	NA	NA	NA	NA	NA	NA	NA	0	0	0	0	0	1	0	0	22	42	98	183
TCGA-D3-A51T	883	FALSE	FALSE	FALSE	FALSE	NA	NA	NA	NA	NA	NA	NA	NA	0	1	1	1	0	0	1	-1	30	65	123	215
TCGA-D3-A5GL	326	FALSE	FALSE	FALSE	FALSE	NA	NA	NA	NA	NA	NA	NA	NA	2	0	0	0	0	0	-1	-1	7	16	55	93
TCGA-D3-A5GN	366	FALSE	FALSE	FALSE	FALSE	NA	NA	NA	NA	NA	NA	NA	NA	1	1	1	1	0	1	-1	-1	16	32	73	130
TCGA-D3-A5GO	1199	FALSE	FALSE	FALSE	FALSE	NA	NA	NA	NA	NA	NA	NA	NA	-1	1	1	1	0	1	1	0	NA	NA	NA	NA
TCGA-D3-A5GR	201	FALSE	FALSE	FALSE	FALSE	NA	NA	NA	NA	NA	NA	NA	NA	-1	-1	-1	-1	1	-1	-1	0	9	17	43	72
TCGA-D3-A5GS	313	FALSE	FALSE	FALSE	FALSE	NA	NA	NA	NA	NA	NA	NA	NA	1	0	0	0	0	1	0	0	26	39	69	101
TCGA-D3-A5GT	26	FALSE	FALSE	FALSE	FALSE	NA	NA	NA	NA	NA	NA	NA	NA	NA	NA	NA	NA	NA	NA	NA	NA	1	2	6	9
TCGA-D3-A5GU	587	TRUE	FALSE	TRUE	FALSE	NA	NA	NA	E194K	NA	NA	NA	NA	1	1	1	1	0	1	1	1	44	89	178	269
TCGA-D3-A8GB	780	TRUE	TRUE	FALSE	FALSE	S569F	NA	NA	NA	NA	NA	NA	NA	0	0	0	0	0	0	-1	2	49	79	159	259
TCGA-D3-A8GC	637	FALSE	FALSE	FALSE	FALSE	NA	NA	NA	NA	NA	NA	NA	NA	-1	-1	-1	-1	0	1	0	0	NA	NA	NA	NA
TCGA-D3-A8GD	85	FALSE	FALSE	FALSE	FALSE	NA	NA	NA	NA	NA	NA	NA	NA	0	1	1	1	-1	1	-1	-1	2	3	14	24
TCGA-D3-A8GE	6	FALSE	FALSE	FALSE	FALSE	NA	NA	NA	NA	NA	NA	NA	NA	0	0	0	0	0	0	0	0	1	1	1	2
TCGA-D3-A8GI	3639	TRUE	FALSE	TRUE	FALSE	NA	NA	NA	E381K	NA	NA	NA	NA	-1	-1	-1	-1	1	1	1	1	99	215	525	960
TCGA-D3-A8GJ	134	FALSE	FALSE	FALSE	FALSE	NA	NA	NA	NA	NA	NA	NA	NA	0	1	1	1	1	1	0	0	8	13	27	50
TCGA-D3-A8GK	427	FALSE	FALSE	FALSE	FALSE	NA	NA	NA	NA	NA	NA	NA	NA	0	0	0	0	0	1	-1	0	27	50	92	142
TCGA-D3-A8GL	1370	TRUE	FALSE	TRUE	FALSE	NA	NA	NA	R308Q	NA	NA	NA	NA	-1	1	1	1	0	1	1	0	77	166	354	573
TCGA-D3-A8GM	2864	TRUE	TRUE	TRUE	TRUE	NA	L141P	NA	R601Q	NA	NA	NA	S2174F	0	-1	-1	-1	-1	1	1	-1	114	231	574	1075
TCGA-D3-A8GN	177	FALSE	FALSE	FALSE	FALSE	NA	NA	NA	NA	NA	NA	NA	NA	-1	1	1	1	0	0	0	-1	7	17	45	74
TCGA-D3-A8GO	425	FALSE	FALSE	FALSE	FALSE	NA	NA	NA	NA	NA	NA	NA	NA	0	0	0	0	1	1	1	0	29	64	110	196
TCGA-D3-A8GP	463	FALSE	FALSE	FALSE	FALSE	NA	NA	NA	NA	NA	NA	NA	NA	0	1	1	1	1	1	0	-1	4	11	24	65
TCGA-D3-A8GQ	1070	FALSE	FALSE	FALSE	FALSE	NA	NA	NA	NA	NA	NA	NA	NA	0	1	1	1	0	2	0	0	72	131	278	398
TCGA-D3-A8GR	289	FALSE	FALSE	FALSE	FALSE	NA	NA	NA	NA	NA	NA	NA	NA	0	0	0	0	1	2	-1	-1	4	7	22	52
TCGA-D3-A8GS	161	FALSE	FALSE	FALSE	FALSE	NA	NA	NA	NA	NA	NA	NA	NA	0	0	0	0	1	0	-1	-1	15	21	39	56
TCGA-D3-A8GV	311	FALSE	FALSE	FALSE	FALSE	NA	NA	NA	NA	NA	NA	NA	NA	1	0	0	0	0	0	-1	-1	16	33	63	107
TCGA-D9-A148	190	FALSE	FALSE	FALSE	FALSE	NA	NA	NA	NA	NA	NA	NA	NA	0	1	1	1	0	0	-1	-1	9	25	90	159
TCGA-D9-A149	168	FALSE	FALSE	FALSE	FALSE	NA	NA	NA	NA	NA	NA	NA	NA	0	1	1	1	0	0	1	0	15	22	53	97
TCGA-D9-A1JW	685	FALSE	FALSE	FALSE	FALSE	NA	NA	NA	NA	NA	NA	NA	NA	0	1	1	1	0	1	0	0	54	101	199	335
TCGA-D9-A1JX	132	FALSE	FALSE	FALSE	FALSE	NA	NA	NA	NA	NA	NA	NA	NA	0	0	0	0	0	1	0	0	14	24	42	69
TCGA-D9-A1X3	28	TRUE	FALSE	TRUE	FALSE	NA	NA	NA	T981M	NA	NA	NA	NA	-1	1	1	1	0	-1	0	-2	3	8	41	76
TCGA-D9-A3Z1	373	FALSE	FALSE	FALSE	TRUE	NA	NA	NA	NA	NA	NA	NA	A1288V	0	0	0	0	0	1	0	0	21	37	77	137
TCGA-D9-A3Z3	101	FALSE	FALSE	FALSE	FALSE	NA	NA	NA	NA	NA	NA	NA	NA	0	0	0	0	0	1	-1	-1	3	9	16	34
TCGA-D9-A3Z4	114	FALSE	FALSE	FALSE	FALSE	NA	NA	NA	NA	NA	NA	NA	NA	NA	NA	NA	NA	NA	NA	NA	NA	3	6	16	24
TCGA-D9-A4Z2	23	FALSE	FALSE	FALSE	FALSE	NA	NA	NA	NA	NA	NA	NA	NA	NA	NA	NA	NA	NA	NA	NA	NA	4	4	7	11
TCGA-D9-A4Z3	630	FALSE	FALSE	FALSE	FALSE	NA	NA	NA	NA	NA	NA	NA	NA	NA	NA	NA	NA	NA	NA	NA	NA	33	68	158	263
TCGA-D9-A4Z5	55	FALSE	FALSE	FALSE	FALSE	NA	NA	NA	NA	NA	NA	NA	NA	NA	NA	NA	NA	NA	NA	NA	NA	5	10	17	24
TCGA-D9-A4Z6	220	FALSE	FALSE	FALSE	FALSE	NA	NA	NA	NA	NA	NA	NA	NA	0	1	1	1	0	0	0	-1	13	24	59	92
TCGA-D9-A6E9	146	FALSE	FALSE	FALSE	FALSE	NA	NA	NA	NA	NA	NA	NA	NA	0	1	1	1	0	1	0	1	2	5	18	36
TCGA-D9-A6EA	498	FALSE	FALSE	FALSE	FALSE	NA	NA	NA	NA	NA	NA	NA	NA	-1	0	0	0	1	1	-1	-1	32	62	138	228
TCGA-D9-A6EC	3373	TRUE	FALSE	TRUE	FALSE	NA	NA	NA	S485I	NA	NA	NA	NA	-1	1	1	1	1	1	0	1	99	201	511	999
TCGA-D9-A6EG	60	FALSE	FALSE	FALSE	FALSE	NA	NA	NA	NA	NA	NA	NA	NA	0	1	1	1	0	1	0	0	3	7	13	22
TCGA-DA-A1HV	1008	TRUE	FALSE	TRUE	FALSE	NA	NA	NA	E381K	NA	NA	NA	NA	1	2	2	2	0	0	-1	-1	NA	NA	NA	NA
TCGA-DA-A1HW	248	FALSE	FALSE	FALSE	FALSE	NA	NA	NA	NA	NA	NA	NA	NA	1	0	0	0	-1	0	-1	-1	15	29	68	119
TCGA-DA-A1HY	565	TRUE	TRUE	FALSE	FALSE	NA	Q236*	NA	NA	NA	NA	NA	NA	0	0	0	0	0	0	0	0	29	65	132	198
TCGA-DA-A1I0	394	FALSE	FALSE	FALSE	FALSE	NA	NA	NA	NA	NA	NA	NA	NA	0	1	1	1	0	1	0	2	23	38	68	118
TCGA-DA-A1I1	279	FALSE	FALSE	FALSE	FALSE	NA	NA	NA	NA	NA	NA	NA	NA	-1	1	1	1	0	1	0	0	14	39	126	261
TCGA-DA-A1I2	85	FALSE	FALSE	FALSE	FALSE	NA	NA	NA	NA	NA	NA	NA	NA	0	1	1	1	-1	0	-1	0	7	10	17	35
TCGA-DA-A1I4	204	FALSE	FALSE	FALSE	FALSE	NA	NA	NA	NA	NA	NA	NA	NA	0	1	1	1	0	1	-1	0	13	26	51	91
TCGA-DA-A1I5	318	FALSE	FALSE	FALSE	FALSE	NA	NA	NA	NA	NA	NA	NA	NA	0	0	0	0	0	1	-1	-1	27	51	109	198
TCGA-DA-A1I7	294	FALSE	FALSE	FALSE	FALSE	NA	NA	NA	NA	NA	NA	NA	NA	0	0	0	0	0	1	1	-1	12	32	90	166
TCGA-DA-A1I8	120	FALSE	FALSE	FALSE	FALSE	NA	NA	NA	NA	NA	NA	NA	NA	0	-1	-1	-1	0	-1	-1	-1	9	16	35	53
TCGA-DA-A1IA	258	FALSE	FALSE	FALSE	FALSE	NA	NA	NA	NA	NA	NA	NA	NA	-1	1	1	1	0	1	0	-1	12	32	74	130
TCGA-DA-A1IB	11	FALSE	FALSE	FALSE	FALSE	NA	NA	NA	NA	NA	NA	NA	NA	0	0	0	0	0	0	0	0	49	79	140	236
TCGA-DA-A1IC	738	FALSE	FALSE	FALSE	FALSE	NA	NA	NA	NA	NA	NA	NA	NA	1	1	1	1	0	1	-1	0	34	69	161	265
TCGA-DA-A3F3	244	FALSE	FALSE	FALSE	FALSE	NA	NA	NA	NA	NA	NA	NA	NA	0	2	2	2	1	1	1	0	16	43	76	113
TCGA-DA-A3F5	266	FALSE	FALSE	FALSE	FALSE	NA	NA	NA	NA	NA	NA	NA	NA	1	-1	-1	-1	0	1	0	0	12	25	53	90
TCGA-DA-A3F8	898	FALSE	FALSE	FALSE	FALSE	NA	NA	NA	NA	NA	NA	NA	NA	0	0	0	0	0	-1	0	0	16	29	85	184
TCGA-DA-A95V	216	FALSE	FALSE	FALSE	FALSE	NA	NA	NA	NA	NA	NA	NA	NA	0	1	1	1	1	1	-1	2	10	18	38	80
TCGA-DA-A95W	129	FALSE	FALSE	FALSE	FALSE	NA	NA	NA	NA	NA	NA	NA	NA	0	0	0	0	0	0	1	0	6	18	29	54
TCGA-DA-A95X	414	FALSE	FALSE	FALSE	FALSE	NA	NA	NA	NA	NA	NA	NA	NA	-1	1	1	1	-1	0	-1	0	33	58	123	199
TCGA-DA-A95Y	330	FALSE	FALSE	FALSE	FALSE	NA	NA	NA	NA	NA	NA	NA	NA	-1	1	1	1	0	1	0	-1	20	40	101	166
TCGA-DA-A95Z	1456	FALSE	FALSE	FALSE	FALSE	NA	NA	NA	NA	NA	NA	NA	NA	1	1	1	1	1	0	0	1	76	154	318	514
TCGA-DA-A960	638	FALSE	FALSE	FALSE	FALSE	NA	NA	NA	NA	NA	NA	NA	NA	NA	NA	NA	NA	NA	NA	NA	NA	20	48	110	194
TCGA-EB-A1NK	101	FALSE	FALSE	FALSE	FALSE	NA	NA	NA	NA	NA	NA	NA	NA	NA	NA	NA	NA	NA	NA	NA	NA	6	17	41	71
TCGA-EB-A24C	21	TRUE	FALSE	TRUE	FALSE	NA	NA	NA	P337L	NA	NA	NA	NA	NA	NA	NA	NA	NA	NA	NA	NA	0	1	11	35
TCGA-EB-A24D	406	FALSE	FALSE	FALSE	FALSE	NA	NA	NA	NA	NA	NA	NA	NA	NA	NA	NA	NA	NA	NA	NA	NA	28	52	122	206
TCGA-EB-A299	110	FALSE	FALSE	FALSE	FALSE	NA	NA	NA	NA	NA	NA	NA	NA	NA	NA	NA	NA	NA	NA	NA	NA	12	22	64	119
TCGA-EB-A3HV	36	FALSE	FALSE	FALSE	FALSE	NA	NA	NA	NA	NA	NA	NA	NA	NA	NA	NA	NA	NA	NA	NA	NA	2	4	8	14
TCGA-EB-A3XB	398	TRUE	TRUE	FALSE	FALSE	G51S	NA	NA	NA	NA	NA	NA	NA	NA	NA	NA	NA	NA	NA	NA	NA	22	50	105	165
TCGA-EB-A3XC	308	FALSE	FALSE	FALSE	FALSE	NA	NA	NA	NA	NA	NA	NA	NA	NA	NA	NA	NA	NA	NA	NA	NA	2	4	12	37
TCGA-EB-A3XD	270	FALSE	FALSE	FALSE	FALSE	NA	NA	NA	NA	NA	NA	NA	NA	NA	NA	NA	NA	NA	NA	NA	NA	12	25	47	88
TCGA-EB-A3XE	17	FALSE	FALSE	FALSE	FALSE	NA	NA	NA	NA	NA	NA	NA	NA	NA	NA	NA	NA	NA	NA	NA	NA	1	5	6	10
TCGA-EB-A3XF	416	FALSE	FALSE	FALSE	FALSE	NA	NA	NA	NA	NA	NA	NA	NA	NA	NA	NA	NA	NA	NA	NA	NA	38	64	124	185
TCGA-EB-A3Y6	451	FALSE	FALSE	FALSE	FALSE	NA	NA	NA	NA	NA	NA	NA	NA	NA	NA	NA	NA	NA	NA	NA	NA	NA	NA	NA	NA
TCGA-EB-A3Y7	841	FALSE	FALSE	FALSE	FALSE	NA	NA	NA	NA	NA	NA	NA	NA	NA	NA	NA	NA	NA	NA	NA	NA	11	39	93	183
TCGA-EB-A41A	1405	TRUE	FALSE	TRUE	FALSE	NA	NA	NA	E589K	NA	NA	NA	NA	NA	NA	NA	NA	NA	NA	NA	NA	57	138	280	497
TCGA-EB-A41B	297	FALSE	FALSE	FALSE	FALSE	NA	NA	NA	NA	NA	NA	NA	NA	NA	NA	NA	NA	NA	NA	NA	NA	3	10	38	72
TCGA-EB-A42Y	57	FALSE	FALSE	FALSE	FALSE	NA	NA	NA	NA	NA	NA	NA	NA	NA	NA	NA	NA	NA	NA	NA	NA	1	1	5	9
TCGA-EB-A42Z	81	FALSE	FALSE	FALSE	FALSE	NA	NA	NA	NA	NA	NA	NA	NA	NA	NA	NA	NA	NA	NA	NA	NA	4	10	21	29
TCGA-EB-A430	316	FALSE	FALSE	FALSE	FALSE	NA	NA	NA	NA	NA	NA	NA	NA	NA	NA	NA	NA	NA	NA	NA	NA	14	28	59	90
TCGA-EB-A431	1294	FALSE	FALSE	FALSE	FALSE	NA	NA	NA	NA	NA	NA	NA	NA	NA	NA	NA	NA	NA	NA	NA	NA	74	167	355	604
TCGA-EB-A44N	120	FALSE	FALSE	FALSE	FALSE	NA	NA	NA	NA	NA	NA	NA	NA	NA	NA	NA	NA	NA	NA	NA	NA	13	25	41	67
TCGA-EB-A44O	380	FALSE	FALSE	FALSE	FALSE	NA	NA	NA	NA	NA	NA	NA	NA	NA	NA	NA	NA	NA	NA	NA	NA	1	7	16	43
TCGA-EB-A44P	250	FALSE	FALSE	FALSE	FALSE	NA	NA	NA	NA	NA	NA	NA	NA	NA	NA	NA	NA	NA	NA	NA	NA	10	20	42	93
TCGA-EB-A44Q	39	FALSE	FALSE	FALSE	FALSE	NA	NA	NA	NA	NA	NA	NA	NA	1	2	2	2	0	0	0	0	1	5	7	15
TCGA-EB-A44R	41	FALSE	FALSE	FALSE	FALSE	NA	NA	NA	NA	NA	NA	NA	NA	0	0	0	0	-1	2	1	-1	0	1	6	12
TCGA-EB-A4IQ	7	FALSE	FALSE	FALSE	FALSE	NA	NA	NA	NA	NA	NA	NA	NA	NA	NA	NA	NA	NA	NA	NA	NA	3	3	6	6
TCGA-EB-A4IS	418	FALSE	FALSE	FALSE	FALSE	NA	NA	NA	NA	NA	NA	NA	NA	NA	NA	NA	NA	NA	NA	NA	NA	51	99	186	266
TCGA-EB-A4OY	46	FALSE	FALSE	FALSE	FALSE	NA	NA	NA	NA	NA	NA	NA	NA	NA	NA	NA	NA	NA	NA	NA	NA	0	0	8	15
TCGA-EB-A4OZ	9	FALSE	FALSE	FALSE	FALSE	NA	NA	NA	NA	NA	NA	NA	NA	NA	NA	NA	NA	NA	NA	NA	NA	1	1	2	2
TCGA-EB-A4P0	142	FALSE	FALSE	FALSE	FALSE	NA	NA	NA	NA	NA	NA	NA	NA	NA	NA	NA	NA	NA	NA	NA	NA	9	18	33	64
TCGA-EB-A4XL	351	FALSE	FALSE	FALSE	FALSE	NA	NA	NA	NA	NA	NA	NA	NA	NA	NA	NA	NA	NA	NA	NA	NA	16	37	81	137
TCGA-EB-A51B	310	FALSE	FALSE	FALSE	FALSE	NA	NA	NA	NA	NA	NA	NA	NA	NA	NA	NA	NA	NA	NA	NA	NA	11	25	57	101
TCGA-EB-A550	126	FALSE	FALSE	FALSE	FALSE	NA	NA	NA	NA	NA	NA	NA	NA	NA	NA	NA	NA	NA	NA	NA	NA	5	16	36	59
TCGA-EB-A551	261	FALSE	FALSE	FALSE	FALSE	NA	NA	NA	NA	NA	NA	NA	NA	NA	NA	NA	NA	NA	NA	NA	NA	9	25	57	104
TCGA-EB-A553	265	FALSE	FALSE	FALSE	FALSE	NA	NA	NA	NA	NA	NA	NA	NA	NA	NA	NA	NA	NA	NA	NA	NA	2	7	19	43
TCGA-EB-A57M	39	FALSE	FALSE	FALSE	FALSE	NA	NA	NA	NA	NA	NA	NA	NA	NA	NA	NA	NA	NA	NA	NA	NA	2	4	12	18
TCGA-EB-A5FP	307	FALSE	FALSE	FALSE	FALSE	NA	NA	NA	NA	NA	NA	NA	NA	NA	NA	NA	NA	NA	NA	NA	NA	5	12	32	71
TCGA-EB-A5KH	28	FALSE	FALSE	FALSE	FALSE	NA	NA	NA	NA	NA	NA	NA	NA	0	1	1	1	0	0	-1	0	0	1	1	8
TCGA-EB-A5SE	217	FALSE	FALSE	FALSE	TRUE	NA	NA	NA	NA	NA	NA	NA	D392G	NA	NA	NA	NA	NA	NA	NA	NA	20	46	81	115
TCGA-EB-A5SF	19	FALSE	FALSE	FALSE	FALSE	NA	NA	NA	NA	NA	NA	NA	NA	NA	NA	NA	NA	NA	NA	NA	NA	1	2	4	8
TCGA-EB-A5SG	198	FALSE	FALSE	FALSE	FALSE	NA	NA	NA	NA	NA	NA	NA	NA	0	1	1	1	0	0	1	0	9	19	44	75
TCGA-EB-A5SH	73	FALSE	FALSE	FALSE	FALSE	NA	NA	NA	NA	NA	NA	NA	NA	-1	1	1	1	0	1	0	-1	5	10	13	28
TCGA-EB-A5UL	355	FALSE	FALSE	FALSE	FALSE	NA	NA	NA	NA	NA	NA	NA	NA	1	1	1	1	-1	1	1	-1	24	42	91	176
TCGA-EB-A5UM	442	FALSE	FALSE	FALSE	FALSE	NA	NA	NA	NA	NA	NA	NA	NA	NA	NA	NA	NA	NA	NA	NA	NA	32	60	116	195
TCGA-EB-A5UN	555	FALSE	FALSE	FALSE	FALSE	NA	NA	NA	NA	NA	NA	NA	NA	0	0	0	0	0	1	-1	0	35	76	159	275
TCGA-EB-A5VU	35	FALSE	FALSE	FALSE	FALSE	NA	NA	NA	NA	NA	NA	NA	NA	NA	NA	NA	NA	NA	NA	NA	NA	0	0	2	8
TCGA-EB-A6L9	20	FALSE	FALSE	FALSE	FALSE	NA	NA	NA	NA	NA	NA	NA	NA	0	0	0	0	0	1	0	0	1	2	3	7
TCGA-EB-A6QY	487	FALSE	FALSE	FALSE	FALSE	NA	NA	NA	NA	NA	NA	NA	NA	NA	NA	NA	NA	NA	NA	NA	NA	NA	NA	NA	NA
TCGA-EB-A6QZ	210	FALSE	FALSE	FALSE	FALSE	NA	NA	NA	NA	NA	NA	NA	NA	NA	NA	NA	NA	NA	NA	NA	NA	20	33	54	83
TCGA-EB-A6R0	284	FALSE	FALSE	FALSE	FALSE	NA	NA	NA	NA	NA	NA	NA	NA	NA	NA	NA	NA	NA	NA	NA	NA	21	38	74	107
TCGA-EB-A82B	38	FALSE	FALSE	FALSE	FALSE	NA	NA	NA	NA	NA	NA	NA	NA	NA	NA	NA	NA	NA	NA	NA	NA	0	0	2	8
TCGA-EB-A82C	26	FALSE	FALSE	FALSE	FALSE	NA	NA	NA	NA	NA	NA	NA	NA	NA	NA	NA	NA	NA	NA	NA	NA	2	5	10	16
TCGA-EB-A85I	155	FALSE	FALSE	FALSE	FALSE	NA	NA	NA	NA	NA	NA	NA	NA	NA	NA	NA	NA	NA	NA	NA	NA	6	10	26	49
TCGA-EB-A85J	307	TRUE	TRUE	FALSE	TRUE	NA	S289L	NA	NA	NA	NA	NA	D647N	NA	NA	NA	NA	NA	NA	NA	NA	8	18	46	89
TCGA-EB-A97M	224	FALSE	FALSE	FALSE	FALSE	NA	NA	NA	NA	NA	NA	NA	NA	NA	NA	NA	NA	NA	NA	NA	NA	8	15	32	57
TCGA-EE-A17X	616	FALSE	FALSE	FALSE	FALSE	NA	NA	NA	NA	NA	NA	NA	NA	0	0	0	0	0	0	0	-1	42	79	149	252
TCGA-EE-A17Y	122	FALSE	FALSE	FALSE	FALSE	NA	NA	NA	NA	NA	NA	NA	NA	1	1	1	1	1	1	1	1	23	41	78	115
TCGA-EE-A17Z	25	FALSE	FALSE	FALSE	FALSE	NA	NA	NA	NA	NA	NA	NA	NA	0	1	1	1	0	2	0	0	10	26	61	131
TCGA-EE-A180	410	FALSE	FALSE	FALSE	TRUE	NA	NA	NA	NA	NA	NA	NA	A1323V	1	1	1	1	-1	1	1	1	21	36	83	147
TCGA-EE-A181	1811	FALSE	FALSE	FALSE	TRUE	NA	NA	NA	NA	NA	NA	NA	W369*	0	1	1	1	-1	1	-1	0	144	290	614	1083
TCGA-EE-A182	1102	FALSE	FALSE	FALSE	FALSE	NA	NA	NA	NA	NA	NA	NA	NA	0	0	0	0	0	2	0	0	NA	NA	NA	NA
TCGA-EE-A183	512	FALSE	FALSE	FALSE	FALSE	NA	NA	NA	NA	NA	NA	NA	NA	0	1	1	1	0	1	0	0	17	44	135	273
TCGA-EE-A184	204	FALSE	FALSE	FALSE	FALSE	NA	NA	NA	NA	NA	NA	NA	NA	0	1	1	1	0	1	2	0	52	96	192	284
TCGA-EE-A185	148	FALSE	FALSE	FALSE	FALSE	NA	NA	NA	NA	NA	NA	NA	NA	0	1	1	1	0	1	0	0	9	19	39	62
TCGA-EE-A20B	147	FALSE	FALSE	FALSE	FALSE	NA	NA	NA	NA	NA	NA	NA	NA	-1	1	1	1	0	1	-1	0	6	12	29	53
TCGA-EE-A20C	1525	FALSE	FALSE	FALSE	FALSE	NA	NA	NA	NA	NA	NA	NA	NA	-1	-1	-1	0	0	0	0	0	94	186	400	641
TCGA-EE-A20F	330	FALSE	FALSE	FALSE	FALSE	NA	NA	NA	NA	NA	NA	NA	NA	0	0	0	0	0	0	0	0	62	116	214	343
TCGA-EE-A20H	455	FALSE	FALSE	FALSE	FALSE	NA	NA	NA	NA	NA	NA	NA	NA	-1	1	1	1	1	1	1	-1	17	50	94	178
TCGA-EE-A20I	14	FALSE	FALSE	FALSE	FALSE	NA	NA	NA	NA	NA	NA	NA	NA	0	0	0	0	-1	1	-1	-1	1	2	3	4
TCGA-EE-A29A	189	FALSE	FALSE	FALSE	FALSE	NA	NA	NA	NA	NA	NA	NA	NA	0	1	1	1	0	0	1	0	5	7	12	21
TCGA-EE-A29B	432	FALSE	FALSE	FALSE	FALSE	NA	NA	NA	NA	NA	NA	NA	NA	0	1	1	1	0	1	1	0	23	45	96	169
TCGA-EE-A29C	313	FALSE	FALSE	FALSE	FALSE	NA	NA	NA	NA	NA	NA	NA	NA	1	0	0	0	0	0	1	0	18	44	97	157
TCGA-EE-A29D	2679	FALSE	FALSE	FALSE	FALSE	NA	NA	NA	NA	NA	NA	NA	NA	1	1	1	1	-1	1	-1	-1	41	107	221	431
TCGA-EE-A29E	2329	TRUE	TRUE	FALSE	FALSE	NA	P150L	NA	NA	NA	NA	NA	NA	0	0	0	0	0	1	1	1	NA	NA	NA	NA
TCGA-EE-A29G	263	FALSE	FALSE	FALSE	FALSE	NA	NA	NA	NA	NA	NA	NA	NA	-1	1	1	1	0	1	1	0	9	20	65	138
TCGA-EE-A29H	234	TRUE	FALSE	TRUE	FALSE	NA	NA	NA	P385L	NA	NA	NA	NA	0	0	0	0	0	0	0	-1	10	20	54	91
TCGA-EE-A29L	1397	FALSE	FALSE	FALSE	FALSE	NA	NA	NA	NA	NA	NA	NA	NA	0	-1	-1	-1	-1	1	-1	1	118	248	549	857
TCGA-EE-A29M	1762	FALSE	FALSE	FALSE	FALSE	NA	NA	NA	NA	NA	NA	NA	NA	0	0	0	0	-1	1	-1	1	99	187	402	642
TCGA-EE-A29N	457	FALSE	FALSE	FALSE	FALSE	NA	NA	NA	NA	NA	NA	NA	NA	0	0	0	0	0	0	-1	0	12	38	94	189
TCGA-EE-A29P	221	FALSE	FALSE	FALSE	FALSE	NA	NA	NA	NA	NA	NA	NA	NA	0	1	1	1	1	0	1	1	22	44	85	117
TCGA-EE-A29Q	212	FALSE	FALSE	FALSE	FALSE	NA	NA	NA	NA	NA	NA	NA	NA	-1	-1	-1	-1	0	0	-1	0	20	43	107	184
TCGA-EE-A29R	494	FALSE	FALSE	FALSE	FALSE	NA	NA	NA	NA	NA	NA	NA	NA	0	1	1	1	1	1	1	1	19	36	86	135
TCGA-EE-A29S	747	FALSE	FALSE	FALSE	FALSE	NA	NA	NA	NA	NA	NA	NA	NA	-1	1	1	1	0	1	0	0	65	92	221	370
TCGA-EE-A29T	293	FALSE	FALSE	FALSE	FALSE	NA	NA	NA	NA	NA	NA	NA	NA	0	0	0	0	0	1	-1	0	10	28	62	90
TCGA-EE-A29V	756	FALSE	FALSE	FALSE	FALSE	NA	NA	NA	NA	NA	NA	NA	NA	0	-1	-1	-1	0	0	0	-1	34	64	135	223
TCGA-EE-A29W	60	FALSE	FALSE	FALSE	FALSE	NA	NA	NA	NA	NA	NA	NA	NA	0	-1	-1	-1	-1	1	0	0	12	22	43	75
TCGA-EE-A29X	98	FALSE	FALSE	FALSE	FALSE	NA	NA	NA	NA	NA	NA	NA	NA	-1	1	1	1	1	-1	0	-1	37	60	131	214
TCGA-EE-A2A0	329	FALSE	FALSE	FALSE	TRUE	NA	NA	NA	NA	NA	NA	NA	L607F	0	0	0	0	-1	0	0	-1	32	62	122	202
TCGA-EE-A2A1	310	FALSE	FALSE	FALSE	FALSE	NA	NA	NA	NA	NA	NA	NA	NA	0	0	0	0	1	1	0	0	13	26	68	108
TCGA-EE-A2A2	1136	TRUE	FALSE	TRUE	FALSE	NA	NA	NA	A779T	NA	NA	NA	NA	-1	0	0	0	0	1	0	0	73	147	313	545
TCGA-EE-A2A5	254	TRUE	FALSE	TRUE	FALSE	NA	NA	NA	NA	P144S	NA	NA	NA	-1	1	1	1	1	0	1	0	29	53	102	171
TCGA-EE-A2A6	218	FALSE	FALSE	FALSE	FALSE	NA	NA	NA	NA	NA	NA	NA	NA	0	0	0	0	0	1	-1	0	10	25	60	107
TCGA-EE-A2GB	490	FALSE	FALSE	FALSE	FALSE	NA	NA	NA	NA	NA	NA	NA	NA	1	1	1	1	1	1	1	0	31	48	104	175
TCGA-EE-A2GC	1691	TRUE	FALSE	TRUE	TRUE	NA	NA	NA	W158*	NA	NA	NA	X1021_splice	0	0	0	0	-1	0	0	0	67	123	252	415
TCGA-EE-A2GD	401	FALSE	FALSE	FALSE	FALSE	NA	NA	NA	NA	NA	NA	NA	NA	0	1	1	1	0	1	0	0	40	69	127	200
TCGA-EE-A2GE	175	FALSE	FALSE	FALSE	FALSE	NA	NA	NA	NA	NA	NA	NA	NA	0	0	0	0	0	1	-1	0	18	34	75	132
TCGA-EE-A2GH	233	FALSE	FALSE	FALSE	FALSE	NA	NA	NA	NA	NA	NA	NA	NA	1	1	1	1	1	1	1	1	67	114	228	349
TCGA-EE-A2GI	1084	FALSE	FALSE	FALSE	FALSE	NA	NA	NA	NA	NA	NA	NA	NA	0	0	0	0	1	1	-1	0	88	147	318	551
TCGA-EE-A2GJ	823	FALSE	FALSE	FALSE	FALSE	NA	NA	NA	NA	NA	NA	NA	NA	0	1	1	1	0	1	-1	0	44	86	188	336
TCGA-EE-A2GK	3	FALSE	FALSE	FALSE	FALSE	NA	NA	NA	NA	NA	NA	NA	NA	0	0	0	0	0	0	0	0	9	14	38	74
TCGA-EE-A2GL	272	FALSE	FALSE	FALSE	FALSE	NA	NA	NA	NA	NA	NA	NA	NA	0	1	1	1	0	2	0	0	23	42	73	118
TCGA-EE-A2GM	533	FALSE	FALSE	FALSE	FALSE	NA	NA	NA	NA	NA	NA	NA	NA	0	0	0	0	1	1	1	-1	27	47	96	144
TCGA-EE-A2GN	315	FALSE	FALSE	FALSE	FALSE	NA	NA	NA	NA	NA	NA	NA	NA	0	2	2	2	1	1	1	0	40	67	152	265
TCGA-EE-A2GO	1398	FALSE	FALSE	FALSE	FALSE	NA	NA	NA	NA	NA	NA	NA	NA	0	0	0	0	-1	1	0	1	NA	NA	NA	NA
TCGA-EE-A2GP	476	FALSE	FALSE	FALSE	FALSE	NA	NA	NA	NA	NA	NA	NA	NA	-1	1	1	1	0	0	1	0	21	48	101	167
TCGA-EE-A2GR	1117	FALSE	FALSE	FALSE	TRUE	NA	NA	NA	NA	NA	NA	NA	G963R	0	1	1	1	0	0	0	0	NA	NA	NA	NA
TCGA-EE-A2GS	258	FALSE	FALSE	FALSE	FALSE	NA	NA	NA	NA	NA	NA	NA	NA	0	1	1	1	0	1	0	-1	16	30	67	107
TCGA-EE-A2GT	228	FALSE	FALSE	FALSE	FALSE	NA	NA	NA	NA	NA	NA	NA	NA	0	1	1	1	0	0	0	0	32	72	165	304
TCGA-EE-A2GU	443	FALSE	FALSE	FALSE	FALSE	NA	NA	NA	NA	NA	NA	NA	NA	-1	1	1	1	-1	1	0	0	24	50	106	167
TCGA-EE-A2M5	1428	FALSE	FALSE	FALSE	TRUE	NA	NA	NA	NA	NA	NA	NA	R2145*	1	-1	-1	-1	-1	0	-1	0	79	180	401	678
TCGA-EE-A2M6	409	FALSE	FALSE	FALSE	FALSE	NA	NA	NA	NA	NA	NA	NA	NA	0	1	1	1	1	-1	0	1	25	39	101	170
TCGA-EE-A2M7	39	FALSE	FALSE	FALSE	FALSE	NA	NA	NA	NA	NA	NA	NA	NA	0	1	1	1	1	1	1	1	24	56	110	200
TCGA-EE-A2M8	75	FALSE	FALSE	FALSE	FALSE	NA	NA	NA	NA	NA	NA	NA	NA	0	0	0	0	0	0	0	0	7	21	59	113
TCGA-EE-A2MC	566	FALSE	FALSE	FALSE	FALSE	NA	NA	NA	NA	NA	NA	NA	NA	0	-1	-1	-1	0	0	0	0	37	65	136	241
TCGA-EE-A2MD	1162	FALSE	FALSE	FALSE	TRUE	NA	NA	NA	NA	NA	NA	NA	N1036K	0	1	1	1	0	0	0	0	104	214	433	700
TCGA-EE-A2ME	30	FALSE	FALSE	FALSE	FALSE	NA	NA	NA	NA	NA	NA	NA	NA	0	1	1	1	0	0	0	0	26	41	69	113
TCGA-EE-A2MF	561	FALSE	FALSE	FALSE	FALSE	NA	NA	NA	NA	NA	NA	NA	NA	0	1	1	1	0	0	1	0	34	67	145	231
TCGA-EE-A2MG	149	FALSE	FALSE	FALSE	FALSE	NA	NA	NA	NA	NA	NA	NA	NA	-1	0	0	0	0	0	-1	-1	13	33	92	187
TCGA-EE-A2MH	90	FALSE	FALSE	FALSE	FALSE	NA	NA	NA	NA	NA	NA	NA	NA	0	0	0	0	0	0	-1	0	15	19	50	78
TCGA-EE-A2MI	789	TRUE	TRUE	FALSE	FALSE	NA	R449Q	NA	NA	NA	NA	NA	NA	0	1	1	1	0	0	0	0	56	105	183	288
TCGA-EE-A2MJ	1519	TRUE	FALSE	TRUE	TRUE	NA	NA	NA	NA	S540F	NA	NA	P1164L	0	0	0	0	0	1	0	0	NA	NA	NA	NA
TCGA-EE-A2MK	216	FALSE	FALSE	FALSE	FALSE	NA	NA	NA	NA	NA	NA	NA	NA	-1	1	1	1	-1	0	0	0	4	6	21	71
TCGA-EE-A2ML	408	FALSE	FALSE	FALSE	FALSE	NA	NA	NA	NA	NA	NA	NA	NA	0	0	0	0	0	0	0	0	13	24	64	119
TCGA-EE-A2MM	381	FALSE	FALSE	FALSE	FALSE	NA	NA	NA	NA	NA	NA	NA	NA	0	2	2	2	-1	0	0	1	8	19	53	115
TCGA-EE-A2MN	105	FALSE	FALSE	FALSE	FALSE	NA	NA	NA	NA	NA	NA	NA	NA	0	1	1	1	0	1	0	0	4	10	34	73
TCGA-EE-A2MP	229	FALSE	FALSE	FALSE	FALSE	NA	NA	NA	NA	NA	NA	NA	NA	-1	1	1	1	1	0	1	-1	8	16	48	97
TCGA-EE-A2MQ	186	FALSE	FALSE	FALSE	FALSE	NA	NA	NA	NA	NA	NA	NA	NA	0	1	1	1	-1	1	0	0	33	52	118	182
TCGA-EE-A2MR	2811	FALSE	FALSE	FALSE	TRUE	NA	NA	NA	NA	NA	NA	NA	P1389S	0	0	0	0	0	1	-1	0	223	417	846	1438
TCGA-EE-A2MS	2008	TRUE	FALSE	TRUE	FALSE	NA	NA	NA	NA	P559L	NA	NA	NA	-1	1	1	1	0	1	-1	-1	104	208	477	798
TCGA-EE-A2MT	713	FALSE	FALSE	FALSE	FALSE	NA	NA	NA	NA	NA	NA	NA	NA	0	0	0	0	0	1	0	-1	25	59	121	218
TCGA-EE-A2MU	513	FALSE	FALSE	FALSE	FALSE	NA	NA	NA	NA	NA	NA	NA	NA	-1	1	1	1	-1	1	-1	0	40	74	164	255
TCGA-EE-A3AA	926	FALSE	FALSE	FALSE	FALSE	NA	NA	NA	NA	NA	NA	NA	NA	-1	1	1	1	0	0	1	0	68	161	351	601
TCGA-EE-A3AB	494	FALSE	FALSE	FALSE	FALSE	NA	NA	NA	NA	NA	NA	NA	NA	0	0	0	0	-1	1	-1	-1	40	57	142	244
TCGA-EE-A3AC	669	FALSE	FALSE	FALSE	FALSE	NA	NA	NA	NA	NA	NA	NA	NA	0	0	0	0	0	1	0	0	101	180	350	548
TCGA-EE-A3AD	267	FALSE	FALSE	FALSE	FALSE	NA	NA	NA	NA	NA	NA	NA	NA	-1	2	2	2	0	1	-1	-1	43	101	200	395
TCGA-EE-A3AE	1069	FALSE	FALSE	FALSE	FALSE	NA	NA	NA	NA	NA	NA	NA	NA	-1	0	0	0	1	0	-1	0	46	89	201	357
TCGA-EE-A3AF	786	FALSE	FALSE	FALSE	FALSE	NA	NA	NA	NA	NA	NA	NA	NA	0	1	1	1	0	0	1	0	79	140	267	412
TCGA-EE-A3AG	1154	FALSE	FALSE	FALSE	FALSE	NA	NA	NA	NA	NA	NA	NA	NA	0	1	1	1	0	1	0	0	84	163	346	590
TCGA-EE-A3AH	286	FALSE	FALSE	FALSE	FALSE	NA	NA	NA	NA	NA	NA	NA	NA	0	0	0	0	0	0	0	0	37	67	129	211
TCGA-EE-A3J3	125	FALSE	FALSE	FALSE	FALSE	NA	NA	NA	NA	NA	NA	NA	NA	-1	1	1	1	1	1	1	0	4	5	19	43
TCGA-EE-A3J4	241	FALSE	FALSE	FALSE	FALSE	NA	NA	NA	NA	NA	NA	NA	NA	0	-1	-1	-1	0	0	0	0	8	14	43	74
TCGA-EE-A3J5	1640	FALSE	FALSE	FALSE	FALSE	NA	NA	NA	NA	NA	NA	NA	NA	1	1	1	1	-1	1	-1	-1	97	180	333	622
TCGA-EE-A3J7	746	TRUE	FALSE	TRUE	FALSE	NA	NA	NA	L545I	NA	NA	NA	NA	-1	1	1	1	1	1	1	0	17	33	100	201
TCGA-EE-A3J8	197	FALSE	FALSE	FALSE	FALSE	NA	NA	NA	NA	NA	NA	NA	NA	0	1	1	1	0	0	0	0	12	28	59	83
TCGA-EE-A3JA	753	FALSE	FALSE	FALSE	FALSE	NA	NA	NA	NA	NA	NA	NA	NA	-1	1	1	1	-1	1	1	-1	48	88	200	347
TCGA-EE-A3JB	467	FALSE	FALSE	FALSE	FALSE	NA	NA	NA	NA	NA	NA	NA	NA	0	0	0	0	0	0	-1	0	23	48	115	200
TCGA-EE-A3JD	1871	TRUE	TRUE	FALSE	FALSE	NA	NA	S443L	NA	NA	NA	NA	NA	0	0	0	0	0	0	0	-1	182	326	631	954
TCGA-EE-A3JE	199	FALSE	FALSE	FALSE	FALSE	NA	NA	NA	NA	NA	NA	NA	NA	-1	0	0	0	0	0	0	0	15	26	47	70
TCGA-EE-A3JH	127	FALSE	FALSE	FALSE	FALSE	NA	NA	NA	NA	NA	NA	NA	NA	0	0	0	0	0	1	-1	0	15	31	48	69
TCGA-EE-A3JI	877	FALSE	FALSE	FALSE	FALSE	NA	NA	NA	NA	NA	NA	NA	NA	0	1	1	1	-1	0	1	1	NA	NA	NA	NA
TCGA-ER-A193	1431	FALSE	FALSE	FALSE	FALSE	NA	NA	NA	NA	NA	NA	NA	NA	0	0	0	0	-1	-1	-1	0	NA	NA	NA	NA
TCGA-ER-A194	1034	FALSE	FALSE	FALSE	TRUE	NA	NA	NA	NA	NA	NA	NA	S1687F	NA	NA	NA	NA	NA	NA	NA	NA	46	95	200	352
TCGA-ER-A195	185	TRUE	TRUE	FALSE	FALSE	NA	D448N,M447I	NA	NA	NA	NA	NA	NA	0	0	0	0	0	0	0	0	7	10	21	41
TCGA-ER-A196	18	FALSE	FALSE	FALSE	FALSE	NA	NA	NA	NA	NA	NA	NA	NA	NA	NA	NA	NA	NA	NA	NA	NA	9	16	36	64
TCGA-ER-A197	36	FALSE	FALSE	FALSE	FALSE	NA	NA	NA	NA	NA	NA	NA	NA	-1	2	2	2	-1	1	1	0	1	4	11	19
TCGA-ER-A198	377	FALSE	FALSE	FALSE	FALSE	NA	NA	NA	NA	NA	NA	NA	NA	0	0	0	0	0	0	0	0	26	46	98	160
TCGA-ER-A199	217	FALSE	FALSE	FALSE	FALSE	NA	NA	NA	NA	NA	NA	NA	NA	-1	1	1	1	0	1	1	1	4	13	31	69
TCGA-ER-A19A	152	FALSE	FALSE	FALSE	FALSE	NA	NA	NA	NA	NA	NA	NA	NA	0	0	0	0	0	0	0	0	14	23	49	81
TCGA-ER-A19B	75	FALSE	FALSE	FALSE	FALSE	NA	NA	NA	NA	NA	NA	NA	NA	1	-1	-1	-1	1	0	-1	-1	69	128	234	363
TCGA-ER-A19C	53	TRUE	FALSE	TRUE	FALSE	NA	NA	NA	NA	P559S	NA	NA	NA	1	1	1	1	2	-1	1	-1	29	50	87	149
TCGA-ER-A19D	341	FALSE	FALSE	FALSE	FALSE	NA	NA	NA	NA	NA	NA	NA	NA	0	1	1	1	1	1	1	0	18	35	80	136
TCGA-ER-A19E	352	FALSE	FALSE	FALSE	FALSE	NA	NA	NA	NA	NA	NA	NA	NA	-1	-1	-1	-1	-1	0	1	1	24	51	118	192
TCGA-ER-A19F	692	FALSE	FALSE	FALSE	TRUE	NA	NA	NA	NA	NA	NA	NA	R1382C	0	1	1	1	0	1	0	0	50	96	195	376
TCGA-ER-A19G	370	FALSE	FALSE	FALSE	FALSE	NA	NA	NA	NA	NA	NA	NA	NA	0	0	0	0	0	1	0	0	16	42	108	193
TCGA-ER-A19H	188	FALSE	FALSE	FALSE	FALSE	NA	NA	NA	NA	NA	NA	NA	NA	0	0	0	0	0	1	-1	0	41	70	134	213
TCGA-ER-A19J	164	FALSE	FALSE	FALSE	FALSE	NA	NA	NA	NA	NA	NA	NA	NA	0	1	1	1	0	0	0	0	5	14	24	40
TCGA-ER-A19K	279	FALSE	FALSE	FALSE	FALSE	NA	NA	NA	NA	NA	NA	NA	NA	NA	NA	NA	NA	NA	NA	NA	NA	15	30	57	119
TCGA-ER-A19L	38	FALSE	FALSE	FALSE	FALSE	NA	NA	NA	NA	NA	NA	NA	NA	0	0	0	0	0	0	1	0	6	6	8	21
TCGA-ER-A19M	370	FALSE	FALSE	FALSE	FALSE	NA	NA	NA	NA	NA	NA	NA	NA	0	1	1	1	1	0	1	1	21	40	85	133
TCGA-ER-A19N	323	FALSE	FALSE	FALSE	FALSE	NA	NA	NA	NA	NA	NA	NA	NA	0	2	2	2	1	0	1	0	33	68	158	264
TCGA-ER-A19O	137	FALSE	FALSE	FALSE	FALSE	NA	NA	NA	NA	NA	NA	NA	NA	0	1	1	1	0	0	0	0	8	15	23	56
TCGA-ER-A19P	314	FALSE	FALSE	FALSE	TRUE	NA	NA	NA	NA	NA	NA	NA	Q1142K	0	1	1	1	1	0	1	0	442	781	1535	2433
TCGA-ER-A19Q	89	FALSE	FALSE	FALSE	FALSE	NA	NA	NA	NA	NA	NA	NA	NA	0	0	0	0	0	1	0	-1	7	11	26	51
TCGA-ER-A19S	155	FALSE	FALSE	FALSE	FALSE	NA	NA	NA	NA	NA	NA	NA	NA	-1	1	1	1	0	0	0	0	4	7	26	60
TCGA-ER-A19T	42	FALSE	FALSE	FALSE	FALSE	NA	NA	NA	NA	NA	NA	NA	NA	0	1	1	1	-1	1	1	-1	7	12	30	48
TCGA-ER-A19W	251	FALSE	FALSE	FALSE	FALSE	NA	NA	NA	NA	NA	NA	NA	NA	0	0	0	0	0	0	0	0	17	33	62	115
TCGA-ER-A1A1	82	FALSE	FALSE	FALSE	FALSE	NA	NA	NA	NA	NA	NA	NA	NA	0	0	0	0	0	0	0	0	33	60	105	169
TCGA-ER-A2NB	50	FALSE	FALSE	FALSE	FALSE	NA	NA	NA	NA	NA	NA	NA	NA	NA	NA	NA	NA	NA	NA	NA	NA	2	3	7	15
TCGA-ER-A2NC	295	FALSE	FALSE	FALSE	FALSE	NA	NA	NA	NA	NA	NA	NA	NA	0	1	1	1	0	0	1	0	12	20	50	104
TCGA-ER-A2ND	85	FALSE	FALSE	FALSE	FALSE	NA	NA	NA	NA	NA	NA	NA	NA	-1	0	0	0	1	1	0	1	7	10	17	44
TCGA-ER-A2NE	104	FALSE	FALSE	FALSE	FALSE	NA	NA	NA	NA	NA	NA	NA	NA	-1	0	0	0	0	0	0	0	11	16	36	51
TCGA-ER-A2NF	25	FALSE	FALSE	FALSE	FALSE	NA	NA	NA	NA	NA	NA	NA	NA	0	1	1	1	0	0	0	0	0	3	10	15
TCGA-ER-A2NG	196	FALSE	FALSE	FALSE	FALSE	NA	NA	NA	NA	NA	NA	NA	NA	0	0	0	0	0	-1	-1	-1	16	25	59	99
TCGA-ER-A2NH	217	FALSE	FALSE	FALSE	FALSE	NA	NA	NA	NA	NA	NA	NA	NA	0	0	0	0	0	0	0	-1	19	38	88	147
TCGA-ER-A3ES	19	FALSE	FALSE	FALSE	FALSE	NA	NA	NA	NA	NA	NA	NA	NA	-1	1	1	1	0	0	0	0	2	2	7	10
TCGA-ER-A3ET	85	FALSE	FALSE	FALSE	FALSE	NA	NA	NA	NA	NA	NA	NA	NA	1	2	2	2	0	0	0	1	6	8	17	30
TCGA-ER-A3EV	71	FALSE	FALSE	FALSE	FALSE	NA	NA	NA	NA	NA	NA	NA	NA	0	1	1	1	0	1	0	-1	2	5	13	25
TCGA-ER-A3PL	269	TRUE	FALSE	TRUE	FALSE	NA	NA	NA	S215C	NA	NA	NA	NA	-1	1	1	1	1	1	1	1	12	25	56	94
TCGA-ER-A42H	47	FALSE	FALSE	FALSE	FALSE	NA	NA	NA	NA	NA	NA	NA	NA	NA	NA	NA	NA	NA	NA	NA	NA	4	6	8	19
TCGA-ER-A42K	154	FALSE	FALSE	FALSE	FALSE	NA	NA	NA	NA	NA	NA	NA	NA	-1	0	0	0	0	1	0	0	7	13	32	55
TCGA-ER-A42L	725	FALSE	FALSE	FALSE	FALSE	NA	NA	NA	NA	NA	NA	NA	NA	0	-1	-1	-1	1	0	0	0	27	52	123	252
TCGA-FR-A2OS	12	FALSE	FALSE	FALSE	FALSE	NA	NA	NA	NA	NA	NA	NA	NA	NA	NA	NA	NA	NA	NA	NA	NA	0	1	3	6
TCGA-FR-A3R1	307	FALSE	FALSE	FALSE	FALSE	NA	NA	NA	NA	NA	NA	NA	NA	NA	NA	NA	NA	NA	NA	NA	NA	24	54	100	167
TCGA-FR-A3YN	432	FALSE	FALSE	FALSE	FALSE	NA	NA	NA	NA	NA	NA	NA	NA	0	0	0	0	0	1	-1	0	11	21	47	86
TCGA-FR-A3YO	643	FALSE	FALSE	FALSE	FALSE	NA	NA	NA	NA	NA	NA	NA	NA	0	0	0	0	-1	0	0	-1	40	84	169	270
TCGA-FR-A44A	222	TRUE	FALSE	TRUE	FALSE	NA	NA	NA	P68S	NA	NA	NA	NA	-1	0	0	0	0	1	0	-1	17	23	38	75
TCGA-FR-A69P	176	FALSE	FALSE	FALSE	FALSE	NA	NA	NA	NA	NA	NA	NA	NA	0	1	1	1	1	1	1	-1	9	18	32	57
TCGA-FR-A726	5049	TRUE	TRUE	TRUE	TRUE	P721S	NA	NA	T273I,G932E	S603F	NA	NA	L1915H	NA	NA	NA	NA	NA	NA	NA	NA	93	214	525	1102
TCGA-FR-A728	299	FALSE	FALSE	FALSE	FALSE	NA	NA	NA	NA	NA	NA	NA	NA	NA	NA	NA	NA	NA	NA	NA	NA	7	18	51	96
TCGA-FR-A729	671	FALSE	FALSE	FALSE	FALSE	NA	NA	NA	NA	NA	NA	NA	NA	0	0	0	0	1	1	1	1	49	95	198	330
TCGA-FR-A7U8	31	FALSE	FALSE	FALSE	FALSE	NA	NA	NA	NA	NA	NA	NA	NA	0	1	1	1	0	1	0	0	1	2	5	8
TCGA-FR-A7U9	1364	FALSE	FALSE	FALSE	FALSE	NA	NA	NA	NA	NA	NA	NA	NA	0	0	0	0	0	1	-1	0	NA	NA	NA	NA
TCGA-FR-A7UA	131	FALSE	FALSE	FALSE	FALSE	NA	NA	NA	NA	NA	NA	NA	NA	0	0	0	0	0	1	0	0	5	10	34	55
TCGA-FR-A8YC	2135	TRUE	TRUE	TRUE	FALSE	NA	X545_splice	NA	NA	NA	E228K	NA	NA	0	1	1	-1	1	1	1	0	73	140	326	631
TCGA-FR-A8YD	91	FALSE	FALSE	FALSE	FALSE	NA	NA	NA	NA	NA	NA	NA	NA	0	1	1	1	0	1	0	0	3	4	17	30
TCGA-FR-A8YE	257	FALSE	FALSE	FALSE	FALSE	NA	NA	NA	NA	NA	NA	NA	NA	0	0	0	0	0	0	0	0	15	33	68	128
TCGA-FS-A1YW	114	FALSE	FALSE	FALSE	FALSE	NA	NA	NA	NA	NA	NA	NA	NA	0	2	2	2	0	1	1	0	6	12	31	62
TCGA-FS-A1YX	24	FALSE	FALSE	FALSE	FALSE	NA	NA	NA	NA	NA	NA	NA	NA	-1	1	1	1	1	1	1	1	4	5	8	11
TCGA-FS-A1YY	144	FALSE	FALSE	FALSE	FALSE	NA	NA	NA	NA	NA	NA	NA	NA	0	0	0	0	0	0	0	0	7	8	25	47
TCGA-FS-A1Z0	195	FALSE	FALSE	FALSE	FALSE	NA	NA	NA	NA	NA	NA	NA	NA	0	2	2	2	-1	1	1	0	52	98	185	276
TCGA-FS-A1Z3	797	FALSE	FALSE	FALSE	FALSE	NA	NA	NA	NA	NA	NA	NA	NA	0	1	1	1	0	1	1	1	NA	NA	NA	NA
TCGA-FS-A1Z4	31	FALSE	FALSE	FALSE	FALSE	NA	NA	NA	NA	NA	NA	NA	NA	-1	1	1	1	0	0	1	0	17	27	53	84
TCGA-FS-A1Z7	129	FALSE	FALSE	FALSE	FALSE	NA	NA	NA	NA	NA	NA	NA	NA	0	0	0	0	0	-1	1	0	6	11	24	42
TCGA-FS-A1ZA	906	FALSE	FALSE	FALSE	FALSE	NA	NA	NA	NA	NA	NA	NA	NA	-1	1	1	1	0	1	-1	0	90	165	333	483
TCGA-FS-A1ZB	161	FALSE	FALSE	FALSE	FALSE	NA	NA	NA	NA	NA	NA	NA	NA	0	-1	-1	-1	0	0	0	0	56	96	183	297
TCGA-FS-A1ZC	505	FALSE	FALSE	FALSE	FALSE	NA	NA	NA	NA	NA	NA	NA	NA	0	1	1	1	0	1	0	1	15	37	97	198
TCGA-FS-A1ZD	193	FALSE	FALSE	FALSE	FALSE	NA	NA	NA	NA	NA	NA	NA	NA	0	0	0	0	0	1	1	1	6	21	43	84
TCGA-FS-A1ZE	110	FALSE	FALSE	FALSE	FALSE	NA	NA	NA	NA	NA	NA	NA	NA	0	1	1	1	0	0	1	0	6	9	24	37
TCGA-FS-A1ZF	153	FALSE	FALSE	FALSE	FALSE	NA	NA	NA	NA	NA	NA	NA	NA	0	0	0	0	0	1	0	0	10	24	43	77
TCGA-FS-A1ZG	22	FALSE	FALSE	FALSE	FALSE	NA	NA	NA	NA	NA	NA	NA	NA	0	1	1	1	0	0	0	0	13	39	91	165
TCGA-FS-A1ZH	24	FALSE	FALSE	FALSE	FALSE	NA	NA	NA	NA	NA	NA	NA	NA	-1	0	0	0	0	1	-1	-1	1	2	9	11
TCGA-FS-A1ZJ	48	FALSE	FALSE	FALSE	FALSE	NA	NA	NA	NA	NA	NA	NA	NA	-1	0	0	1	0	0	1	0	18	38	79	136
TCGA-FS-A1ZK	1122	FALSE	FALSE	FALSE	FALSE	NA	NA	NA	NA	NA	NA	NA	NA	1	2	2	1	0	1	0	0	41	78	192	353
TCGA-FS-A1ZM	179	FALSE	FALSE	FALSE	FALSE	NA	NA	NA	NA	NA	NA	NA	NA	-1	1	1	1	0	0	0	1	42	77	135	215
TCGA-FS-A1ZN	72	FALSE	FALSE	FALSE	FALSE	NA	NA	NA	NA	NA	NA	NA	NA	NA	NA	NA	NA	NA	NA	NA	NA	23	37	79	140
TCGA-FS-A1ZP	294	FALSE	FALSE	FALSE	FALSE	NA	NA	NA	NA	NA	NA	NA	NA	0	1	1	1	1	1	0	0	9	19	66	150
TCGA-FS-A1ZQ	349	FALSE	FALSE	FALSE	FALSE	NA	NA	NA	NA	NA	NA	NA	NA	0	-1	-1	-1	0	1	1	-1	48	94	180	290
TCGA-FS-A1ZR	91	FALSE	FALSE	FALSE	FALSE	NA	NA	NA	NA	NA	NA	NA	NA	0	1	1	1	0	0	0	0	24	49	107	183
TCGA-FS-A1ZS	195	FALSE	FALSE	FALSE	FALSE	NA	NA	NA	NA	NA	NA	NA	NA	0	-1	-1	-1	0	0	0	1	10	18	36	66
TCGA-FS-A1ZT	133	FALSE	FALSE	FALSE	FALSE	NA	NA	NA	NA	NA	NA	NA	NA	-1	1	1	1	-1	1	1	-1	3	7	18	40
TCGA-FS-A1ZU	33	FALSE	FALSE	FALSE	FALSE	NA	NA	NA	NA	NA	NA	NA	NA	0	1	1	1	-1	1	0	1	4	10	25	43
TCGA-FS-A1ZW	510	TRUE	TRUE	FALSE	FALSE	A712S	NA	NA	NA	NA	NA	NA	NA	0	1	1	1	-1	0	0	-1	37	62	129	221
TCGA-FS-A1ZY	20	FALSE	FALSE	FALSE	FALSE	NA	NA	NA	NA	NA	NA	NA	NA	0	1	1	1	1	1	1	1	6	8	22	42
TCGA-FS-A1ZZ	1041	FALSE	FALSE	FALSE	FALSE	NA	NA	NA	NA	NA	NA	NA	NA	0	1	1	1	0	1	0	0	15	37	144	306
TCGA-FS-A4F0	429	FALSE	FALSE	FALSE	FALSE	NA	NA	NA	NA	NA	NA	NA	NA	0	0	0	0	0	2	0	0	36	53	90	138
TCGA-FS-A4F4	33	FALSE	FALSE	FALSE	FALSE	NA	NA	NA	NA	NA	NA	NA	NA	0	0	0	0	2	0	-1	0	0	2	4	9
TCGA-FS-A4F5	593	FALSE	FALSE	FALSE	FALSE	NA	NA	NA	NA	NA	NA	NA	NA	-1	1	1	1	1	1	0	1	17	41	92	164
TCGA-FS-A4F8	133	FALSE	FALSE	FALSE	FALSE	NA	NA	NA	NA	NA	NA	NA	NA	0	1	1	1	0	-1	0	0	6	13	33	54
TCGA-FS-A4F9	336	FALSE	FALSE	FALSE	FALSE	NA	NA	NA	NA	NA	NA	NA	NA	-1	0	0	0	0	0	0	0	25	40	70	115
TCGA-FS-A4FB	144	FALSE	FALSE	FALSE	FALSE	NA	NA	NA	NA	NA	NA	NA	NA	0	0	0	0	0	0	0	-1	9	16	34	60
TCGA-FS-A4FC	554	FALSE	FALSE	FALSE	FALSE	NA	NA	NA	NA	NA	NA	NA	NA	0	0	0	0	0	0	0	0	28	54	117	201
TCGA-FS-A4FD	357	FALSE	FALSE	FALSE	FALSE	NA	NA	NA	NA	NA	NA	NA	NA	0	1	1	1	1	1	1	-1	15	49	98	166
TCGA-FW-A3I3	42	FALSE	FALSE	FALSE	FALSE	NA	NA	NA	NA	NA	NA	NA	NA	0	1	1	1	0	1	0	1	3	4	5	13
TCGA-FW-A3R5	11118	TRUE	TRUE	FALSE	TRUE	NA	P461S	P100L	NA	NA	NA	NA	P2088S	-1	0	0	0	-1	0	0	0	578	1168	2638	4336
TCGA-FW-A3TU	584	FALSE	FALSE	FALSE	TRUE	NA	NA	NA	NA	NA	NA	NA	D42N	-1	1	1	1	-1	0	1	0	25	49	105	183
TCGA-FW-A3TV	260	FALSE	FALSE	FALSE	FALSE	NA	NA	NA	NA	NA	NA	NA	NA	0	0	0	0	0	0	0	-1	11	18	34	75
TCGA-FW-A5DX	148	FALSE	FALSE	FALSE	FALSE	NA	NA	NA	NA	NA	NA	NA	NA	NA	NA	NA	NA	NA	NA	NA	NA	4	6	14	29
TCGA-FW-A5DY	137	FALSE	FALSE	FALSE	FALSE	NA	NA	NA	NA	NA	NA	NA	NA	0	0	0	0	0	0	0	0	9	22	37	63
TCGA-GF-A2C7	61	FALSE	FALSE	FALSE	FALSE	NA	NA	NA	NA	NA	NA	NA	NA	NA	NA	NA	NA	NA	NA	NA	NA	17	31	72	111
TCGA-GF-A3OT	413	FALSE	FALSE	FALSE	FALSE	NA	NA	NA	NA	NA	NA	NA	NA	0	0	0	0	0	0	0	0	19	39	86	161
TCGA-GF-A4EO	193	FALSE	FALSE	FALSE	FALSE	NA	NA	NA	NA	NA	NA	NA	NA	0	1	1	1	1	0	0	-1	13	23	50	80
TCGA-GF-A6C8	299	FALSE	FALSE	FALSE	FALSE	NA	NA	NA	NA	NA	NA	NA	NA	0	0	0	0	0	2	0	0	24	45	97	156
TCGA-GF-A6C9	2177	FALSE	FALSE	FALSE	FALSE	NA	NA	NA	NA	NA	NA	NA	NA	0	1	1	1	0	0	0	1	26	51	164	361
TCGA-GF-A769	107	FALSE	FALSE	FALSE	FALSE	NA	NA	NA	NA	NA	NA	NA	NA	NA	NA	NA	NA	NA	NA	NA	NA	14	19	40	57
TCGA-GN-A262	246	FALSE	FALSE	FALSE	FALSE	NA	NA	NA	NA	NA	NA	NA	NA	0	0	0	0	-1	0	0	-1	61	101	196	313
TCGA-GN-A263	333	FALSE	FALSE	FALSE	FALSE	NA	NA	NA	NA	NA	NA	NA	NA	NA	NA	NA	NA	NA	NA	NA	NA	32	55	108	169
TCGA-GN-A264	32	FALSE	FALSE	FALSE	FALSE	NA	NA	NA	NA	NA	NA	NA	NA	0	1	1	1	0	0	0	0	8	13	23	34
TCGA-GN-A265	174	TRUE	TRUE	TRUE	TRUE	NA	X599_splice	NA	D446N	NA	NA	NA	NA	-2	0	0	0	0	0	1	0	49	93	174	309
TCGA-GN-A266	2744	TRUE	FALSE	TRUE	FALSE	NA	NA	NA	NA	E597K	NA	NA	NA	0	1	1	1	0	1	-1	1	124	254	582	959
TCGA-GN-A267	318	FALSE	FALSE	FALSE	FALSE	NA	NA	NA	NA	NA	NA	NA	NA	-1	1	1	1	-1	1	1	1	24	52	101	157
TCGA-GN-A268	265	FALSE	FALSE	FALSE	FALSE	NA	NA	NA	NA	NA	NA	NA	NA	-1	0	0	0	0	0	1	-1	0	11	45	80
TCGA-GN-A269	527	FALSE	FALSE	FALSE	FALSE	NA	NA	NA	NA	NA	NA	NA	NA	NA	NA	NA	NA	NA	NA	NA	NA	38	68	128	226
TCGA-GN-A26A	247	FALSE	FALSE	FALSE	FALSE	NA	NA	NA	NA	NA	NA	NA	NA	1	1	1	1	0	2	0	0	6	23	54	104
TCGA-GN-A26C	1171	FALSE	FALSE	FALSE	FALSE	NA	NA	NA	NA	NA	NA	NA	NA	NA	NA	NA	NA	NA	NA	NA	NA	51	97	231	470
TCGA-GN-A26D	37	FALSE	FALSE	FALSE	FALSE	NA	NA	NA	NA	NA	NA	NA	NA	1	1	1	1	-1	1	-1	0	15	33	87	154
TCGA-GN-A4U3	236	FALSE	FALSE	FALSE	FALSE	NA	NA	NA	NA	NA	NA	NA	NA	-1	0	0	0	-1	1	0	-1	8	20	38	59
TCGA-GN-A4U4	536	FALSE	FALSE	FALSE	FALSE	NA	NA	NA	NA	NA	NA	NA	NA	0	-1	-1	-1	0	1	0	0	19	50	109	179
TCGA-GN-A4U5	249	FALSE	FALSE	FALSE	FALSE	NA	NA	NA	NA	NA	NA	NA	NA	NA	NA	NA	NA	NA	NA	NA	NA	12	28	52	90
TCGA-GN-A4U7	188	FALSE	FALSE	FALSE	FALSE	NA	NA	NA	NA	NA	NA	NA	NA	0	0	0	0	0	1	-1	-1	7	9	30	57
TCGA-GN-A4U8	309	FALSE	FALSE	FALSE	TRUE	NA	NA	NA	NA	NA	NA	NA	A760V	0	0	0	0	0	1	0	0	20	37	73	125
TCGA-GN-A4U9	54	FALSE	FALSE	FALSE	FALSE	NA	NA	NA	NA	NA	NA	NA	NA	-1	2	2	2	0	1	1	0	1	3	8	14
TCGA-GN-A8LK	1510	FALSE	FALSE	FALSE	FALSE	NA	NA	NA	NA	NA	NA	NA	NA	1	1	1	1	0	1	-1	0	55	113	230	401
TCGA-GN-A8LL	36	FALSE	FALSE	FALSE	FALSE	NA	NA	NA	NA	NA	NA	NA	NA	-1	1	1	1	0	1	-1	1	3	5	6	9
TCGA-GN-A8LN	210	FALSE	FALSE	FALSE	FALSE	NA	NA	NA	NA	NA	NA	NA	NA	NA	NA	NA	NA	NA	NA	NA	NA	27	46	70	107
TCGA-GN-A9SD	107	FALSE	FALSE	FALSE	FALSE	NA	NA	NA	NA	NA	NA	NA	NA	0	1	1	1	1	1	-1	0	6	12	19	37
TCGA-HR-A2OG	149	FALSE	FALSE	FALSE	FALSE	NA	NA	NA	NA	NA	NA	NA	NA	0	-1	-1	-1	1	1	1	1	11	24	52	101
TCGA-HR-A2OH	85	FALSE	FALSE	FALSE	FALSE	NA	NA	NA	NA	NA	NA	NA	NA	-1	0	0	0	0	1	0	0	9	15	29	52
TCGA-HR-A5NC	43	FALSE	FALSE	FALSE	FALSE	NA	NA	NA	NA	NA	NA	NA	NA	NA	NA	NA	NA	NA	NA	NA	NA	3	5	8	16
TCGA-IH-A3EA	1163	FALSE	FALSE	FALSE	FALSE	NA	NA	NA	NA	NA	NA	NA	NA	NA	NA	NA	NA	NA	NA	NA	NA	14	32	79	166
TCGA-LH-A9QB	191	FALSE	FALSE	FALSE	FALSE	NA	NA	NA	NA	NA	NA	NA	NA	-1	1	1	1	0	1	0	0	11	22	46	72
TCGA-OD-A75X	794	FALSE	FALSE	FALSE	FALSE	NA	NA	NA	NA	NA	NA	NA	NA	-1	0	0	0	-1	0	1	0	33	71	173	295
TCGA-QB-A6FS	872	FALSE	FALSE	FALSE	FALSE	NA	NA	NA	NA	NA	NA	NA	NA	0	1	1	1	0	1	0	0	70	136	246	411
TCGA-QB-AA9O	1134	FALSE	FALSE	FALSE	FALSE	NA	NA	NA	NA	NA	NA	NA	NA	1	1	1	1	1	1	1	1	45	84	185	330
TCGA-RP-A690	11	FALSE	FALSE	FALSE	FALSE	NA	NA	NA	NA	NA	NA	NA	NA	0	1	1	1	0	0	0	0	0	0	1	4
TCGA-RP-A693	599	FALSE	FALSE	FALSE	FALSE	NA	NA	NA	NA	NA	NA	NA	NA	-1	0	0	0	0	0	-1	0	56	97	208	288
TCGA-RP-A694	535	FALSE	FALSE	FALSE	FALSE	NA	NA	NA	NA	NA	NA	NA	NA	0	1	1	1	0	1	0	0	37	75	153	254
TCGA-RP-A695	667	FALSE	FALSE	FALSE	FALSE	NA	NA	NA	NA	NA	NA	NA	NA	1	0	0	0	-1	1	1	0	46	86	179	290
TCGA-RP-A6K9	45	FALSE	FALSE	FALSE	FALSE	NA	NA	NA	NA	NA	NA	NA	NA	-1	1	1	1	0	0	0	0	3	6	12	21
TCGA-W3-A824	1096	TRUE	FALSE	TRUE	FALSE	NA	NA	NA	D55N	NA	NA	NA	NA	0	0	0	0	0	0	1	0	56	83	184	340
TCGA-W3-A825	835	FALSE	FALSE	FALSE	FALSE	NA	NA	NA	NA	NA	NA	NA	NA	1	0	0	0	0	1	1	-1	59	117	261	397
TCGA-W3-A828	1092	FALSE	FALSE	FALSE	TRUE	NA	NA	NA	NA	NA	NA	NA	P418S	0	0	0	0	0	1	0	0	51	111	236	403
TCGA-W3-AA1O	576	TRUE	FALSE	TRUE	FALSE	NA	NA	NA	W429*	NA	NA	NA	NA	0	0	0	0	0	1	0	0	39	80	160	250
TCGA-W3-AA1Q	714	FALSE	FALSE	FALSE	FALSE	NA	NA	NA	NA	NA	NA	NA	NA	0	1	1	1	1	1	0	0	NA	NA	NA	NA
TCGA-W3-AA1R	1317	FALSE	FALSE	FALSE	FALSE	NA	NA	NA	NA	NA	NA	NA	NA	-1	1	1	1	0	1	0	-1	92	182	381	624
TCGA-W3-AA1V	3928	TRUE	FALSE	TRUE	FALSE	NA	NA	NA	G247R	NA	NA	NA	NA	1	-1	-1	-1	0	0	-1	-1	364	649	1276	1952
TCGA-W3-AA1W	528	FALSE	FALSE	FALSE	FALSE	NA	NA	NA	NA	NA	NA	NA	NA	0	0	0	0	0	1	0	0	6	20	52	130
TCGA-W3-AA21	395	FALSE	FALSE	FALSE	FALSE	NA	NA	NA	NA	NA	NA	NA	NA	0	1	1	1	0	1	0	1	31	65	132	215
TCGA-WE-A8JZ	159	TRUE	FALSE	TRUE	FALSE	NA	NA	NA	R669S	NA	NA	NA	NA	-1	1	1	1	1	0	0	-1	16	27	51	75
TCGA-WE-A8K1	265	FALSE	FALSE	FALSE	FALSE	NA	NA	NA	NA	NA	NA	NA	NA	0	0	0	0	0	1	0	-1	9	15	31	73
TCGA-WE-A8K4	637	FALSE	FALSE	FALSE	FALSE	NA	NA	NA	NA	NA	NA	NA	NA	NA	NA	NA	NA	NA	NA	NA	NA	40	87	166	282
TCGA-WE-A8K5	842	FALSE	FALSE	FALSE	FALSE	NA	NA	NA	NA	NA	NA	NA	NA	0	2	2	0	-1	0	0	0	66	118	251	430
TCGA-WE-A8K6	186	FALSE	FALSE	FALSE	FALSE	NA	NA	NA	NA	NA	NA	NA	NA	0	1	1	1	1	0	1	0	15	29	61	91
TCGA-WE-A8ZM	71	FALSE	FALSE	FALSE	FALSE	NA	NA	NA	NA	NA	NA	NA	NA	-1	1	1	1	0	0	-1	-1	4	8	13	22
TCGA-WE-A8ZN	125	FALSE	FALSE	FALSE	FALSE	NA	NA	NA	NA	NA	NA	NA	NA	0	0	0	0	0	0	0	0	12	17	32	45
TCGA-WE-A8ZO	275	TRUE	FALSE	TRUE	FALSE	NA	NA	NA	D446N	NA	NA	NA	NA	0	1	1	1	0	1	0	0	20	33	72	144
TCGA-WE-A8ZQ	135	FALSE	FALSE	FALSE	FALSE	NA	NA	NA	NA	NA	NA	NA	NA	-1	1	1	1	1	1	-1	0	3	10	26	48
TCGA-WE-A8ZR	24	FALSE	FALSE	FALSE	FALSE	NA	NA	NA	NA	NA	NA	NA	NA	NA	NA	NA	NA	NA	NA	NA	NA	1	2	2	8
TCGA-WE-A8ZT	357	FALSE	FALSE	FALSE	FALSE	NA	NA	NA	NA	NA	NA	NA	NA	0	0	0	0	0	0	0	0	16	34	95	149
TCGA-WE-A8ZX	442	FALSE	FALSE	FALSE	FALSE	NA	NA	NA	NA	NA	NA	NA	NA	-1	1	1	1	0	1	1	1	26	60	128	200
TCGA-WE-A8ZY	183	FALSE	FALSE	FALSE	FALSE	NA	NA	NA	NA	NA	NA	NA	NA	1	0	0	0	0	1	-1	1	11	24	47	74
TCGA-WE-AA9Y	54	FALSE	FALSE	FALSE	FALSE	NA	NA	NA	NA	NA	NA	NA	NA	0	0	0	0	0	0	0	1	5	9	16	29
TCGA-WE-AAA0	1119	FALSE	FALSE	FALSE	FALSE	NA	NA	NA	NA	NA	NA	NA	NA	0	2	2	0	0	1	0	0	29	48	127	260
TCGA-WE-AAA3	279	FALSE	FALSE	FALSE	FALSE	NA	NA	NA	NA	NA	NA	NA	NA	0	1	1	1	1	1	1	1	20	37	60	94
TCGA-WE-AAA4	187	FALSE	FALSE	FALSE	FALSE	NA	NA	NA	NA	NA	NA	NA	NA	0	1	1	1	0	1	0	0	10	21	51	88
TCGA-XV-A9VZ	13	FALSE	FALSE	FALSE	FALSE	NA	NA	NA	NA	NA	NA	NA	NA	NA	NA	NA	NA	NA	NA	NA	NA	0	0	2	3
TCGA-XV-A9W2	29	FALSE	FALSE	FALSE	FALSE	NA	NA	NA	NA	NA	NA	NA	NA	NA	NA	NA	NA	NA	NA	NA	NA	0	1	1	4
TCGA-XV-A9W5	59	FALSE	FALSE	FALSE	FALSE	NA	NA	NA	NA	NA	NA	NA	NA	NA	NA	NA	NA	NA	NA	NA	NA	2	5	10	19
TCGA-XV-AAZV	76	FALSE	FALSE	FALSE	FALSE	NA	NA	NA	NA	NA	NA	NA	NA	NA	NA	NA	NA	NA	NA	NA	NA	7	10	20	35
TCGA-XV-AAZW	123	FALSE	FALSE	FALSE	FALSE	NA	NA	NA	NA	NA	NA	NA	NA	NA	NA	NA	NA	NA	NA	NA	NA	4	9	24	46
TCGA-XV-AAZY	129	FALSE	FALSE	FALSE	FALSE	NA	NA	NA	NA	NA	NA	NA	NA	NA	NA	NA	NA	NA	NA	NA	NA	6	12	32	61
TCGA-XV-AB01	131	FALSE	FALSE	FALSE	FALSE	NA	NA	NA	NA	NA	NA	NA	NA	0	1	1	1	1	1	1	1	6	12	30	66
TCGA-YD-A89C	1283	FALSE	FALSE	FALSE	FALSE	NA	NA	NA	NA	NA	NA	NA	NA	0	0	0	0	0	1	1	0	NA	NA	NA	NA
TCGA-YD-A9TA	2396	TRUE	FALSE	TRUE	FALSE	NA	NA	NA	F50L	NA	NA	NA	NA	0	1	1	1	1	1	1	0	136	248	517	875
TCGA-YD-A9TB	259	FALSE	FALSE	FALSE	FALSE	NA	NA	NA	NA	NA	NA	NA	NA	-1	1	1	1	0	1	1	0	8	19	49	91
TCGA-YG-AA3N	1526	FALSE	FALSE	FALSE	FALSE	NA	NA	NA	NA	NA	NA	NA	NA	NA	NA	NA	NA	NA	NA	NA	NA	NA	NA	NA	NA
TCGA-YG-AA3O	865	TRUE	FALSE	TRUE	FALSE	NA	NA	NA	G820E	NA	NA	NA	NA	1	1	1	1	1	1	-1	1	45	101	227	379
TCGA-YG-AA3P	56	FALSE	FALSE	FALSE	FALSE	NA	NA	NA	NA	NA	NA	NA	NA	0	1	1	1	-1	0	-1	-1	4	7	14	23
TCGA-Z2-A8RT	2154	TRUE	FALSE	TRUE	FALSE	NA	NA	NA	NA	NA	NA	R78Q	NA	-1	0	0	0	-1	0	-1	0	68	126	318	585
TCGA-Z2-AA3S	164	FALSE	FALSE	FALSE	FALSE	NA	NA	NA	NA	NA	NA	NA	NA	0	0	0	0	0	0	0	0	13	19	36	52
TCGA-Z2-AA3V	324	FALSE	FALSE	FALSE	FALSE	NA	NA	NA	NA	NA	NA	NA	NA	0	0	0	0	1	0	0	0	15	35	82	136

## Sheet: Table S1 - STAD
submitter_id	total_mutation	BLS alteration				AA changing								CNV								Neoantigen
		BLS.altered	BLS.1.altered	BLS.2.altered	POLE.altered	TAP1	TAP2	TAPBP	CIITA	RFX5	RFXAP	RFXANK	POLE	cnv.POLE	cnv.TAP1	cnv.TAP2	cnv.TAPBP	cnv.CIITA	cnv.RFX5	cnv.RFXAP	cnv.RFXANK	NEO50	NEO100	NEO250	NEO500
TCGA-3M-AB46	155	TRUE	FALSE	TRUE	FALSE	NA	NA	NA	T1104M	NA	NA	NA	NA	0	1	1	1	0	1	1	0	5	13	29	52
TCGA-3M-AB47	98	FALSE	FALSE	FALSE	FALSE	NA	NA	NA	NA	NA	NA	NA	NA	0	0	0	0	0	0	0	0	5	8	18	31
TCGA-B7-5816	1109	TRUE	FALSE	TRUE	FALSE	NA	NA	NA	NA	NA	NA	T225I	NA	0	0	0	0	0	0	0	0	115	181	330	522
TCGA-B7-5818	299	FALSE	FALSE	FALSE	FALSE	NA	NA	NA	NA	NA	NA	NA	NA	0	0	0	0	0	0	1	0	12	29	66	109
TCGA-B7-A5TI	496	FALSE	FALSE	FALSE	FALSE	NA	NA	NA	NA	NA	NA	NA	NA	0	0	0	0	0	0	0	-1	55	75	131	207
TCGA-B7-A5TJ	190	FALSE	FALSE	FALSE	FALSE	NA	NA	NA	NA	NA	NA	NA	NA	-1	1	1	1	1	1	1	-1	19	28	43	68
TCGA-B7-A5TK	37	FALSE	FALSE	FALSE	FALSE	NA	NA	NA	NA	NA	NA	NA	NA	1	0	0	0	0	0	0	1	6	6	14	16
TCGA-B7-A5TN	60	FALSE	FALSE	FALSE	FALSE	NA	NA	NA	NA	NA	NA	NA	NA	1	0	0	0	1	1	1	-1	2	3	11	19
TCGA-BR-4183	39	FALSE	FALSE	FALSE	FALSE	NA	NA	NA	NA	NA	NA	NA	NA	-1	1	1	1	-1	1	-1	-1	0	0	6	14
TCGA-BR-4184	2778	TRUE	FALSE	TRUE	FALSE	NA	NA	NA	A562T	NA	NA	NA	NA	0	1	1	1	0	0	-1	0	NA	NA	NA	NA
TCGA-BR-4187	23	FALSE	FALSE	FALSE	FALSE	NA	NA	NA	NA	NA	NA	NA	NA	0	0	0	0	1	0	1	0	2	3	7	16
TCGA-BR-4188	59	FALSE	FALSE	FALSE	FALSE	NA	NA	NA	NA	NA	NA	NA	NA	0	0	0	0	0	0	0	0	2	6	13	27
TCGA-BR-4191	183	FALSE	FALSE	FALSE	FALSE	NA	NA	NA	NA	NA	NA	NA	NA	0	1	1	1	0	0	-1	0	11	20	44	74
TCGA-BR-4201	1205	FALSE	FALSE	FALSE	FALSE	NA	NA	NA	NA	NA	NA	NA	NA	0	0	0	0	0	0	0	0	174	251	444	651
TCGA-BR-4253	72	FALSE	FALSE	FALSE	FALSE	NA	NA	NA	NA	NA	NA	NA	NA	0	0	0	0	0	0	0	1	4	13	23	40
TCGA-BR-4255	44	FALSE	FALSE	FALSE	FALSE	NA	NA	NA	NA	NA	NA	NA	NA	-1	1	1	1	-1	1	-1	0	0	4	6	13
TCGA-BR-4256	832	FALSE	FALSE	FALSE	FALSE	NA	NA	NA	NA	NA	NA	NA	NA	0	0	0	0	0	0	0	0	39	83	190	334
TCGA-BR-4257	860	FALSE	FALSE	FALSE	FALSE	NA	NA	NA	NA	NA	NA	NA	NA	-1	1	1	1	1	1	1	-1	54	100	160	253
TCGA-BR-4267	78	FALSE	FALSE	FALSE	FALSE	NA	NA	NA	NA	NA	NA	NA	NA	1	1	1	1	0	0	0	0	4	7	13	21
TCGA-BR-4279	36	FALSE	FALSE	FALSE	FALSE	NA	NA	NA	NA	NA	NA	NA	NA	0	0	0	0	0	0	1	0	1	5	7	13
TCGA-BR-4280	612	FALSE	FALSE	FALSE	FALSE	NA	NA	NA	NA	NA	NA	NA	NA	0	0	0	0	0	0	1	0	NA	NA	NA	NA
TCGA-BR-4292	1097	FALSE	FALSE	FALSE	FALSE	NA	NA	NA	NA	NA	NA	NA	NA	0	0	0	0	0	1	0	0	149	191	323	495
TCGA-BR-4294	26	FALSE	FALSE	FALSE	FALSE	NA	NA	NA	NA	NA	NA	NA	NA	0	-1	-1	-1	-1	1	-1	0	3	6	7	9
TCGA-BR-4357	193	FALSE	FALSE	FALSE	FALSE	NA	NA	NA	NA	NA	NA	NA	NA	-1	-1	-1	-1	2	1	1	-1	7	15	38	73
TCGA-BR-4361	2039	TRUE	TRUE	TRUE	TRUE	NA	I288V,R140G,L75*	NA	C22R	NA	NA	NA	K1550Nfs*12	0	-2	-2	-2	0	0	0	0	NA	NA	NA	NA
TCGA-BR-4362	1275	FALSE	FALSE	FALSE	TRUE	NA	NA	NA	NA	NA	NA	NA	D225N	0	1	1	1	0	0	1	0	49	105	242	433
TCGA-BR-4363	498	FALSE	FALSE	FALSE	FALSE	NA	NA	NA	NA	NA	NA	NA	NA	0	-1	-1	-1	0	0	0	0	83	125	200	286
TCGA-BR-4366	108	FALSE	FALSE	FALSE	FALSE	NA	NA	NA	NA	NA	NA	NA	NA	0	-1	-1	-1	-1	1	1	0	2	4	18	31
TCGA-BR-4368	1022	FALSE	FALSE	FALSE	FALSE	NA	NA	NA	NA	NA	NA	NA	NA	1	1	1	1	1	0	0	0	135	206	344	519
TCGA-BR-4369	131	FALSE	FALSE	FALSE	FALSE	NA	NA	NA	NA	NA	NA	NA	NA	-1	0	0	0	0	1	1	-1	5	9	23	38
TCGA-BR-4370	860	FALSE	FALSE	FALSE	FALSE	NA	NA	NA	NA	NA	NA	NA	NA	0	0	0	0	0	0	0	0	109	164	271	411
TCGA-BR-4371	111	TRUE	TRUE	FALSE	FALSE	NA	NA	NA	NA	NA	NA	NA	NA	0	-2	-2	-2	0	1	1	1	5	10	19	42
TCGA-BR-6452	4900	TRUE	TRUE	TRUE	TRUE	T352Sfs*4,Q337Pfs*7	NA	NA	A576T	I419M,L100P	NA	D114G	R1111Q,S681R,V474I	0	0	0	0	0	0	0	0	252	471	1047	1905
TCGA-BR-6453	149	FALSE	FALSE	FALSE	FALSE	NA	NA	NA	NA	NA	NA	NA	NA	0	0	0	0	0	0	1	0	2	12	23	46
TCGA-BR-6454	118	FALSE	FALSE	FALSE	FALSE	NA	NA	NA	NA	NA	NA	NA	NA	-1	1	1	1	1	1	0	-1	1	4	11	27
TCGA-BR-6455	64	FALSE	FALSE	FALSE	FALSE	NA	NA	NA	NA	NA	NA	NA	NA	0	0	0	0	0	0	0	0	3	4	6	16
TCGA-BR-6456	33	FALSE	FALSE	FALSE	FALSE	NA	NA	NA	NA	NA	NA	NA	NA	-1	0	0	0	1	1	-1	1	1	3	12	27
TCGA-BR-6457	81	FALSE	FALSE	FALSE	FALSE	NA	NA	NA	NA	NA	NA	NA	NA	0	0	0	0	0	0	0	0	7	10	20	40
TCGA-BR-6458	238	FALSE	FALSE	FALSE	FALSE	NA	NA	NA	NA	NA	NA	NA	NA	0	-1	-1	-1	0	1	0	-1	14	32	72	121
TCGA-BR-6563	50	FALSE	FALSE	FALSE	FALSE	NA	NA	NA	NA	NA	NA	NA	NA	1	0	0	0	0	0	1	0	2	4	8	13
TCGA-BR-6564	22	FALSE	FALSE	FALSE	FALSE	NA	NA	NA	NA	NA	NA	NA	NA	0	0	0	0	0	0	-1	0	0	2	9	12
TCGA-BR-6565	115	FALSE	FALSE	FALSE	FALSE	NA	NA	NA	NA	NA	NA	NA	NA	0	1	1	1	1	0	1	1	6	9	29	52
TCGA-BR-6566	749	FALSE	FALSE	FALSE	FALSE	NA	NA	NA	NA	NA	NA	NA	NA	1	0	0	0	0	0	1	0	55	106	179	284
TCGA-BR-6705	71	FALSE	FALSE	FALSE	FALSE	NA	NA	NA	NA	NA	NA	NA	NA	0	0	0	0	0	1	1	0	2	4	13	29
TCGA-BR-6706	163	FALSE	FALSE	FALSE	FALSE	NA	NA	NA	NA	NA	NA	NA	NA	0	0	0	0	0	0	0	0	9	20	43	84
TCGA-BR-6707	53	FALSE	FALSE	FALSE	FALSE	NA	NA	NA	NA	NA	NA	NA	NA	0	0	0	0	0	0	0	0	5	6	8	14
TCGA-BR-6709	35	FALSE	FALSE	FALSE	FALSE	NA	NA	NA	NA	NA	NA	NA	NA	0	0	0	0	0	0	-1	0	2	5	10	16
TCGA-BR-6710	1	FALSE	FALSE	FALSE	FALSE	NA	NA	NA	NA	NA	NA	NA	NA	0	0	0	0	0	0	0	0	0	1	1	2
TCGA-BR-6801	30	FALSE	FALSE	FALSE	FALSE	NA	NA	NA	NA	NA	NA	NA	NA	0	0	0	0	0	0	1	0	2	3	11	18
TCGA-BR-6802	375	FALSE	FALSE	FALSE	FALSE	NA	NA	NA	NA	NA	NA	NA	NA	0	0	0	0	0	0	0	0	17	34	79	140
TCGA-BR-6803	11	FALSE	FALSE	FALSE	FALSE	NA	NA	NA	NA	NA	NA	NA	NA	0	0	0	0	0	0	0	0	0	1	2	2
TCGA-BR-6852	878	TRUE	TRUE	FALSE	FALSE	NA	L75*	NA	NA	NA	NA	NA	NA	0	0	0	0	0	0	0	0	102	181	281	414
TCGA-BR-7196	55	FALSE	FALSE	FALSE	FALSE	NA	NA	NA	NA	NA	NA	NA	NA	0	0	0	0	0	0	0	0	0	2	6	16
TCGA-BR-7197	139	FALSE	FALSE	FALSE	FALSE	NA	NA	NA	NA	NA	NA	NA	NA	-1	1	1	1	-1	1	1	1	7	12	32	57
TCGA-BR-7703	559	FALSE	FALSE	FALSE	FALSE	NA	NA	NA	NA	NA	NA	NA	NA	0	0	0	0	0	0	0	0	46	71	127	207
TCGA-BR-7704	300	FALSE	FALSE	FALSE	FALSE	NA	NA	NA	NA	NA	NA	NA	NA	-1	1	1	1	-1	-1	1	-1	14	18	47	99
TCGA-BR-7707	1122	TRUE	TRUE	TRUE	FALSE	NA	NA	A271V	L498P,A530V,V1102A	NA	NA	NA	NA	0	0	0	0	0	0	0	0	144	227	335	517
TCGA-BR-7715	108	FALSE	FALSE	FALSE	FALSE	NA	NA	NA	NA	NA	NA	NA	NA	-1	1	1	1	-1	0	-1	0	2	7	18	40
TCGA-BR-7716	132	FALSE	FALSE	FALSE	FALSE	NA	NA	NA	NA	NA	NA	NA	NA	1	-1	-1	-1	0	0	-1	-1	6	13	28	49
TCGA-BR-7717	105	FALSE	FALSE	FALSE	TRUE	NA	NA	NA	NA	NA	NA	NA	NA	-2	1	1	1	0	1	1	0	3	6	8	20
TCGA-BR-7722	29	FALSE	FALSE	FALSE	FALSE	NA	NA	NA	NA	NA	NA	NA	NA	0	0	0	0	0	0	0	0	0	1	4	10
TCGA-BR-7723	122	FALSE	FALSE	FALSE	FALSE	NA	NA	NA	NA	NA	NA	NA	NA	1	1	1	1	0	1	1	-1	4	10	23	35
TCGA-BR-7851	1107	FALSE	FALSE	FALSE	FALSE	NA	NA	NA	NA	NA	NA	NA	NA	0	0	0	0	0	0	0	0	131	180	286	426
TCGA-BR-7901	128	FALSE	FALSE	FALSE	FALSE	NA	NA	NA	NA	NA	NA	NA	NA	-1	1	1	1	-1	2	1	-1	3	4	5	15
TCGA-BR-7957	42	FALSE	FALSE	FALSE	FALSE	NA	NA	NA	NA	NA	NA	NA	NA	0	0	0	0	0	0	0	0	0	3	5	9
TCGA-BR-7958	137	FALSE	FALSE	FALSE	FALSE	NA	NA	NA	NA	NA	NA	NA	NA	0	0	0	0	0	0	0	0	3	5	11	31
TCGA-BR-7959	75	FALSE	FALSE	FALSE	FALSE	NA	NA	NA	NA	NA	NA	NA	NA	2	0	0	0	-1	0	0	1	3	5	15	24
TCGA-BR-8058	33	FALSE	FALSE	FALSE	FALSE	NA	NA	NA	NA	NA	NA	NA	NA	0	0	0	0	0	0	0	0	2	2	9	12
TCGA-BR-8059	625	FALSE	FALSE	FALSE	TRUE	NA	NA	NA	NA	NA	NA	NA	D1948Y,R1519H	0	-1	-1	-1	0	0	0	0	41	71	122	188
TCGA-BR-8060	167	FALSE	FALSE	FALSE	FALSE	NA	NA	NA	NA	NA	NA	NA	NA	-1	1	1	1	1	1	1	-1	6	14	33	55
TCGA-BR-8077	92	FALSE	FALSE	FALSE	FALSE	NA	NA	NA	NA	NA	NA	NA	NA	0	0	0	0	0	0	1	-1	7	9	25	41
TCGA-BR-8078	1324	TRUE	FALSE	TRUE	FALSE	NA	NA	NA	NA	E576Gfs*17,S78Afs*7	NA	NA	NA	1	0	0	0	0	0	1	0	95	166	321	547
TCGA-BR-8080	148	FALSE	FALSE	FALSE	FALSE	NA	NA	NA	NA	NA	NA	NA	NA	1	0	0	0	1	0	1	0	3	7	26	50
TCGA-BR-8081	744	FALSE	FALSE	FALSE	FALSE	NA	NA	NA	NA	NA	NA	NA	NA	0	0	0	0	0	0	0	0	59	110	208	331
TCGA-BR-8284	258	FALSE	FALSE	FALSE	FALSE	NA	NA	NA	NA	NA	NA	NA	NA	0	0	0	0	0	0	0	0	30	43	81	139
TCGA-BR-8285	81	FALSE	FALSE	FALSE	FALSE	NA	NA	NA	NA	NA	NA	NA	NA	0	0	0	0	0	0	0	0	3	5	14	21
TCGA-BR-8286	105	FALSE	FALSE	FALSE	FALSE	NA	NA	NA	NA	NA	NA	NA	NA	0	1	1	0	-1	1	1	-1	2	7	23	49
TCGA-BR-8289	176	FALSE	FALSE	FALSE	FALSE	NA	NA	NA	NA	NA	NA	NA	NA	0	0	0	0	0	2	0	-1	7	15	38	66
TCGA-BR-8291	27	FALSE	FALSE	FALSE	FALSE	NA	NA	NA	NA	NA	NA	NA	NA	0	0	0	0	-1	0	0	-1	3	3	8	13
TCGA-BR-8295	39	FALSE	FALSE	FALSE	FALSE	NA	NA	NA	NA	NA	NA	NA	NA	-1	0	0	0	0	1	0	-1	3	5	14	20
TCGA-BR-8296	58	FALSE	FALSE	FALSE	FALSE	NA	NA	NA	NA	NA	NA	NA	NA	1	0	0	0	0	0	0	0	4	8	14	26
TCGA-BR-8297	233	FALSE	FALSE	FALSE	FALSE	NA	NA	NA	NA	NA	NA	NA	NA	0	0	0	0	0	0	-1	0	11	12	32	59
TCGA-BR-8360	716	FALSE	FALSE	FALSE	FALSE	NA	NA	NA	NA	NA	NA	NA	NA	0	0	0	0	0	2	0	0	37	62	120	194
TCGA-BR-8361	1301	FALSE	FALSE	FALSE	TRUE	NA	NA	NA	NA	NA	NA	NA	W243Lfs*20	0	0	0	0	0	-1	0	0	119	196	330	529
TCGA-BR-8363	1036	FALSE	FALSE	FALSE	FALSE	NA	NA	NA	NA	NA	NA	NA	NA	1	0	0	0	0	0	0	0	71	110	208	338
TCGA-BR-8364	15	FALSE	FALSE	FALSE	FALSE	NA	NA	NA	NA	NA	NA	NA	NA	0	0	0	0	0	0	0	0	2	2	3	5
TCGA-BR-8365	22	FALSE	FALSE	FALSE	FALSE	NA	NA	NA	NA	NA	NA	NA	NA	0	0	0	0	-1	0	0	0	2	3	4	8
TCGA-BR-8366	157	FALSE	FALSE	FALSE	FALSE	NA	NA	NA	NA	NA	NA	NA	NA	1	0	0	0	0	0	0	0	1	5	15	34
TCGA-BR-8367	48	FALSE	FALSE	FALSE	FALSE	NA	NA	NA	NA	NA	NA	NA	NA	0	0	0	0	0	0	0	0	3	3	8	17
TCGA-BR-8368	800	FALSE	FALSE	FALSE	FALSE	NA	NA	NA	NA	NA	NA	NA	NA	0	0	0	0	0	0	0	0	95	145	245	363
TCGA-BR-8369	160	FALSE	FALSE	FALSE	FALSE	NA	NA	NA	NA	NA	NA	NA	NA	0	1	1	1	0	1	0	-1	1	4	20	46
TCGA-BR-8370	81	FALSE	FALSE	FALSE	FALSE	NA	NA	NA	NA	NA	NA	NA	NA	1	0	0	0	0	0	0	1	7	9	19	26
TCGA-BR-8371	15	FALSE	FALSE	FALSE	FALSE	NA	NA	NA	NA	NA	NA	NA	NA	0	0	0	0	0	0	0	0	0	1	3	5
TCGA-BR-8372	1078	TRUE	TRUE	TRUE	FALSE	NA	I534V	NA	L378P	NA	NA	NA	NA	0	0	0	0	0	0	0	0	116	175	290	467
TCGA-BR-8373	68	FALSE	FALSE	FALSE	FALSE	NA	NA	NA	NA	NA	NA	NA	NA	0	1	1	1	-1	0	1	-1	5	7	16	31
TCGA-BR-8380	60	FALSE	FALSE	FALSE	FALSE	NA	NA	NA	NA	NA	NA	NA	NA	0	0	0	0	0	0	0	0	4	5	9	17
TCGA-BR-8381	91	FALSE	FALSE	FALSE	FALSE	NA	NA	NA	NA	NA	NA	NA	NA	1	0	0	0	0	1	0	0	3	5	8	20
TCGA-BR-8382	777	FALSE	FALSE	FALSE	FALSE	NA	NA	NA	NA	NA	NA	NA	NA	0	0	0	0	0	0	1	0	97	142	225	341
TCGA-BR-8384	34	FALSE	FALSE	FALSE	FALSE	NA	NA	NA	NA	NA	NA	NA	NA	0	0	0	0	0	0	0	0	0	2	2	6
TCGA-BR-8483	98	FALSE	FALSE	FALSE	FALSE	NA	NA	NA	NA	NA	NA	NA	NA	-1	0	0	0	0	1	1	0	3	8	18	33
TCGA-BR-8484	60	FALSE	FALSE	FALSE	FALSE	NA	NA	NA	NA	NA	NA	NA	NA	1	1	1	1	1	1	0	0	1	6	12	24
TCGA-BR-8485	290	FALSE	FALSE	FALSE	FALSE	NA	NA	NA	NA	NA	NA	NA	NA	0	1	1	1	0	1	1	-1	6	10	24	62
TCGA-BR-8486	221	FALSE	FALSE	FALSE	FALSE	NA	NA	NA	NA	NA	NA	NA	NA	0	-1	-1	-1	1	1	1	0	20	27	39	50
TCGA-BR-8487	2447	TRUE	TRUE	FALSE	FALSE	NA	L271R	P370Qfs*33	NA	NA	NA	NA	NA	0	0	0	0	0	1	0	0	222	361	666	1012
TCGA-BR-8588	94	FALSE	FALSE	FALSE	FALSE	NA	NA	NA	NA	NA	NA	NA	NA	0	0	0	0	0	1	1	0	8	12	18	35
TCGA-BR-8589	956	FALSE	FALSE	FALSE	FALSE	NA	NA	NA	NA	NA	NA	NA	NA	1	0	0	0	0	0	0	0	6	12	47	134
TCGA-BR-8590	95	FALSE	FALSE	FALSE	FALSE	NA	NA	NA	NA	NA	NA	NA	NA	0	0	0	0	0	0	0	0	5	10	22	32
TCGA-BR-8591	1243	TRUE	TRUE	FALSE	FALSE	NA	V627I	R48H	NA	NA	NA	NA	NA	0	0	0	0	0	0	0	0	NA	NA	NA	NA
TCGA-BR-8592	25	FALSE	FALSE	FALSE	FALSE	NA	NA	NA	NA	NA	NA	NA	NA	0	0	0	0	0	0	0	0	1	1	3	5
TCGA-BR-8676	69	FALSE	FALSE	FALSE	FALSE	NA	NA	NA	NA	NA	NA	NA	NA	0	0	0	0	0	0	0	0	0	4	11	21
TCGA-BR-8677	149	FALSE	FALSE	FALSE	FALSE	NA	NA	NA	NA	NA	NA	NA	NA	0	0	0	0	-1	0	0	0	16	34	41	54
TCGA-BR-8678	93	FALSE	FALSE	FALSE	FALSE	NA	NA	NA	NA	NA	NA	NA	NA	0	1	1	1	-1	0	2	-1	1	3	11	23
TCGA-BR-8679	119	FALSE	FALSE	FALSE	FALSE	NA	NA	NA	NA	NA	NA	NA	NA	0	1	1	1	0	1	1	0	4	10	18	39
TCGA-BR-8680	4908	TRUE	FALSE	TRUE	TRUE	NA	NA	NA	E505D	D454G	NA	NA	Y2003C,V411L	0	0	0	0	0	1	0	0	66	167	460	1052
TCGA-BR-8682	50	FALSE	FALSE	FALSE	FALSE	NA	NA	NA	NA	NA	NA	NA	NA	-1	0	0	0	0	0	1	0	7	10	15	23
TCGA-BR-8683	126	FALSE	FALSE	FALSE	FALSE	NA	NA	NA	NA	NA	NA	NA	NA	1	1	1	1	0	0	-1	0	1	5	12	32
TCGA-BR-8686	88	FALSE	FALSE	FALSE	FALSE	NA	NA	NA	NA	NA	NA	NA	NA	0	1	1	1	0	0	1	0	5	7	12	21
TCGA-BR-8687	145	FALSE	FALSE	FALSE	FALSE	NA	NA	NA	NA	NA	NA	NA	NA	-1	0	0	0	1	1	1	0	6	12	31	55
TCGA-BR-8690	128	TRUE	FALSE	TRUE	FALSE	NA	NA	NA	R700W	NA	NA	NA	NA	0	1	1	1	0	0	1	-1	2	5	13	20
TCGA-BR-A44T	15	FALSE	FALSE	FALSE	FALSE	NA	NA	NA	NA	NA	NA	NA	NA	0	0	0	0	0	0	0	0	2	3	6	9
TCGA-BR-A44U	69	FALSE	FALSE	FALSE	FALSE	NA	NA	NA	NA	NA	NA	NA	NA	0	0	0	0	0	0	1	0	0	2	7	14
TCGA-BR-A452	89	FALSE	FALSE	FALSE	FALSE	NA	NA	NA	NA	NA	NA	NA	NA	0	0	0	0	1	0	0	1	3	4	12	23
TCGA-BR-A453	44	FALSE	FALSE	FALSE	FALSE	NA	NA	NA	NA	NA	NA	NA	NA	0	0	0	0	0	0	0	1	3	4	5	18
TCGA-BR-A4CQ	137	FALSE	FALSE	FALSE	FALSE	NA	NA	NA	NA	NA	NA	NA	NA	-1	-1	-1	-1	-1	1	1	-1	4	5	14	27
TCGA-BR-A4CR	44	FALSE	FALSE	FALSE	FALSE	NA	NA	NA	NA	NA	NA	NA	NA	1	1	1	1	-1	1	1	1	3	4	12	17
TCGA-BR-A4CS	127	FALSE	FALSE	FALSE	FALSE	NA	NA	NA	NA	NA	NA	NA	NA	1	0	0	0	-1	0	-1	-1	6	11	26	47
TCGA-BR-A4IU	17	FALSE	FALSE	FALSE	FALSE	NA	NA	NA	NA	NA	NA	NA	NA	0	0	0	0	0	0	0	0	2	2	3	8
TCGA-BR-A4IV	17	FALSE	FALSE	FALSE	FALSE	NA	NA	NA	NA	NA	NA	NA	NA	0	0	0	0	0	0	0	0	0	1	3	4
TCGA-BR-A4IY	115	FALSE	FALSE	FALSE	FALSE	NA	NA	NA	NA	NA	NA	NA	NA	0	0	0	0	0	0	-1	0	4	10	27	36
TCGA-BR-A4IZ	12	FALSE	FALSE	FALSE	FALSE	NA	NA	NA	NA	NA	NA	NA	NA	0	0	0	0	0	0	0	0	1	1	4	5
TCGA-BR-A4J1	50	FALSE	FALSE	FALSE	FALSE	NA	NA	NA	NA	NA	NA	NA	NA	1	-1	-1	-1	-1	1	1	-1	2	4	9	14
TCGA-BR-A4J2	32	FALSE	FALSE	FALSE	FALSE	NA	NA	NA	NA	NA	NA	NA	NA	0	0	0	0	0	0	1	0	0	0	4	10
TCGA-BR-A4J4	65	FALSE	FALSE	FALSE	FALSE	NA	NA	NA	NA	NA	NA	NA	NA	1	0	0	0	0	0	0	0	1	1	8	13
TCGA-BR-A4J5	62	FALSE	FALSE	FALSE	FALSE	NA	NA	NA	NA	NA	NA	NA	NA	0	0	0	0	1	1	1	0	3	5	11	18
TCGA-BR-A4J6	28	FALSE	FALSE	FALSE	FALSE	NA	NA	NA	NA	NA	NA	NA	NA	-1	0	0	0	0	0	-1	0	0	3	8	11
TCGA-BR-A4J7	41	FALSE	FALSE	FALSE	FALSE	NA	NA	NA	NA	NA	NA	NA	NA	0	0	0	0	0	0	0	0	2	5	8	17
TCGA-BR-A4J8	62	TRUE	FALSE	TRUE	FALSE	NA	NA	NA	L793Q	NA	NA	NA	NA	0	2	2	-1	1	1	1	1	2	6	14	21
TCGA-BR-A4J9	38	FALSE	FALSE	FALSE	FALSE	NA	NA	NA	NA	NA	NA	NA	NA	0	0	0	0	0	0	1	0	3	4	10	14
TCGA-BR-A4PD	130	FALSE	FALSE	FALSE	FALSE	NA	NA	NA	NA	NA	NA	NA	NA	1	1	1	1	1	2	1	-1	4	8	16	36
TCGA-BR-A4PE	172	FALSE	FALSE	FALSE	FALSE	NA	NA	NA	NA	NA	NA	NA	NA	0	1	1	1	0	1	1	0	9	13	31	60
TCGA-BR-A4PF	97	FALSE	FALSE	FALSE	FALSE	NA	NA	NA	NA	NA	NA	NA	NA	0	-1	-1	-1	-1	1	1	-1	2	2	10	23
TCGA-BR-A4QI	107	FALSE	FALSE	FALSE	FALSE	NA	NA	NA	NA	NA	NA	NA	NA	1	1	1	1	-1	0	0	1	3	5	14	31
TCGA-BR-A4QL	1464	FALSE	FALSE	FALSE	FALSE	NA	NA	NA	NA	NA	NA	NA	NA	0	0	0	0	0	0	0	0	175	272	417	591
TCGA-BR-A4QM	74	FALSE	FALSE	FALSE	FALSE	NA	NA	NA	NA	NA	NA	NA	NA	0	0	0	0	0	0	1	0	4	7	14	25
TCGA-CD-5798	73	FALSE	FALSE	FALSE	FALSE	NA	NA	NA	NA	NA	NA	NA	NA	1	0	0	0	0	0	0	0	2	5	12	18
TCGA-CD-5799	29	FALSE	FALSE	FALSE	FALSE	NA	NA	NA	NA	NA	NA	NA	NA	1	1	1	1	0	-1	1	-1	1	2	8	18
TCGA-CD-5800	133	FALSE	FALSE	FALSE	FALSE	NA	NA	NA	NA	NA	NA	NA	NA	0	0	0	0	1	1	1	0	2	6	26	47
TCGA-CD-5801	326	FALSE	FALSE	FALSE	FALSE	NA	NA	NA	NA	NA	NA	NA	NA	0	0	0	0	1	0	0	1	4	7	32	66
TCGA-CD-5802	42	FALSE	FALSE	FALSE	FALSE	NA	NA	NA	NA	NA	NA	NA	NA	-1	-1	-1	0	1	-1	0	-1	2	4	7	16
TCGA-CD-5803	26	FALSE	FALSE	FALSE	FALSE	NA	NA	NA	NA	NA	NA	NA	NA	0	1	1	1	-1	0	0	0	3	5	10	20
TCGA-CD-5804	64	FALSE	FALSE	FALSE	FALSE	NA	NA	NA	NA	NA	NA	NA	NA	1	0	0	0	1	1	0	0	1	2	5	11
TCGA-CD-5813	137	FALSE	FALSE	FALSE	FALSE	NA	NA	NA	NA	NA	NA	NA	NA	NA	NA	NA	NA	NA	NA	NA	NA	9	15	27	54
TCGA-CD-8524	125	FALSE	FALSE	FALSE	FALSE	NA	NA	NA	NA	NA	NA	NA	NA	0	0	0	0	-1	1	0	-1	5	13	32	59
TCGA-CD-8525	61	FALSE	FALSE	FALSE	FALSE	NA	NA	NA	NA	NA	NA	NA	NA	0	0	0	0	-1	0	1	-1	2	4	10	16
TCGA-CD-8526	47	FALSE	FALSE	FALSE	FALSE	NA	NA	NA	NA	NA	NA	NA	NA	1	0	0	0	-1	1	-1	-1	2	2	8	12
TCGA-CD-8527	203	FALSE	FALSE	FALSE	FALSE	NA	NA	NA	NA	NA	NA	NA	NA	0	1	1	1	0	0	1	-1	7	16	40	75
TCGA-CD-8528	82	FALSE	FALSE	FALSE	FALSE	NA	NA	NA	NA	NA	NA	NA	NA	1	0	0	0	1	2	-1	0	0	2	6	17
TCGA-CD-8529	368	FALSE	FALSE	FALSE	FALSE	NA	NA	NA	NA	NA	NA	NA	NA	-1	0	0	0	1	1	1	-1	32	56	117	198
TCGA-CD-8530	64	FALSE	FALSE	FALSE	FALSE	NA	NA	NA	NA	NA	NA	NA	NA	1	-1	-1	-1	-1	1	2	-1	6	10	19	32
TCGA-CD-8531	183	TRUE	TRUE	FALSE	FALSE	NA	NA	NA	NA	NA	NA	NA	NA	1	-2	-2	0	0	0	0	0	9	13	36	69
TCGA-CD-8532	30	FALSE	FALSE	FALSE	FALSE	NA	NA	NA	NA	NA	NA	NA	NA	0	-1	-1	-1	0	0	0	0	2	3	6	11
TCGA-CD-8533	83	FALSE	FALSE	FALSE	FALSE	NA	NA	NA	NA	NA	NA	NA	NA	0	0	0	0	0	1	2	0	5	6	20	36
TCGA-CD-8534	43	FALSE	FALSE	FALSE	FALSE	NA	NA	NA	NA	NA	NA	NA	NA	0	0	0	0	0	0	0	0	0	2	5	14
TCGA-CD-8535	213	FALSE	FALSE	FALSE	FALSE	NA	NA	NA	NA	NA	NA	NA	NA	1	-1	-1	-1	-1	1	1	-1	14	21	46	81
TCGA-CD-8536	750	FALSE	FALSE	FALSE	FALSE	NA	NA	NA	NA	NA	NA	NA	NA	0	0	0	0	0	0	0	0	79	123	225	348
TCGA-CD-A486	82	FALSE	FALSE	FALSE	FALSE	NA	NA	NA	NA	NA	NA	NA	NA	0	2	2	1	1	2	0	-1	1	3	16	27
TCGA-CD-A487	149	TRUE	FALSE	TRUE	FALSE	NA	NA	NA	NA	NA	NA	NA	NA	1	1	1	1	0	1	-2	-1	3	10	31	59
TCGA-CD-A489	60	FALSE	FALSE	FALSE	FALSE	NA	NA	NA	NA	NA	NA	NA	NA	-1	0	0	0	0	0	0	-1	7	12	18	29
TCGA-CD-A48A	198	FALSE	FALSE	FALSE	FALSE	NA	NA	NA	NA	NA	NA	NA	NA	1	-1	-1	-1	-1	1	1	-1	2	7	25	54
TCGA-CD-A48C	170	FALSE	FALSE	FALSE	FALSE	NA	NA	NA	NA	NA	NA	NA	NA	0	1	1	1	-1	1	0	-1	11	20	47	75
TCGA-CD-A4MG	2124	TRUE	TRUE	FALSE	TRUE	G620Dfs*44	NA	P336T	NA	NA	NA	NA	Y1865C	0	0	0	0	0	1	1	0	14	43	141	320
TCGA-CD-A4MH	58	FALSE	FALSE	FALSE	FALSE	NA	NA	NA	NA	NA	NA	NA	NA	-1	0	0	0	-1	0	1	-1	0	3	9	18
TCGA-CD-A4MI	876	FALSE	FALSE	FALSE	FALSE	NA	NA	NA	NA	NA	NA	NA	NA	0	0	0	0	0	0	0	0	89	131	235	381
TCGA-CD-A4MJ	586	FALSE	FALSE	FALSE	TRUE	NA	NA	NA	NA	NA	NA	NA	R847W	0	0	0	0	0	0	0	0	93	125	208	302
TCGA-CG-4300	92	FALSE	FALSE	FALSE	FALSE	NA	NA	NA	NA	NA	NA	NA	NA	-1	0	0	0	0	0	1	1	5	11	18	34
TCGA-CG-4301	41	FALSE	FALSE	FALSE	FALSE	NA	NA	NA	NA	NA	NA	NA	NA	0	0	0	0	0	0	2	0	0	3	5	14
TCGA-CG-4304	55	FALSE	FALSE	FALSE	FALSE	NA	NA	NA	NA	NA	NA	NA	NA	0	0	0	0	0	0	0	0	5	7	18	32
TCGA-CG-4305	977	FALSE	FALSE	FALSE	FALSE	NA	NA	NA	NA	NA	NA	NA	NA	0	0	0	0	0	0	1	0	76	126	226	376
TCGA-CG-4306	912	FALSE	FALSE	FALSE	FALSE	NA	NA	NA	NA	NA	NA	NA	NA	0	0	0	0	0	0	0	0	99	172	289	419
TCGA-CG-4436	132	FALSE	FALSE	FALSE	FALSE	NA	NA	NA	NA	NA	NA	NA	NA	-1	1	1	1	1	1	1	-1	3	5	17	37
TCGA-CG-4437	463	TRUE	FALSE	TRUE	FALSE	NA	NA	NA	NA	G547Ifs*16	NA	NA	NA	0	0	0	0	0	0	2	0	19	43	97	164
TCGA-CG-4438	112	FALSE	FALSE	FALSE	FALSE	NA	NA	NA	NA	NA	NA	NA	NA	0	0	0	0	1	1	1	-1	3	6	16	25
TCGA-CG-4440	109	FALSE	FALSE	FALSE	FALSE	NA	NA	NA	NA	NA	NA	NA	NA	0	0	0	0	0	0	0	-1	7	12	22	39
TCGA-CG-4441	89	FALSE	FALSE	FALSE	FALSE	NA	NA	NA	NA	NA	NA	NA	NA	0	0	0	0	0	0	0	0	6	7	18	33
TCGA-CG-4442	1164	TRUE	TRUE	FALSE	TRUE	NA	L75*	NA	NA	NA	NA	NA	X2250_splice	0	0	0	0	0	0	0	0	83	142	267	416
TCGA-CG-4443	78	FALSE	FALSE	FALSE	FALSE	NA	NA	NA	NA	NA	NA	NA	NA	-1	0	0	0	0	0	0	0	6	7	17	24
TCGA-CG-4444	125	FALSE	FALSE	FALSE	FALSE	NA	NA	NA	NA	NA	NA	NA	NA	-1	0	0	0	1	2	2	1	6	10	28	46
TCGA-CG-4449	76	FALSE	FALSE	FALSE	FALSE	NA	NA	NA	NA	NA	NA	NA	NA	0	2	2	2	-1	0	0	2	2	3	9	21
TCGA-CG-4455	33	FALSE	FALSE	FALSE	FALSE	NA	NA	NA	NA	NA	NA	NA	NA	0	1	1	1	-1	0	0	0	2	2	3	8
TCGA-CG-4460	1441	TRUE	TRUE	FALSE	FALSE	R781W	NA	NA	NA	NA	NA	NA	NA	-1	1	1	1	1	1	0	1	150	253	455	701
TCGA-CG-4462	48	FALSE	FALSE	FALSE	FALSE	NA	NA	NA	NA	NA	NA	NA	NA	0	0	0	0	1	0	0	0	0	3	13	25
TCGA-CG-4465	532	TRUE	TRUE	FALSE	FALSE	S184Pfs*54	NA	NA	NA	NA	NA	NA	NA	0	0	0	0	0	0	0	0	22	50	102	168
TCGA-CG-4466	152	FALSE	FALSE	FALSE	FALSE	NA	NA	NA	NA	NA	NA	NA	NA	0	0	0	0	0	1	-1	-1	NA	NA	NA	NA
TCGA-CG-4469	247	FALSE	FALSE	FALSE	FALSE	NA	NA	NA	NA	NA	NA	NA	NA	0	0	0	0	0	1	1	0	2	8	21	51
TCGA-CG-4474	68	FALSE	FALSE	FALSE	FALSE	NA	NA	NA	NA	NA	NA	NA	NA	1	0	0	0	0	0	1	1	9	15	24	33
TCGA-CG-4475	38	FALSE	FALSE	FALSE	FALSE	NA	NA	NA	NA	NA	NA	NA	NA	-1	1	1	1	1	1	-1	-1	0	0	6	18
TCGA-CG-4476	104	FALSE	FALSE	FALSE	FALSE	NA	NA	NA	NA	NA	NA	NA	NA	1	0	0	0	1	0	1	-1	5	11	23	33
TCGA-CG-4477	137	FALSE	FALSE	FALSE	FALSE	NA	NA	NA	NA	NA	NA	NA	NA	0	0	0	0	0	0	0	0	9	13	25	33
TCGA-CG-5716	14	FALSE	FALSE	FALSE	FALSE	NA	NA	NA	NA	NA	NA	NA	NA	0	0	0	0	0	0	0	0	0	0	0	3
TCGA-CG-5717	89	FALSE	FALSE	FALSE	FALSE	NA	NA	NA	NA	NA	NA	NA	NA	0	0	0	0	0	0	0	0	0	2	8	20
TCGA-CG-5718	64	FALSE	FALSE	FALSE	FALSE	NA	NA	NA	NA	NA	NA	NA	NA	0	0	0	0	0	1	0	0	6	8	13	23
TCGA-CG-5719	46	FALSE	FALSE	FALSE	FALSE	NA	NA	NA	NA	NA	NA	NA	NA	0	-1	-1	-1	1	0	1	0	6	9	20	32
TCGA-CG-5720	56	FALSE	FALSE	FALSE	FALSE	NA	NA	NA	NA	NA	NA	NA	NA	0	0	0	0	0	0	0	0	2	4	10	15
TCGA-CG-5721	3263	TRUE	FALSE	TRUE	TRUE	NA	NA	NA	L720M	NA	NA	T139I	R793C,R665W,X111_splice	0	0	0	0	0	0	0	0	125	234	468	855
TCGA-CG-5722	69	FALSE	FALSE	FALSE	FALSE	NA	NA	NA	NA	NA	NA	NA	NA	1	0	0	0	1	0	0	1	6	9	14	26
TCGA-CG-5723	1432	TRUE	TRUE	FALSE	FALSE	NA	R220Q	NA	NA	NA	NA	NA	NA	0	0	0	0	0	0	0	0	140	234	416	662
TCGA-CG-5724	82	FALSE	FALSE	FALSE	FALSE	NA	NA	NA	NA	NA	NA	NA	NA	0	-1	-1	-1	-1	1	2	-1	3	9	25	36
TCGA-CG-5725	113	FALSE	FALSE	FALSE	FALSE	NA	NA	NA	NA	NA	NA	NA	NA	-1	0	0	0	0	0	0	-1	4	12	24	44
TCGA-CG-5726	1063	TRUE	TRUE	FALSE	FALSE	S242Ffs*32	T511I	NA	NA	NA	NA	NA	NA	0	0	0	0	0	0	0	0	181	267	424	616
TCGA-CG-5727	106	FALSE	FALSE	FALSE	FALSE	NA	NA	NA	NA	NA	NA	NA	NA	1	-1	-1	-1	0	0	-1	0	4	7	16	31
TCGA-CG-5728	1125	TRUE	FALSE	TRUE	TRUE	NA	NA	NA	D461Mfs*28,R1126W	NA	NA	NA	A186V	0	0	0	0	0	0	0	0	38	68	145	259
TCGA-CG-5730	109	FALSE	FALSE	FALSE	FALSE	NA	NA	NA	NA	NA	NA	NA	NA	0	0	0	0	1	1	1	1	4	8	17	30
TCGA-CG-5732	37	FALSE	FALSE	FALSE	FALSE	NA	NA	NA	NA	NA	NA	NA	NA	1	0	0	0	0	0	1	-1	1	1	3	7
TCGA-CG-5733	904	TRUE	FALSE	TRUE	FALSE	NA	NA	NA	NA	NA	NA	NA	NA	0	0	0	0	0	0	-2	0	49	91	197	358
TCGA-CG-5734	67	FALSE	FALSE	FALSE	FALSE	NA	NA	NA	NA	NA	NA	NA	NA	0	0	0	0	0	0	1	0	3	7	20	28
TCGA-D7-5577	95	FALSE	FALSE	FALSE	FALSE	NA	NA	NA	NA	NA	NA	NA	NA	0	0	0	0	0	0	1	0	5	7	16	37
TCGA-D7-5578	173	FALSE	FALSE	FALSE	FALSE	NA	NA	NA	NA	NA	NA	NA	NA	1	-1	-1	-1	0	0	1	2	2	7	16	42
TCGA-D7-5579	121	FALSE	FALSE	FALSE	FALSE	NA	NA	NA	NA	NA	NA	NA	NA	-1	0	0	0	-1	1	-1	0	6	9	21	43
TCGA-D7-6518	55	FALSE	FALSE	FALSE	FALSE	NA	NA	NA	NA	NA	NA	NA	NA	1	1	1	1	0	0	1	1	3	4	11	17
TCGA-D7-6519	42	FALSE	FALSE	FALSE	FALSE	NA	NA	NA	NA	NA	NA	NA	NA	0	-1	-1	-1	2	1	0	1	2	4	10	20
TCGA-D7-6520	48	FALSE	FALSE	FALSE	FALSE	NA	NA	NA	NA	NA	NA	NA	NA	-1	-1	-1	-1	0	0	0	-1	1	1	2	8
TCGA-D7-6521	62	FALSE	FALSE	FALSE	FALSE	NA	NA	NA	NA	NA	NA	NA	NA	1	-1	-1	-1	1	1	1	1	3	6	13	30
TCGA-D7-6522	31	FALSE	FALSE	FALSE	FALSE	NA	NA	NA	NA	NA	NA	NA	NA	0	0	0	0	0	0	0	0	0	0	7	11
TCGA-D7-6524	75	FALSE	FALSE	FALSE	FALSE	NA	NA	NA	NA	NA	NA	NA	NA	0	0	0	0	0	0	1	0	2	4	18	31
TCGA-D7-6525	129	FALSE	FALSE	FALSE	FALSE	NA	NA	NA	NA	NA	NA	NA	NA	2	0	0	0	0	0	-1	-1	7	14	33	68
TCGA-D7-6526	165	FALSE	FALSE	FALSE	FALSE	NA	NA	NA	NA	NA	NA	NA	NA	0	1	1	1	1	1	1	0	14	21	28	55
TCGA-D7-6527	169	FALSE	FALSE	FALSE	FALSE	NA	NA	NA	NA	NA	NA	NA	NA	1	1	1	1	0	1	-1	-1	7	18	35	66
TCGA-D7-6528	273	FALSE	FALSE	FALSE	FALSE	NA	NA	NA	NA	NA	NA	NA	NA	-1	2	2	-1	-1	1	0	1	2	8	26	69
TCGA-D7-6815	96	FALSE	FALSE	FALSE	FALSE	NA	NA	NA	NA	NA	NA	NA	NA	0	1	1	1	0	0	1	0	5	12	23	34
TCGA-D7-6817	67	FALSE	FALSE	FALSE	FALSE	NA	NA	NA	NA	NA	NA	NA	NA	0	0	0	0	1	1	1	-1	3	7	13	23
TCGA-D7-6818	134	FALSE	FALSE	FALSE	FALSE	NA	NA	NA	NA	NA	NA	NA	NA	0	1	1	1	1	1	1	0	5	10	18	28
TCGA-D7-6820	66	FALSE	FALSE	FALSE	FALSE	NA	NA	NA	NA	NA	NA	NA	NA	1	1	1	1	0	1	1	-1	1	3	8	16
TCGA-D7-6822	209	FALSE	FALSE	FALSE	FALSE	NA	NA	NA	NA	NA	NA	NA	NA	0	1	1	1	-1	2	0	0	7	13	37	69
TCGA-D7-8570	86	FALSE	FALSE	FALSE	FALSE	NA	NA	NA	NA	NA	NA	NA	NA	0	0	0	0	0	1	0	0	8	12	27	37
TCGA-D7-8572	155	FALSE	FALSE	FALSE	FALSE	NA	NA	NA	NA	NA	NA	NA	NA	0	0	0	0	0	0	0	0	3	12	33	53
TCGA-D7-8573	65	FALSE	FALSE	FALSE	FALSE	NA	NA	NA	NA	NA	NA	NA	NA	1	0	0	0	0	1	1	-1	8	9	21	26
TCGA-D7-8574	24	FALSE	FALSE	FALSE	FALSE	NA	NA	NA	NA	NA	NA	NA	NA	0	0	0	0	0	0	1	0	0	1	1	3
TCGA-D7-8575	41	FALSE	FALSE	FALSE	FALSE	NA	NA	NA	NA	NA	NA	NA	NA	0	0	0	0	0	0	-1	0	3	3	6	13
TCGA-D7-8576	39	FALSE	FALSE	FALSE	FALSE	NA	NA	NA	NA	NA	NA	NA	NA	0	1	1	1	1	0	-1	0	1	2	6	11
TCGA-D7-8578	43	FALSE	FALSE	FALSE	FALSE	NA	NA	NA	NA	NA	NA	NA	NA	0	0	0	0	0	0	1	-1	1	6	11	16
TCGA-D7-8579	93	FALSE	FALSE	FALSE	FALSE	NA	NA	NA	NA	NA	NA	NA	NA	0	0	0	0	0	0	0	0	5	9	20	29
TCGA-D7-A4YT	230	TRUE	FALSE	TRUE	FALSE	NA	NA	NA	NA	L595*	NA	NA	NA	0	1	1	1	0	1	1	0	8	14	24	43
TCGA-D7-A4YU	176	FALSE	FALSE	FALSE	FALSE	NA	NA	NA	NA	NA	NA	NA	NA	0	1	1	1	0	1	-1	1	0	2	23	48
TCGA-D7-A4YV	743	FALSE	FALSE	FALSE	FALSE	NA	NA	NA	NA	NA	NA	NA	NA	1	0	0	0	0	0	0	0	NA	NA	NA	NA
TCGA-D7-A4YX	56	FALSE	FALSE	FALSE	FALSE	NA	NA	NA	NA	NA	NA	NA	NA	0	0	0	0	0	0	0	0	2	5	11	22
TCGA-D7-A4YY	372	TRUE	TRUE	TRUE	FALSE	NA	NA	NA	NA	NA	NA	NA	NA	0	-2	-2	-2	0	0	-2	0	36	59	111	189
TCGA-D7-A4Z0	260	FALSE	FALSE	FALSE	FALSE	NA	NA	NA	NA	NA	NA	NA	NA	0	0	0	0	0	0	1	0	8	17	32	64
TCGA-D7-A6ET	20	FALSE	FALSE	FALSE	FALSE	NA	NA	NA	NA	NA	NA	NA	NA	0	0	0	0	0	0	0	0	0	1	6	11
TCGA-D7-A6EV	128	FALSE	FALSE	FALSE	FALSE	NA	NA	NA	NA	NA	NA	NA	NA	0	0	0	0	1	1	1	0	4	7	10	21
TCGA-D7-A6EX	93	FALSE	FALSE	FALSE	FALSE	NA	NA	NA	NA	NA	NA	NA	NA	0	-1	-1	-1	-1	1	0	-1	2	4	20	32
TCGA-D7-A6EY	1171	TRUE	TRUE	FALSE	TRUE	NA	W9R	A122D	NA	NA	NA	NA	R1519C	0	0	0	0	0	0	0	0	173	258	388	581
TCGA-D7-A6EZ	245	FALSE	FALSE	FALSE	FALSE	NA	NA	NA	NA	NA	NA	NA	NA	0	0	0	0	0	0	0	0	5	13	40	83
TCGA-D7-A6F0	99	FALSE	FALSE	FALSE	FALSE	NA	NA	NA	NA	NA	NA	NA	NA	1	1	1	1	-1	1	1	0	3	9	21	32
TCGA-D7-A6F2	57	FALSE	FALSE	FALSE	FALSE	NA	NA	NA	NA	NA	NA	NA	NA	-1	-1	-1	-1	1	1	1	-1	4	7	13	25
TCGA-D7-A747	82	FALSE	FALSE	FALSE	FALSE	NA	NA	NA	NA	NA	NA	NA	NA	1	0	0	0	1	0	1	0	6	9	18	29
TCGA-D7-A748	33	FALSE	FALSE	FALSE	FALSE	NA	NA	NA	NA	NA	NA	NA	NA	0	0	0	0	0	0	0	0	1	1	2	8
TCGA-D7-A74A	107	FALSE	FALSE	FALSE	FALSE	NA	NA	NA	NA	NA	NA	NA	NA	1	0	0	0	-1	0	0	0	7	11	22	34
TCGA-D7-A74B	20	FALSE	FALSE	FALSE	FALSE	NA	NA	NA	NA	NA	NA	NA	NA	0	0	0	0	0	0	0	0	2	3	4	5
TCGA-EQ-5647	57	FALSE	FALSE	FALSE	FALSE	NA	NA	NA	NA	NA	NA	NA	NA	-1	0	0	0	0	1	1	0	0	2	8	18
TCGA-EQ-8122	142	TRUE	TRUE	FALSE	FALSE	NA	NA	Q262*	NA	NA	NA	NA	NA	-1	1	1	1	-1	1	1	-1	6	13	35	62
TCGA-EQ-A4SO	151	FALSE	FALSE	FALSE	FALSE	NA	NA	NA	NA	NA	NA	NA	NA	-1	-1	-1	-1	1	1	0	1	8	15	25	52
TCGA-F1-6177	1072	FALSE	FALSE	FALSE	FALSE	NA	NA	NA	NA	NA	NA	NA	NA	0	0	0	0	0	0	0	0	66	109	180	291
TCGA-F1-6874	756	TRUE	TRUE	FALSE	FALSE	X695_splice	NA	NA	NA	NA	NA	NA	NA	0	-2	-2	-2	0	0	0	0	89	131	227	349
TCGA-F1-6875	69	FALSE	FALSE	FALSE	FALSE	NA	NA	NA	NA	NA	NA	NA	NA	-1	0	0	0	-1	1	1	-1	1	4	7	17
TCGA-F1-A448	495	FALSE	FALSE	FALSE	TRUE	NA	NA	NA	NA	NA	NA	NA	L1388I	0	0	0	0	0	0	0	0	17	34	85	159
TCGA-F1-A72C	39	FALSE	FALSE	FALSE	FALSE	NA	NA	NA	NA	NA	NA	NA	NA	1	0	0	0	0	0	0	0	2	3	8	15
TCGA-FP-7735	39	FALSE	FALSE	FALSE	FALSE	NA	NA	NA	NA	NA	NA	NA	NA	0	1	1	1	1	1	1	0	1	2	5	9
TCGA-FP-7829	190	FALSE	FALSE	FALSE	TRUE	NA	NA	NA	NA	NA	NA	NA	NA	-2	1	1	0	0	0	1	0	8	15	29	57
TCGA-FP-7916	74	FALSE	FALSE	FALSE	FALSE	NA	NA	NA	NA	NA	NA	NA	NA	1	0	0	0	1	1	-1	-1	5	9	21	36
TCGA-FP-7998	51	FALSE	FALSE	FALSE	FALSE	NA	NA	NA	NA	NA	NA	NA	NA	1	0	0	0	1	0	0	0	1	4	7	11
TCGA-FP-8099	114	FALSE	FALSE	FALSE	FALSE	NA	NA	NA	NA	NA	NA	NA	NA	0	-1	-1	-1	1	0	1	-1	3	6	14	24
TCGA-FP-8210	3	FALSE	FALSE	FALSE	FALSE	NA	NA	NA	NA	NA	NA	NA	NA	0	0	0	0	0	0	0	0	0	1	1	1
TCGA-FP-8211	96	FALSE	FALSE	FALSE	FALSE	NA	NA	NA	NA	NA	NA	NA	NA	-1	0	0	0	0	2	2	0	3	14	26	39
TCGA-FP-8631	72	FALSE	FALSE	FALSE	FALSE	NA	NA	NA	NA	NA	NA	NA	NA	0	1	1	1	1	1	0	-1	4	5	12	24
TCGA-FP-A4BE	1219	TRUE	FALSE	TRUE	FALSE	NA	NA	NA	L793M	NA	NA	NA	NA	NA	NA	NA	NA	NA	NA	NA	NA	84	145	290	466
TCGA-FP-A4BF	79	FALSE	FALSE	FALSE	FALSE	NA	NA	NA	NA	NA	NA	NA	NA	1	1	1	1	0	2	1	1	5	8	14	31
TCGA-FP-A8CX	70	FALSE	FALSE	FALSE	FALSE	NA	NA	NA	NA	NA	NA	NA	NA	0	0	0	0	1	0	0	0	2	7	17	24
TCGA-FP-A9TM	127	FALSE	FALSE	FALSE	FALSE	NA	NA	NA	NA	NA	NA	NA	NA	1	0	0	0	0	0	0	-1	6	16	32	56
TCGA-HF-7131	71	FALSE	FALSE	FALSE	FALSE	NA	NA	NA	NA	NA	NA	NA	NA	1	1	1	1	1	1	-1	1	1	4	12	25
TCGA-HF-7132	1021	TRUE	TRUE	TRUE	FALSE	NA	L75*	NA	NA	A204V	NA	NA	NA	0	0	0	0	0	0	0	0	124	206	368	595
TCGA-HF-7133	80	FALSE	FALSE	FALSE	FALSE	NA	NA	NA	NA	NA	NA	NA	NA	-1	0	0	0	-1	1	0	-1	5	13	27	40
TCGA-HF-7134	228	FALSE	FALSE	FALSE	FALSE	NA	NA	NA	NA	NA	NA	NA	NA	0	0	0	0	0	1	1	0	11	26	53	87
TCGA-HF-7136	67	FALSE	FALSE	FALSE	TRUE	NA	NA	NA	NA	NA	NA	NA	C112F	0	2	2	2	-1	1	0	-1	2	6	18	29
TCGA-HF-A5NB	1154	TRUE	FALSE	TRUE	FALSE	NA	NA	NA	G643S	NA	NA	NA	NA	0	0	0	0	0	1	0	0	88	165	303	485
TCGA-HJ-7597	619	FALSE	FALSE	FALSE	FALSE	NA	NA	NA	NA	NA	NA	NA	NA	0	-1	-1	-1	0	1	0	0	47	77	159	232
TCGA-HU-8238	141	FALSE	FALSE	FALSE	FALSE	NA	NA	NA	NA	NA	NA	NA	NA	1	0	0	0	0	0	0	0	9	15	32	60
TCGA-HU-8243	105	FALSE	FALSE	FALSE	FALSE	NA	NA	NA	NA	NA	NA	NA	NA	0	-1	-1	-1	-1	1	-1	1	5	11	21	35
TCGA-HU-8244	88	FALSE	FALSE	FALSE	FALSE	NA	NA	NA	NA	NA	NA	NA	NA	0	0	0	0	0	1	0	0	0	0	4	9
TCGA-HU-8245	58	FALSE	FALSE	FALSE	FALSE	NA	NA	NA	NA	NA	NA	NA	NA	0	0	0	0	-1	1	1	-1	4	6	17	28
TCGA-HU-8249	114	FALSE	FALSE	FALSE	FALSE	NA	NA	NA	NA	NA	NA	NA	NA	-1	1	1	1	1	-1	1	1	3	6	20	49
TCGA-HU-8602	1306	TRUE	TRUE	FALSE	FALSE	NA	NA	L314R	NA	NA	NA	NA	NA	0	0	0	0	0	0	0	0	104	191	374	589
TCGA-HU-8604	168	FALSE	FALSE	FALSE	FALSE	NA	NA	NA	NA	NA	NA	NA	NA	1	0	0	0	-1	-1	1	1	11	15	41	67
TCGA-HU-8608	75	FALSE	FALSE	FALSE	FALSE	NA	NA	NA	NA	NA	NA	NA	NA	0	0	0	0	0	0	0	0	1	4	7	20
TCGA-HU-8610	50	FALSE	FALSE	FALSE	FALSE	NA	NA	NA	NA	NA	NA	NA	NA	0	0	0	0	-1	0	0	0	0	0	1	4
TCGA-HU-A4G2	33	FALSE	FALSE	FALSE	FALSE	NA	NA	NA	NA	NA	NA	NA	NA	1	0	0	0	0	0	0	0	0	3	7	10
TCGA-HU-A4G3	87	FALSE	FALSE	FALSE	FALSE	NA	NA	NA	NA	NA	NA	NA	NA	0	0	0	0	0	0	0	0	6	9	22	43
TCGA-HU-A4G6	64	FALSE	FALSE	FALSE	FALSE	NA	NA	NA	NA	NA	NA	NA	NA	0	0	0	0	0	0	1	0	4	4	10	18
TCGA-HU-A4G8	1255	TRUE	FALSE	TRUE	FALSE	NA	NA	NA	NA	NA	S271*	NA	NA	0	0	0	0	0	0	1	0	118	196	361	554
TCGA-HU-A4G9	632	TRUE	FALSE	TRUE	FALSE	NA	NA	NA	NA	A17P	NA	NA	NA	0	0	0	0	0	0	0	0	60	94	173	270
TCGA-HU-A4GC	118	FALSE	FALSE	FALSE	FALSE	NA	NA	NA	NA	NA	NA	NA	NA	0	0	0	0	0	1	-1	0	3	8	24	40
TCGA-HU-A4GD	66	FALSE	FALSE	FALSE	FALSE	NA	NA	NA	NA	NA	NA	NA	NA	1	-1	-1	-1	-1	2	1	1	4	13	23	39
TCGA-HU-A4GF	119	TRUE	FALSE	TRUE	FALSE	NA	NA	NA	NA	NA	NA	NA	NA	0	1	1	1	-2	1	1	0	6	8	19	33
TCGA-HU-A4GH	653	FALSE	FALSE	FALSE	FALSE	NA	NA	NA	NA	NA	NA	NA	NA	-1	-1	-1	-1	-1	2	0	-1	28	55	144	263
TCGA-HU-A4GJ	2	FALSE	FALSE	FALSE	FALSE	NA	NA	NA	NA	NA	NA	NA	NA	0	0	0	0	0	0	0	0	NA	NA	NA	NA
TCGA-HU-A4GN	977	FALSE	FALSE	FALSE	FALSE	NA	NA	NA	NA	NA	NA	NA	NA	0	0	0	0	0	0	0	0	85	130	242	386
TCGA-HU-A4GP	151	FALSE	FALSE	FALSE	FALSE	NA	NA	NA	NA	NA	NA	NA	NA	1	-1	-1	-1	1	1	0	-1	6	12	28	58
TCGA-HU-A4GQ	1493	FALSE	FALSE	FALSE	TRUE	NA	NA	NA	NA	NA	NA	NA	D1747N	0	0	0	0	0	0	0	0	185	280	459	693
TCGA-HU-A4GT	1256	FALSE	FALSE	FALSE	TRUE	NA	NA	NA	NA	NA	NA	NA	V551Ffs*12	1	0	0	0	0	1	1	0	36	65	143	224
TCGA-HU-A4GU	1196	TRUE	FALSE	TRUE	TRUE	NA	NA	NA	A656Pfs*30,A894V	NA	NA	NA	E1956G	0	-1	-1	-1	0	1	1	-1	51	118	227	399
TCGA-HU-A4GX	1036	FALSE	FALSE	FALSE	FALSE	NA	NA	NA	NA	NA	NA	NA	NA	1	0	0	0	0	0	0	0	NA	NA	NA	NA
TCGA-HU-A4GY	45	FALSE	FALSE	FALSE	FALSE	NA	NA	NA	NA	NA	NA	NA	NA	0	0	0	0	1	0	1	0	2	2	6	16
TCGA-HU-A4H0	147	FALSE	FALSE	FALSE	FALSE	NA	NA	NA	NA	NA	NA	NA	NA	0	0	0	0	0	0	0	-1	3	11	24	45
TCGA-HU-A4H2	142	FALSE	FALSE	FALSE	FALSE	NA	NA	NA	NA	NA	NA	NA	NA	-1	-1	-1	-1	1	1	-1	-1	8	16	40	71
TCGA-HU-A4H3	751	FALSE	FALSE	FALSE	FALSE	NA	NA	NA	NA	NA	NA	NA	NA	0	0	0	0	0	0	1	0	14	29	91	147
TCGA-HU-A4H4	543	FALSE	FALSE	FALSE	FALSE	NA	NA	NA	NA	NA	NA	NA	NA	0	1	1	1	-1	0	1	-1	28	42	77	140
TCGA-HU-A4H5	238	FALSE	FALSE	FALSE	FALSE	NA	NA	NA	NA	NA	NA	NA	NA	1	1	1	1	-1	1	1	1	2	8	14	28
TCGA-HU-A4H6	90	FALSE	FALSE	FALSE	FALSE	NA	NA	NA	NA	NA	NA	NA	NA	-1	1	1	1	-1	0	0	-1	5	10	23	40
TCGA-HU-A4H8	950	TRUE	FALSE	TRUE	TRUE	NA	NA	NA	NA	NA	NA	A160T	R821C	0	0	0	0	0	0	0	0	20	37	80	161
TCGA-HU-A4HB	10	FALSE	FALSE	FALSE	FALSE	NA	NA	NA	NA	NA	NA	NA	NA	0	0	0	0	0	0	0	0	0	1	3	4
TCGA-HU-A4HD	152	FALSE	FALSE	FALSE	FALSE	NA	NA	NA	NA	NA	NA	NA	NA	0	-1	-1	-1	-1	1	0	-1	10	15	34	63
TCGA-IN-7806	64	FALSE	FALSE	FALSE	FALSE	NA	NA	NA	NA	NA	NA	NA	NA	0	0	0	0	0	0	0	0	2	4	8	29
TCGA-IN-7808	88	FALSE	FALSE	FALSE	FALSE	NA	NA	NA	NA	NA	NA	NA	NA	1	0	0	0	0	1	1	1	3	6	17	29
TCGA-IN-8462	92	FALSE	FALSE	FALSE	FALSE	NA	NA	NA	NA	NA	NA	NA	NA	0	0	0	0	0	0	-1	0	2	5	16	27
TCGA-IN-8663	129	FALSE	FALSE	FALSE	FALSE	NA	NA	NA	NA	NA	NA	NA	NA	1	1	1	1	-1	0	0	-1	5	8	22	41
TCGA-IN-A6RI	76	FALSE	FALSE	FALSE	FALSE	NA	NA	NA	NA	NA	NA	NA	NA	0	1	1	1	1	1	1	-1	0	1	2	11
TCGA-IN-A6RJ	96	FALSE	FALSE	FALSE	FALSE	NA	NA	NA	NA	NA	NA	NA	NA	1	0	0	0	0	0	-1	0	7	11	24	37
TCGA-IN-A6RL	402	FALSE	FALSE	FALSE	TRUE	NA	NA	NA	NA	NA	NA	NA	N2117D	0	1	1	1	1	1	-1	-1	25	44	95	162
TCGA-IN-A6RN	89	FALSE	FALSE	FALSE	FALSE	NA	NA	NA	NA	NA	NA	NA	NA	1	0	0	0	0	0	0	0	3	6	11	23
TCGA-IN-A6RO	238	TRUE	FALSE	TRUE	FALSE	NA	NA	NA	NA	NA	NA	R212Q	NA	1	1	1	1	1	1	2	-1	7	13	28	55
TCGA-IN-A6RP	131	FALSE	FALSE	FALSE	FALSE	NA	NA	NA	NA	NA	NA	NA	NA	-1	0	0	0	1	1	1	1	11	18	26	36
TCGA-IN-A6RR	118	FALSE	FALSE	FALSE	FALSE	NA	NA	NA	NA	NA	NA	NA	NA	0	2	2	2	-1	1	-1	0	5	12	27	48
TCGA-IN-A6RS	71	FALSE	FALSE	FALSE	FALSE	NA	NA	NA	NA	NA	NA	NA	NA	0	2	2	1	-1	0	1	-1	2	7	13	26
TCGA-IN-A7NR	73	FALSE	FALSE	FALSE	FALSE	NA	NA	NA	NA	NA	NA	NA	NA	0	0	0	0	0	0	0	0	4	5	13	26
TCGA-IN-A7NT	87	FALSE	FALSE	FALSE	FALSE	NA	NA	NA	NA	NA	NA	NA	NA	0	1	1	1	1	0	0	-1	2	2	9	20
TCGA-IN-A7NU	71	FALSE	FALSE	FALSE	FALSE	NA	NA	NA	NA	NA	NA	NA	NA	1	0	0	0	1	0	1	-1	4	10	19	37
TCGA-IN-AB1V	39	FALSE	FALSE	FALSE	FALSE	NA	NA	NA	NA	NA	NA	NA	NA	0	0	0	0	0	0	0	0	1	4	7	9
TCGA-IN-AB1X	98	FALSE	FALSE	FALSE	FALSE	NA	NA	NA	NA	NA	NA	NA	NA	0	0	0	0	0	0	0	0	6	11	19	33
TCGA-IP-7968	87	FALSE	FALSE	FALSE	FALSE	NA	NA	NA	NA	NA	NA	NA	NA	0	0	0	0	1	-1	0	0	5	9	17	29
TCGA-KB-A6F7	94	FALSE	FALSE	FALSE	FALSE	NA	NA	NA	NA	NA	NA	NA	NA	1	0	0	0	0	1	0	-1	12	17	30	46
TCGA-KB-A93G	72	FALSE	FALSE	FALSE	FALSE	NA	NA	NA	NA	NA	NA	NA	NA	0	0	0	0	0	0	0	0	3	8	20	32
TCGA-KB-A93H	162	FALSE	FALSE	FALSE	FALSE	NA	NA	NA	NA	NA	NA	NA	NA	-1	1	1	1	-1	-1	1	-1	7	14	39	70
TCGA-KB-A93J	154	FALSE	FALSE	FALSE	FALSE	NA	NA	NA	NA	NA	NA	NA	NA	0	-1	-1	-1	0	0	0	0	22	38	59	80
TCGA-MX-A5UG	30	FALSE	FALSE	FALSE	FALSE	NA	NA	NA	NA	NA	NA	NA	NA	0	0	0	0	0	0	0	0	1	1	3	9
TCGA-MX-A5UJ	1159	TRUE	FALSE	TRUE	FALSE	NA	NA	NA	NA	R354Gfs*7	NA	NA	NA	0	0	0	0	0	0	0	0	126	206	361	493
TCGA-MX-A663	72	FALSE	FALSE	FALSE	FALSE	NA	NA	NA	NA	NA	NA	NA	NA	0	-1	-1	-1	0	-1	1	0	1	3	6	13
TCGA-MX-A666	88	FALSE	FALSE	FALSE	FALSE	NA	NA	NA	NA	NA	NA	NA	NA	0	1	1	1	-1	2	1	-1	NA	NA	NA	NA
TCGA-R5-A7O7	95	FALSE	FALSE	FALSE	FALSE	NA	NA	NA	NA	NA	NA	NA	NA	-1	-1	-1	-1	0	0	1	0	2	6	13	34
TCGA-R5-A7ZE	122	FALSE	FALSE	FALSE	FALSE	NA	NA	NA	NA	NA	NA	NA	NA	-1	1	1	1	1	1	1	-1	6	10	28	42
TCGA-R5-A7ZF	39	FALSE	FALSE	FALSE	FALSE	NA	NA	NA	NA	NA	NA	NA	NA	0	0	0	0	0	0	1	0	1	1	3	7
TCGA-R5-A7ZI	688	TRUE	TRUE	FALSE	TRUE	NA	R343H	NA	NA	NA	NA	NA	M829V	1	0	0	0	0	0	0	0	37	63	116	229
TCGA-R5-A7ZR	50	FALSE	FALSE	FALSE	FALSE	NA	NA	NA	NA	NA	NA	NA	NA	1	-1	-1	-1	-1	1	0	-1	3	5	12	21
TCGA-R5-A804	59	FALSE	FALSE	FALSE	FALSE	NA	NA	NA	NA	NA	NA	NA	NA	0	0	0	0	0	0	0	0	1	5	12	22
TCGA-R5-A805	105	FALSE	FALSE	FALSE	FALSE	NA	NA	NA	NA	NA	NA	NA	NA	-1	0	0	0	-1	0	0	0	9	11	23	43
TCGA-RD-A7BS	41	FALSE	FALSE	FALSE	FALSE	NA	NA	NA	NA	NA	NA	NA	NA	0	0	0	0	-1	0	-1	0	2	2	8	10
TCGA-RD-A7BT	189	FALSE	FALSE	FALSE	FALSE	NA	NA	NA	NA	NA	NA	NA	NA	0	1	1	1	1	1	1	-1	6	12	26	59
TCGA-RD-A7BW	52	FALSE	FALSE	FALSE	FALSE	NA	NA	NA	NA	NA	NA	NA	NA	0	0	0	0	0	0	0	-1	1	4	6	14
TCGA-RD-A7C1	225	FALSE	FALSE	FALSE	FALSE	NA	NA	NA	NA	NA	NA	NA	NA	1	-1	-1	-1	-1	1	0	0	7	15	38	77
TCGA-RD-A8MV	67	FALSE	FALSE	FALSE	FALSE	NA	NA	NA	NA	NA	NA	NA	NA	0	1	1	1	0	2	2	0	0	2	10	24
TCGA-RD-A8MW	66	FALSE	FALSE	FALSE	FALSE	NA	NA	NA	NA	NA	NA	NA	NA	0	1	1	1	2	0	1	-1	1	2	4	8
TCGA-RD-A8N0	3	FALSE	FALSE	FALSE	FALSE	NA	NA	NA	NA	NA	NA	NA	NA	0	0	0	0	0	0	0	0	1	1	2	2
TCGA-RD-A8N1	96	FALSE	FALSE	FALSE	FALSE	NA	NA	NA	NA	NA	NA	NA	NA	0	1	1	1	0	1	1	0	6	8	20	34
TCGA-RD-A8N4	2	FALSE	FALSE	FALSE	FALSE	NA	NA	NA	NA	NA	NA	NA	NA	0	0	0	0	0	0	0	0	0	1	2	2
TCGA-RD-A8N5	30	FALSE	FALSE	FALSE	FALSE	NA	NA	NA	NA	NA	NA	NA	NA	0	-1	-1	-1	0	0	1	0	0	0	1	2
TCGA-RD-A8N6	131	FALSE	FALSE	FALSE	FALSE	NA	NA	NA	NA	NA	NA	NA	NA	0	1	1	1	0	1	1	-1	2	2	8	31
TCGA-RD-A8N9	90	FALSE	FALSE	FALSE	FALSE	NA	NA	NA	NA	NA	NA	NA	NA	-1	0	0	0	-1	0	1	0	3	11	22	36
TCGA-RD-A8NB	508	FALSE	FALSE	FALSE	FALSE	NA	NA	NA	NA	NA	NA	NA	NA	0	0	0	0	0	0	0	0	21	40	86	147
TCGA-SW-A7EA	513	FALSE	FALSE	FALSE	FALSE	NA	NA	NA	NA	NA	NA	NA	NA	0	0	0	0	0	0	0	0	40	69	106	172
TCGA-SW-A7EB	116	FALSE	FALSE	FALSE	FALSE	NA	NA	NA	NA	NA	NA	NA	NA	1	0	0	0	-1	0	1	1	7	16	29	52
TCGA-VQ-A8DL	150	TRUE	TRUE	TRUE	FALSE	NA	NA	K2_S3delinsT	NA	NA	NA	S162delins*	NA	0	-1	-1	0	0	0	0	-1	29	40	61	72
TCGA-VQ-A8DT	160	FALSE	FALSE	FALSE	FALSE	NA	NA	NA	NA	NA	NA	NA	NA	0	0	0	0	-1	1	1	-1	0	2	8	19
TCGA-VQ-A8DU	120	FALSE	FALSE	FALSE	FALSE	NA	NA	NA	NA	NA	NA	NA	NA	-1	1	1	1	-1	1	1	-1	3	8	21	34
TCGA-VQ-A8DV	58	TRUE	FALSE	TRUE	FALSE	NA	NA	NA	NA	NA	NA	NA	NA	0	0	0	0	-2	1	1	-1	0	3	8	15
TCGA-VQ-A8DZ	69	FALSE	FALSE	FALSE	FALSE	NA	NA	NA	NA	NA	NA	NA	NA	0	1	1	1	-1	1	1	-1	6	10	20	35
TCGA-VQ-A8E0	81	FALSE	FALSE	FALSE	FALSE	NA	NA	NA	NA	NA	NA	NA	NA	-1	1	1	1	-1	1	0	-1	4	8	13	22
TCGA-VQ-A8E2	97	FALSE	FALSE	FALSE	FALSE	NA	NA	NA	NA	NA	NA	NA	NA	1	1	1	1	0	1	0	-1	4	5	9	26
TCGA-VQ-A8E3	607	FALSE	FALSE	FALSE	FALSE	NA	NA	NA	NA	NA	NA	NA	NA	0	0	0	0	0	1	1	1	38	70	123	202
TCGA-VQ-A8E7	71	FALSE	FALSE	FALSE	FALSE	NA	NA	NA	NA	NA	NA	NA	NA	0	0	0	0	0	0	2	0	1	4	11	24
TCGA-VQ-A8P2	5602	TRUE	FALSE	TRUE	TRUE	NA	NA	NA	R308Q	S347Y	NA	NA	A1778D,T449M,P286L	0	0	0	0	0	0	0	0	320	557	1188	2109
TCGA-VQ-A8P3	236	FALSE	FALSE	FALSE	FALSE	NA	NA	NA	NA	NA	NA	NA	NA	0	0	0	0	0	0	0	0	18	33	54	92
TCGA-VQ-A8P5	172	FALSE	FALSE	FALSE	FALSE	NA	NA	NA	NA	NA	NA	NA	NA	1	1	1	1	1	0	1	-1	1	1	10	30
TCGA-VQ-A8P8	78	FALSE	FALSE	FALSE	FALSE	NA	NA	NA	NA	NA	NA	NA	NA	0	0	0	0	0	0	0	0	6	13	32	46
TCGA-VQ-A8PB	642	FALSE	FALSE	FALSE	FALSE	NA	NA	NA	NA	NA	NA	NA	NA	0	0	0	0	0	0	0	0	91	137	236	345
TCGA-VQ-A8PC	109	FALSE	FALSE	FALSE	FALSE	NA	NA	NA	NA	NA	NA	NA	NA	0	0	0	0	-1	0	0	0	5	7	19	37
TCGA-VQ-A8PD	61	FALSE	FALSE	FALSE	FALSE	NA	NA	NA	NA	NA	NA	NA	NA	0	0	0	0	0	0	0	0	3	7	15	25
TCGA-VQ-A8PE	105	FALSE	FALSE	FALSE	FALSE	NA	NA	NA	NA	NA	NA	NA	NA	1	1	1	1	1	-1	1	1	5	7	21	37
TCGA-VQ-A8PF	89	FALSE	FALSE	FALSE	FALSE	NA	NA	NA	NA	NA	NA	NA	NA	0	0	0	0	0	0	0	0	4	6	12	19
TCGA-VQ-A8PH	169	FALSE	FALSE	FALSE	FALSE	NA	NA	NA	NA	NA	NA	NA	NA	1	0	0	0	-1	0	0	-1	8	11	31	62
TCGA-VQ-A8PJ	126	FALSE	FALSE	FALSE	FALSE	NA	NA	NA	NA	NA	NA	NA	NA	1	1	1	1	-1	1	1	0	4	11	20	46
TCGA-VQ-A8PK	79	FALSE	FALSE	FALSE	FALSE	NA	NA	NA	NA	NA	NA	NA	NA	0	-1	-1	-1	-1	1	1	-1	3	5	11	22
TCGA-VQ-A8PM	45	FALSE	FALSE	FALSE	FALSE	NA	NA	NA	NA	NA	NA	NA	NA	1	0	0	0	-1	0	-1	-1	1	4	9	15
TCGA-VQ-A8PO	723	FALSE	FALSE	FALSE	FALSE	NA	NA	NA	NA	NA	NA	NA	NA	0	0	0	0	0	0	0	0	74	112	185	291
TCGA-VQ-A8PP	1188	FALSE	FALSE	FALSE	FALSE	NA	NA	NA	NA	NA	NA	NA	NA	0	0	0	0	0	0	1	0	91	149	274	443
TCGA-VQ-A8PQ	8	FALSE	FALSE	FALSE	FALSE	NA	NA	NA	NA	NA	NA	NA	NA	1	0	0	0	0	0	0	0	1	2	3	4
TCGA-VQ-A8PS	31	FALSE	FALSE	FALSE	FALSE	NA	NA	NA	NA	NA	NA	NA	NA	-1	0	0	0	1	0	0	0	3	4	6	10
TCGA-VQ-A8PT	1117	TRUE	TRUE	FALSE	FALSE	NA	NA	G338Afs*65	NA	NA	NA	NA	NA	0	0	0	0	0	0	0	0	119	184	272	430
TCGA-VQ-A8PU	98	FALSE	FALSE	FALSE	FALSE	NA	NA	NA	NA	NA	NA	NA	NA	-1	-1	-1	-1	-1	0	0	-1	1	3	8	19
TCGA-VQ-A8PX	500	FALSE	FALSE	FALSE	TRUE	NA	NA	NA	NA	NA	NA	NA	G2226R	0	0	0	0	-1	1	0	0	27	52	109	209
TCGA-VQ-A8PY	64	FALSE	FALSE	FALSE	FALSE	NA	NA	NA	NA	NA	NA	NA	NA	1	-1	-1	-1	0	1	1	0	3	8	14	27
TCGA-VQ-A8PZ	63	FALSE	FALSE	FALSE	FALSE	NA	NA	NA	NA	NA	NA	NA	NA	0	0	0	0	0	1	0	0	0	2	8	14
TCGA-VQ-A91A	104	FALSE	FALSE	FALSE	FALSE	NA	NA	NA	NA	NA	NA	NA	NA	0	0	0	0	-1	1	1	0	1	2	3	15
TCGA-VQ-A91D	1927	TRUE	TRUE	TRUE	TRUE	NA	R235C	NA	A656Pfs*30,L861P,R1126W	NA	NA	NA	R2017C,R1324C	0	0	0	0	0	0	0	0	26	81	223	483
TCGA-VQ-A91E	650	TRUE	TRUE	FALSE	FALSE	G269D	NA	NA	NA	NA	NA	NA	NA	1	0	0	0	0	0	0	0	51	81	146	240
TCGA-VQ-A91K	1077	FALSE	FALSE	FALSE	TRUE	NA	NA	NA	NA	NA	NA	NA	T1738N,A1699D	0	0	0	0	0	0	0	0	NA	NA	NA	NA
TCGA-VQ-A91N	82	TRUE	TRUE	FALSE	FALSE	NA	R333Q	NA	NA	NA	NA	NA	NA	0	-1	-1	-1	0	1	0	-1	2	3	6	16
TCGA-VQ-A91Q	89	FALSE	FALSE	FALSE	FALSE	NA	NA	NA	NA	NA	NA	NA	NA	-1	-1	-1	-1	0	1	1	0	6	7	26	36
TCGA-VQ-A91S	216	FALSE	FALSE	FALSE	FALSE	NA	NA	NA	NA	NA	NA	NA	NA	1	0	0	0	0	0	1	1	11	20	45	80
TCGA-VQ-A91U	110	FALSE	FALSE	FALSE	FALSE	NA	NA	NA	NA	NA	NA	NA	NA	-1	1	1	1	0	1	1	-1	4	5	14	25
TCGA-VQ-A91V	195	FALSE	FALSE	FALSE	FALSE	NA	NA	NA	NA	NA	NA	NA	NA	-1	0	0	0	0	1	1	-1	5	13	35	59
TCGA-VQ-A91W	34	FALSE	FALSE	FALSE	FALSE	NA	NA	NA	NA	NA	NA	NA	NA	0	0	0	0	0	0	0	0	1	3	5	10
TCGA-VQ-A91X	179	FALSE	FALSE	FALSE	FALSE	NA	NA	NA	NA	NA	NA	NA	NA	1	1	1	1	1	0	0	-1	8	20	44	81
TCGA-VQ-A91Y	37	FALSE	FALSE	FALSE	FALSE	NA	NA	NA	NA	NA	NA	NA	NA	0	1	1	1	0	2	0	-1	2	2	4	11
TCGA-VQ-A91Z	112	FALSE	FALSE	FALSE	FALSE	NA	NA	NA	NA	NA	NA	NA	NA	-1	0	0	0	-1	0	2	-1	5	9	16	26
TCGA-VQ-A922	131	FALSE	FALSE	FALSE	FALSE	NA	NA	NA	NA	NA	NA	NA	NA	0	2	2	-1	1	0	1	-1	8	14	30	50
TCGA-VQ-A923	78	FALSE	FALSE	FALSE	FALSE	NA	NA	NA	NA	NA	NA	NA	NA	0	0	0	0	0	0	0	-1	3	7	19	35
TCGA-VQ-A924	1101	TRUE	TRUE	TRUE	FALSE	NA	NA	R303Gfs*100	NA	NA	R235Dfs*5	NA	NA	0	0	0	0	0	0	0	0	166	229	335	479
TCGA-VQ-A925	100	FALSE	FALSE	FALSE	FALSE	NA	NA	NA	NA	NA	NA	NA	NA	-1	1	1	-1	2	1	-1	1	6	13	22	40
TCGA-VQ-A927	42	FALSE	FALSE	FALSE	FALSE	NA	NA	NA	NA	NA	NA	NA	NA	0	0	0	0	0	0	0	0	3	6	7	14
TCGA-VQ-A928	51	FALSE	FALSE	FALSE	TRUE	NA	NA	NA	NA	NA	NA	NA	NA	-2	0	0	0	0	0	0	0	2	2	6	13
TCGA-VQ-A92D	96	FALSE	FALSE	FALSE	FALSE	NA	NA	NA	NA	NA	NA	NA	NA	-1	2	2	-1	-1	2	1	-1	4	10	19	37
TCGA-VQ-A94O	44	FALSE	FALSE	FALSE	FALSE	NA	NA	NA	NA	NA	NA	NA	NA	-1	1	1	1	0	0	1	0	0	3	10	18
TCGA-VQ-A94P	58	FALSE	FALSE	FALSE	FALSE	NA	NA	NA	NA	NA	NA	NA	NA	0	0	0	0	0	0	0	0	2	4	12	18
TCGA-VQ-A94R	245	FALSE	FALSE	FALSE	FALSE	NA	NA	NA	NA	NA	NA	NA	NA	-1	0	0	0	0	1	1	0	12	29	53	95
TCGA-VQ-A94T	54	FALSE	FALSE	FALSE	FALSE	NA	NA	NA	NA	NA	NA	NA	NA	-1	0	0	0	0	1	1	0	7	8	13	22
TCGA-VQ-A94U	120	FALSE	FALSE	FALSE	FALSE	NA	NA	NA	NA	NA	NA	NA	NA	0	0	0	0	1	1	0	0	10	11	31	57
TCGA-VQ-AA64	219	FALSE	FALSE	FALSE	FALSE	NA	NA	NA	NA	NA	NA	NA	NA	-1	0	0	0	0	1	0	-1	10	18	43	66
TCGA-VQ-AA68	151	FALSE	FALSE	FALSE	FALSE	NA	NA	NA	NA	NA	NA	NA	NA	-1	1	1	1	-1	1	0	1	4	4	17	36
TCGA-VQ-AA69	53	FALSE	FALSE	FALSE	FALSE	NA	NA	NA	NA	NA	NA	NA	NA	0	0	0	0	0	0	0	0	NA	NA	NA	NA
TCGA-VQ-AA6A	80	FALSE	FALSE	FALSE	FALSE	NA	NA	NA	NA	NA	NA	NA	NA	0	0	0	0	-1	1	0	-1	8	16	21	35
TCGA-VQ-AA6B	71	FALSE	FALSE	FALSE	FALSE	NA	NA	NA	NA	NA	NA	NA	NA	0	1	1	1	1	0	1	0	6	7	14	27
TCGA-VQ-AA6D	642	FALSE	FALSE	FALSE	FALSE	NA	NA	NA	NA	NA	NA	NA	NA	0	0	0	0	-1	0	0	-1	46	72	121	202
TCGA-VQ-AA6F	43	FALSE	FALSE	FALSE	FALSE	NA	NA	NA	NA	NA	NA	NA	NA	0	-1	-1	-1	1	0	0	0	4	4	10	15
TCGA-VQ-AA6G	100	FALSE	FALSE	FALSE	FALSE	NA	NA	NA	NA	NA	NA	NA	NA	0	2	2	-1	0	0	0	0	3	7	14	26
TCGA-VQ-AA6I	83	FALSE	FALSE	FALSE	FALSE	NA	NA	NA	NA	NA	NA	NA	NA	-1	-1	-1	-1	1	0	0	-1	6	10	18	27
TCGA-VQ-AA6J	107	FALSE	FALSE	FALSE	FALSE	NA	NA	NA	NA	NA	NA	NA	NA	0	0	0	0	-1	0	1	-1	2	6	21	38
TCGA-VQ-AA6K	66	FALSE	FALSE	FALSE	FALSE	NA	NA	NA	NA	NA	NA	NA	NA	-1	0	0	0	1	1	1	1	1	2	6	16
TCGA-ZA-A8F6	41	FALSE	FALSE	FALSE	FALSE	NA	NA	NA	NA	NA	NA	NA	NA	0	0	0	0	0	0	0	0	3	5	7	12
TCGA-ZQ-A9CR	86	FALSE	FALSE	FALSE	FALSE	NA	NA	NA	NA	NA	NA	NA	NA	-1	0	0	0	1	0	1	-1	4	7	18	35

## Sheet: Table S1 - UCEC
submitter_id	total_mutation	BLS alteration				AA changing								CNV								Neoantigen
		BLS.altered	BLS.1.altered	BLS.2.altered	POLE.altered	TAP1	TAP2	TAPBP	CIITA	RFX5	RFXAP	RFXANK	POLE	cnv.POLE	cnv.TAP1	cnv.TAP2	cnv.TAPBP	cnv.CIITA	cnv.RFX5	cnv.RFXAP	cnv.RFXANK	NEO50	NEO100	NEO250	NEO500
TCGA-2E-A9G8	55	FALSE	FALSE	FALSE	FALSE	NA	NA	NA	NA	NA	NA	NA	NA	0	0	0	0	0	0	-1	2	1	2	11	17
TCGA-4E-A92E	131	FALSE	FALSE	FALSE	FALSE	NA	NA	NA	NA	NA	NA	NA	NA	0	0	0	0	0	1	0	0	4	5	15	39
TCGA-5B-A90C	46	FALSE	FALSE	FALSE	FALSE	NA	NA	NA	NA	NA	NA	NA	NA	-1	1	1	1	0	1	0	0	6	10	12	22
TCGA-5S-A9Q8	41	FALSE	FALSE	FALSE	FALSE	NA	NA	NA	NA	NA	NA	NA	NA	0	0	0	0	0	1	0	0	2	3	7	9
TCGA-A5-A0G1	7289	TRUE	FALSE	TRUE	TRUE	NA	NA	NA	K926N	A434T,T74A	NA	NA	F367S	0	0	0	0	0	0	0	0	NA	NA	NA	NA
TCGA-A5-A0G2	18535	TRUE	TRUE	TRUE	TRUE	P689S	D530N,G239S,L151I	A304V,G198C	D481N,A738T,W896C	S602R,R400*,C205R,R97C	NA	V173M	S2084L,P696S,M562T,R114*	1	0	0	0	0	1	-1	0	399	850	2070	4351
TCGA-A5-A0G3	37	FALSE	FALSE	FALSE	FALSE	NA	NA	NA	NA	NA	NA	NA	NA	NA	NA	NA	NA	NA	NA	NA	NA	5	7	12	18
TCGA-A5-A0G5	118	FALSE	FALSE	FALSE	FALSE	NA	NA	NA	NA	NA	NA	NA	NA	0	1	1	1	0	1	0	1	2	5	10	24
TCGA-A5-A0G9	426	TRUE	TRUE	FALSE	FALSE	NA	A578T	NA	NA	NA	NA	NA	NA	0	0	0	0	0	1	0	0	31	49	83	143
TCGA-A5-A0GA	275	TRUE	FALSE	TRUE	FALSE	NA	NA	NA	NA	NA	NA	NA	NA	0	0	0	0	0	1	-2	0	25	49	91	131
TCGA-A5-A0GB	605	TRUE	FALSE	TRUE	TRUE	NA	NA	NA	A479V	NA	NA	NA	D368*	0	0	0	0	0	1	0	0	59	95	165	246
TCGA-A5-A0GD	1	FALSE	FALSE	FALSE	FALSE	NA	NA	NA	NA	NA	NA	NA	NA	0	0	0	0	0	0	0	0	NA	NA	NA	NA
TCGA-A5-A0GE	33	FALSE	FALSE	FALSE	FALSE	NA	NA	NA	NA	NA	NA	NA	NA	1	0	0	0	0	0	0	0	2	2	6	9
TCGA-A5-A0GH	400	FALSE	FALSE	FALSE	FALSE	NA	NA	NA	NA	NA	NA	NA	NA	0	0	0	0	0	0	0	0	43	64	107	158
TCGA-A5-A0GI	318	FALSE	FALSE	FALSE	FALSE	NA	NA	NA	NA	NA	NA	NA	NA	0	0	0	0	0	1	0	0	29	50	91	135
TCGA-A5-A0GJ	65	FALSE	FALSE	FALSE	FALSE	NA	NA	NA	NA	NA	NA	NA	NA	0	0	0	0	1	0	-1	-1	2	3	5	10
TCGA-A5-A0GM	41	FALSE	FALSE	FALSE	FALSE	NA	NA	NA	NA	NA	NA	NA	NA	0	0	0	0	0	0	0	0	3	7	11	18
TCGA-A5-A0GN	46	FALSE	FALSE	FALSE	FALSE	NA	NA	NA	NA	NA	NA	NA	NA	0	-1	-1	-1	-1	1	-1	-1	3	5	10	20
TCGA-A5-A0GP	1368	FALSE	FALSE	FALSE	TRUE	NA	NA	NA	NA	NA	NA	NA	V411L	0	0	0	0	0	0	0	0	77	126	261	538
TCGA-A5-A0GQ	50	FALSE	FALSE	FALSE	FALSE	NA	NA	NA	NA	NA	NA	NA	NA	0	0	0	0	0	0	0	0	2	4	8	14
TCGA-A5-A0GU	39	FALSE	FALSE	FALSE	FALSE	NA	NA	NA	NA	NA	NA	NA	NA	0	0	0	0	0	1	0	0	1	2	9	19
TCGA-A5-A0GV	42	FALSE	FALSE	FALSE	FALSE	NA	NA	NA	NA	NA	NA	NA	NA	0	0	0	0	0	1	0	0	1	3	9	19
TCGA-A5-A0GW	301	FALSE	FALSE	FALSE	FALSE	NA	NA	NA	NA	NA	NA	NA	NA	0	0	0	0	0	0	0	0	27	66	105	147
TCGA-A5-A0GX	33	FALSE	FALSE	FALSE	FALSE	NA	NA	NA	NA	NA	NA	NA	NA	0	0	0	0	0	0	0	0	2	4	6	11
TCGA-A5-A0R6	44	FALSE	FALSE	FALSE	FALSE	NA	NA	NA	NA	NA	NA	NA	NA	0	-1	-1	-1	0	0	0	0	2	2	9	21
TCGA-A5-A0R7	128	FALSE	FALSE	FALSE	FALSE	NA	NA	NA	NA	NA	NA	NA	NA	1	0	0	0	0	0	-1	0	6	16	25	30
TCGA-A5-A0R8	484	FALSE	FALSE	FALSE	FALSE	NA	NA	NA	NA	NA	NA	NA	NA	0	0	0	0	0	0	0	0	35	57	97	121
TCGA-A5-A0R9	778	FALSE	FALSE	FALSE	FALSE	NA	NA	NA	NA	NA	NA	NA	NA	0	0	0	0	0	0	0	0	138	187	277	369
TCGA-A5-A0RA	72	FALSE	FALSE	FALSE	FALSE	NA	NA	NA	NA	NA	NA	NA	NA	0	0	0	0	0	0	0	0	4	7	16	26
TCGA-A5-A0VO	54	FALSE	FALSE	FALSE	FALSE	NA	NA	NA	NA	NA	NA	NA	NA	NA	NA	NA	NA	NA	NA	NA	NA	1	1	5	15
TCGA-A5-A0VP	1321	TRUE	FALSE	TRUE	TRUE	NA	NA	NA	X963_splice	NA	NA	NA	A1140T	0	0	0	0	0	0	-1	0	14	42	113	276
TCGA-A5-A0VQ	362	FALSE	FALSE	FALSE	FALSE	NA	NA	NA	NA	NA	NA	NA	NA	0	0	0	0	0	0	0	0	36	59	111	173
TCGA-A5-A1OF	9122	TRUE	TRUE	TRUE	TRUE	V390F,A211T	NA	NA	NA	NA	S136I	NA	A1298T,A512V,F367S	0	0	0	0	0	0	0	0	183	422	1295	2678
TCGA-A5-A1OG	33	FALSE	FALSE	FALSE	FALSE	NA	NA	NA	NA	NA	NA	NA	NA	-1	1	1	1	-1	1	1	-1	2	2	6	10
TCGA-A5-A1OH	102	FALSE	FALSE	FALSE	FALSE	NA	NA	NA	NA	NA	NA	NA	NA	-1	1	1	1	-1	0	-1	1	5	13	32	47
TCGA-A5-A1OJ	54	FALSE	FALSE	FALSE	FALSE	NA	NA	NA	NA	NA	NA	NA	NA	0	0	0	0	0	1	0	0	0	1	6	13
TCGA-A5-A1OK	54	FALSE	FALSE	FALSE	FALSE	NA	NA	NA	NA	NA	NA	NA	NA	0	0	0	0	0	1	0	0	4	9	16	25
TCGA-A5-A2K2	107	FALSE	FALSE	FALSE	FALSE	NA	NA	NA	NA	NA	NA	NA	NA	-1	0	0	0	1	0	-1	0	4	6	17	35
TCGA-A5-A2K3	1114	TRUE	FALSE	TRUE	FALSE	NA	NA	NA	R409Q	NA	NA	NA	NA	1	0	0	0	0	1	0	1	23	56	136	298
TCGA-A5-A2K4	23	FALSE	FALSE	FALSE	FALSE	NA	NA	NA	NA	NA	NA	NA	NA	-1	0	0	0	-1	2	0	0	3	4	6	10
TCGA-A5-A2K5	7586	TRUE	TRUE	TRUE	TRUE	E536D	NA	NA	F680L	NA	NA	NA	E1977G,R685W,P286R,P286S	0	0	0	0	0	0	0	0	584	983	1811	2941
TCGA-A5-A2K7	524	TRUE	TRUE	FALSE	TRUE	NA	L75*	NA	NA	NA	NA	NA	D2166G,E396G	0	0	0	0	0	0	0	0	33	67	112	174
TCGA-A5-A3LO	29	FALSE	FALSE	FALSE	FALSE	NA	NA	NA	NA	NA	NA	NA	NA	0	0	0	0	-1	0	-1	-1	2	2	5	12
TCGA-A5-A3LP	47	FALSE	FALSE	FALSE	FALSE	NA	NA	NA	NA	NA	NA	NA	NA	-1	1	1	1	1	2	-1	1	3	8	10	15
TCGA-A5-A7WJ	438	FALSE	FALSE	FALSE	TRUE	NA	NA	NA	NA	NA	NA	NA	Q1049H	0	0	0	0	0	1	0	0	76	109	176	287
TCGA-A5-A7WK	55	FALSE	FALSE	FALSE	FALSE	NA	NA	NA	NA	NA	NA	NA	NA	0	-1	-1	-1	0	0	-1	0	2	3	13	31
TCGA-A5-AB3J	40	FALSE	FALSE	FALSE	TRUE	NA	NA	NA	NA	NA	NA	NA	F990C	0	0	0	0	0	1	0	0	2	4	7	15
TCGA-AJ-A23M	91	FALSE	FALSE	FALSE	FALSE	NA	NA	NA	NA	NA	NA	NA	NA	2	1	1	1	0	1	1	1	4	10	18	33
TCGA-AJ-A23N	36	FALSE	FALSE	FALSE	FALSE	NA	NA	NA	NA	NA	NA	NA	NA	-1	1	1	1	0	2	1	1	2	3	8	11
TCGA-AJ-A23O	774	TRUE	TRUE	FALSE	FALSE	NA	NA	L38M	NA	NA	NA	NA	NA	0	0	0	0	0	1	0	0	45	75	161	259
TCGA-AJ-A2QK	59	FALSE	FALSE	FALSE	FALSE	NA	NA	NA	NA	NA	NA	NA	NA	0	0	0	0	0	0	-1	0	2	6	17	24
TCGA-AJ-A2QL	34	FALSE	FALSE	FALSE	FALSE	NA	NA	NA	NA	NA	NA	NA	NA	0	0	0	0	0	0	0	0	1	1	3	6
TCGA-AJ-A2QM	152	TRUE	TRUE	FALSE	FALSE	F200L	NA	NA	NA	NA	NA	NA	NA	-1	0	0	0	-1	2	-1	2	13	21	34	56
TCGA-AJ-A2QN	49	FALSE	FALSE	FALSE	FALSE	NA	NA	NA	NA	NA	NA	NA	NA	0	0	0	0	0	0	0	0	5	7	13	16
TCGA-AJ-A2QO	1032	TRUE	FALSE	TRUE	FALSE	NA	NA	NA	P517Q	NA	NA	NA	NA	0	0	0	0	0	0	0	0	75	135	223	338
TCGA-AJ-A3BD	65	FALSE	FALSE	FALSE	FALSE	NA	NA	NA	NA	NA	NA	NA	NA	-1	1	1	1	1	2	0	-1	4	8	17	30
TCGA-AJ-A3BF	24	FALSE	FALSE	FALSE	FALSE	NA	NA	NA	NA	NA	NA	NA	NA	0	1	1	1	0	2	0	0	2	2	4	8
TCGA-AJ-A3BG	1096	FALSE	FALSE	FALSE	FALSE	NA	NA	NA	NA	NA	NA	NA	NA	0	0	0	0	0	0	0	0	48	87	212	354
TCGA-AJ-A3BH	2408	TRUE	FALSE	TRUE	TRUE	NA	NA	NA	R390W	NA	NA	NA	K429N,T278M	0	0	0	0	0	0	0	0	183	331	615	1026
TCGA-AJ-A3BI	33	FALSE	FALSE	FALSE	FALSE	NA	NA	NA	NA	NA	NA	NA	NA	-1	1	1	1	1	1	-1	1	0	0	9	16
TCGA-AJ-A3BK	46	FALSE	FALSE	FALSE	FALSE	NA	NA	NA	NA	NA	NA	NA	NA	0	0	0	0	0	0	0	0	2	3	8	14
TCGA-AJ-A3EJ	49	FALSE	FALSE	FALSE	FALSE	NA	NA	NA	NA	NA	NA	NA	NA	0	0	0	0	0	2	-1	-1	2	3	12	20
TCGA-AJ-A3EK	4851	FALSE	FALSE	FALSE	TRUE	NA	NA	NA	NA	NA	NA	NA	A2040V,N1156I,F1122C,S297F,E223K	0	0	0	0	0	0	0	0	253	505	1031	1853
TCGA-AJ-A3EL	6668	TRUE	TRUE	FALSE	TRUE	NA	NA	V414I,R383Q,W348R	NA	NA	NA	NA	F1996S,V411L	0	0	0	0	0	0	0	0	147	336	925	1918
TCGA-AJ-A3EM	42	FALSE	FALSE	FALSE	FALSE	NA	NA	NA	NA	NA	NA	NA	NA	1	1	1	1	0	2	-1	1	2	5	10	18
TCGA-AJ-A3I9	24	FALSE	FALSE	FALSE	FALSE	NA	NA	NA	NA	NA	NA	NA	NA	0	0	0	0	0	0	-1	0	0	3	8	12
TCGA-AJ-A3IA	221	FALSE	FALSE	FALSE	FALSE	NA	NA	NA	NA	NA	NA	NA	NA	-1	1	1	1	-1	1	0	-1	13	27	47	82
TCGA-AJ-A3NF	49	FALSE	FALSE	FALSE	FALSE	NA	NA	NA	NA	NA	NA	NA	NA	-1	0	0	0	0	1	0	2	1	1	6	10
TCGA-AJ-A3NG	63	FALSE	FALSE	FALSE	FALSE	NA	NA	NA	NA	NA	NA	NA	NA	0	0	0	0	0	1	0	0	6	7	15	27
TCGA-AJ-A3OJ	736	TRUE	TRUE	FALSE	FALSE	NA	V467Lfs*2,L75*	NA	NA	NA	NA	NA	NA	0	0	0	0	0	0	0	0	44	73	150	247
TCGA-AJ-A3OK	563	FALSE	FALSE	FALSE	FALSE	NA	NA	NA	NA	NA	NA	NA	NA	0	0	0	0	0	0	0	0	8	30	83	165
TCGA-AJ-A3OL	272	FALSE	FALSE	FALSE	FALSE	NA	NA	NA	NA	NA	NA	NA	NA	0	0	0	0	0	1	0	0	29	50	79	106
TCGA-AJ-A3QS	221	TRUE	FALSE	TRUE	FALSE	NA	NA	NA	E162Dfs*6,P163T	NA	NA	NA	NA	0	1	1	1	0	1	-1	0	8	16	38	74
TCGA-AJ-A3TW	106	FALSE	FALSE	FALSE	FALSE	NA	NA	NA	NA	NA	NA	NA	NA	0	1	1	1	-1	1	-1	-1	4	9	20	42
TCGA-AJ-A5DV	70	FALSE	FALSE	FALSE	FALSE	NA	NA	NA	NA	NA	NA	NA	NA	0	0	0	0	0	0	0	0	2	6	13	26
TCGA-AJ-A5DW	2987	TRUE	TRUE	FALSE	TRUE	NA	R210Q	NA	NA	NA	NA	NA	R793C,P286R	0	0	0	0	0	0	0	0	NA	NA	NA	NA
TCGA-AJ-A6NU	39	FALSE	FALSE	FALSE	FALSE	NA	NA	NA	NA	NA	NA	NA	NA	0	0	0	0	0	2	-1	0	2	3	11	17
TCGA-AJ-A8CT	544	FALSE	FALSE	FALSE	FALSE	NA	NA	NA	NA	NA	NA	NA	NA	0	0	0	0	0	0	0	0	32	73	139	234
TCGA-AJ-A8CV	199	FALSE	FALSE	FALSE	FALSE	NA	NA	NA	NA	NA	NA	NA	NA	0	0	0	0	0	0	0	0	16	24	46	81
TCGA-AJ-A8CW	582	TRUE	FALSE	TRUE	FALSE	NA	NA	NA	NA	R294Q	NA	NA	NA	0	1	1	1	0	1	0	1	62	106	187	266
TCGA-AP-A051	7347	TRUE	TRUE	TRUE	TRUE	R575H,L398P	R626Q	NA	NA	A336T	NA	NA	L424I,R114*,Y103H	0	0	0	0	0	1	0	0	220	457	1048	1944
TCGA-AP-A052	32	FALSE	FALSE	FALSE	FALSE	NA	NA	NA	NA	NA	NA	NA	NA	-1	0	0	2	-1	1	0	0	2	4	7	14
TCGA-AP-A053	42	FALSE	FALSE	FALSE	FALSE	NA	NA	NA	NA	NA	NA	NA	NA	0	0	0	0	0	2	0	2	0	1	8	16
TCGA-AP-A054	1009	FALSE	FALSE	FALSE	TRUE	NA	NA	NA	NA	NA	NA	NA	Y1889C	0	0	0	0	0	1	0	0	73	131	229	376
TCGA-AP-A056	7230	TRUE	TRUE	TRUE	TRUE	X477_splice	NA	NA	NA	R468H	NA	NA	R1826W,L1235I,V411L	0	0	0	0	0	0	0	0	351	664	1428	2468
TCGA-AP-A059	9674	TRUE	TRUE	TRUE	TRUE	Q582H	NA	NA	NA	Y120*,X50_splice	N184H	L229I	L2112M,S297F	0	0	0	0	0	0	0	0	127	264	695	1499
TCGA-AP-A05A	62	FALSE	FALSE	FALSE	FALSE	NA	NA	NA	NA	NA	NA	NA	NA	0	2	2	0	0	2	0	0	1	1	9	15
TCGA-AP-A05D	29	FALSE	FALSE	FALSE	FALSE	NA	NA	NA	NA	NA	NA	NA	NA	0	-1	-1	-1	0	0	0	-1	3	4	7	12
TCGA-AP-A05H	61	FALSE	FALSE	FALSE	FALSE	NA	NA	NA	NA	NA	NA	NA	NA	-1	0	0	0	-1	2	-1	1	3	8	10	20
TCGA-AP-A05J	40	FALSE	FALSE	FALSE	FALSE	NA	NA	NA	NA	NA	NA	NA	NA	0	2	2	2	0	0	0	2	2	6	11	20
TCGA-AP-A05N	243	FALSE	FALSE	FALSE	FALSE	NA	NA	NA	NA	NA	NA	NA	NA	0	0	0	0	0	0	0	0	17	36	71	107
TCGA-AP-A05P	44	FALSE	FALSE	FALSE	FALSE	NA	NA	NA	NA	NA	NA	NA	NA	1	0	0	0	0	1	-1	0	3	5	8	16
TCGA-AP-A0L8	54	FALSE	FALSE	FALSE	FALSE	NA	NA	NA	NA	NA	NA	NA	NA	0	1	1	1	-1	1	1	1	2	3	4	12
TCGA-AP-A0L9	66	FALSE	FALSE	FALSE	FALSE	NA	NA	NA	NA	NA	NA	NA	NA	0	1	1	1	-1	0	-1	1	2	7	13	22
TCGA-AP-A0LD	424	FALSE	FALSE	FALSE	FALSE	NA	NA	NA	NA	NA	NA	NA	NA	0	0	0	0	0	1	0	0	26	47	105	172
TCGA-AP-A0LE	481	FALSE	FALSE	FALSE	FALSE	NA	NA	NA	NA	NA	NA	NA	NA	0	0	0	0	0	1	0	0	31	58	126	195
TCGA-AP-A0LF	208	FALSE	FALSE	FALSE	FALSE	NA	NA	NA	NA	NA	NA	NA	NA	0	0	0	0	0	2	1	1	10	25	63	98
TCGA-AP-A0LG	364	FALSE	FALSE	FALSE	FALSE	NA	NA	NA	NA	NA	NA	NA	NA	0	0	0	0	0	0	0	0	41	64	89	146
TCGA-AP-A0LH	31	FALSE	FALSE	FALSE	FALSE	NA	NA	NA	NA	NA	NA	NA	NA	0	0	0	0	1	1	0	0	2	2	10	15
TCGA-AP-A0LI	91	FALSE	FALSE	FALSE	FALSE	NA	NA	NA	NA	NA	NA	NA	NA	-1	2	2	0	-1	2	-1	-1	2	2	9	21
TCGA-AP-A0LJ	35	FALSE	FALSE	FALSE	FALSE	NA	NA	NA	NA	NA	NA	NA	NA	0	0	0	0	0	0	0	0	0	2	4	8
TCGA-AP-A0LL	55	FALSE	FALSE	FALSE	FALSE	NA	NA	NA	NA	NA	NA	NA	NA	0	0	0	0	0	1	0	0	7	9	14	18
TCGA-AP-A0LM	10992	TRUE	FALSE	TRUE	TRUE	NA	NA	NA	G123*	E274*,R149*,L64I,S39F	NA	NA	V411L,Q214R	0	0	0	0	0	0	0	0	241	569	1581	3061
TCGA-AP-A0LN	58	FALSE	FALSE	FALSE	FALSE	NA	NA	NA	NA	NA	NA	NA	NA	0	0	0	0	0	0	0	0	1	2	6	19
TCGA-AP-A0LO	28	FALSE	FALSE	FALSE	FALSE	NA	NA	NA	NA	NA	NA	NA	NA	-1	1	1	1	0	2	-1	0	2	3	5	10
TCGA-AP-A0LP	344	FALSE	FALSE	FALSE	FALSE	NA	NA	NA	NA	NA	NA	NA	NA	0	0	0	0	0	0	0	0	52	76	108	139
TCGA-AP-A0LQ	48	FALSE	FALSE	FALSE	FALSE	NA	NA	NA	NA	NA	NA	NA	NA	0	0	0	0	0	0	0	0	1	1	4	7
TCGA-AP-A0LS	382	FALSE	FALSE	FALSE	FALSE	NA	NA	NA	NA	NA	NA	NA	NA	0	0	0	0	0	0	0	0	31	50	100	152
TCGA-AP-A0LT	587	TRUE	FALSE	TRUE	FALSE	NA	NA	NA	F708V	NA	NA	NA	NA	0	0	0	0	0	0	0	0	26	56	131	213
TCGA-AP-A0LV	17	FALSE	FALSE	FALSE	FALSE	NA	NA	NA	NA	NA	NA	NA	NA	0	0	0	0	0	0	0	0	3	3	5	7
TCGA-AP-A1DH	530	TRUE	TRUE	FALSE	FALSE	NA	NA	L362F	NA	NA	NA	NA	NA	0	0	0	0	0	0	0	0	125	158	220	310
TCGA-AP-A1DK	8903	TRUE	TRUE	FALSE	TRUE	G180R	NA	NA	NA	NA	NA	NA	Q1335*,T1228N	0	0	0	0	0	0	0	0	230	496	1226	2481
TCGA-AP-A1DM	319	FALSE	FALSE	FALSE	TRUE	NA	NA	NA	NA	NA	NA	NA	R1321K	0	0	0	0	0	1	0	0	25	43	81	127
TCGA-AP-A1DO	481	TRUE	TRUE	FALSE	FALSE	R544C	NA	NA	NA	NA	NA	NA	NA	1	0	0	0	0	1	0	0	43	69	140	219
TCGA-AP-A1DP	392	FALSE	FALSE	FALSE	FALSE	NA	NA	NA	NA	NA	NA	NA	NA	0	0	0	0	0	1	0	0	53	73	121	193
TCGA-AP-A1DQ	27	FALSE	FALSE	FALSE	TRUE	NA	NA	NA	NA	NA	NA	NA	A428T	0	1	1	1	-1	0	0	1	0	3	5	9
TCGA-AP-A1DR	627	FALSE	FALSE	FALSE	FALSE	NA	NA	NA	NA	NA	NA	NA	NA	0	0	0	0	0	0	0	0	108	149	225	313
TCGA-AP-A1DV	10041	TRUE	TRUE	TRUE	FALSE	A769T,X477_splice	NA	NA	D41N	NA	NA	NA	NA	0	0	0	0	0	0	0	0	180	447	1297	2905
TCGA-AP-A1E0	4392	TRUE	TRUE	FALSE	TRUE	E698K,R438*	NA	NA	NA	NA	NA	NA	S459F	0	0	0	0	0	0	0	0	98	240	585	1217
TCGA-AP-A1E1	514	FALSE	FALSE	FALSE	FALSE	NA	NA	NA	NA	NA	NA	NA	NA	0	0	0	0	0	1	0	0	63	95	148	211
TCGA-AP-A1E3	39	FALSE	FALSE	FALSE	FALSE	NA	NA	NA	NA	NA	NA	NA	NA	0	0	0	0	0	0	0	0	3	6	13	20
TCGA-AP-A1E4	18	FALSE	FALSE	FALSE	FALSE	NA	NA	NA	NA	NA	NA	NA	NA	1	0	0	0	0	1	0	0	1	1	3	5
TCGA-AP-A5FX	36	FALSE	FALSE	FALSE	FALSE	NA	NA	NA	NA	NA	NA	NA	NA	0	1	1	1	1	2	-1	-1	1	3	7	11
TCGA-AW-A1PO	62	FALSE	FALSE	FALSE	FALSE	NA	NA	NA	NA	NA	NA	NA	NA	-1	0	0	0	0	0	-1	0	3	6	19	30
TCGA-AX-A05S	442	FALSE	FALSE	FALSE	FALSE	NA	NA	NA	NA	NA	NA	NA	NA	0	0	0	0	0	1	0	0	28	55	110	164
TCGA-AX-A05T	39	FALSE	FALSE	FALSE	FALSE	NA	NA	NA	NA	NA	NA	NA	NA	0	0	0	0	0	0	0	0	2	4	7	15
TCGA-AX-A05U	28	FALSE	FALSE	FALSE	FALSE	NA	NA	NA	NA	NA	NA	NA	NA	0	0	0	0	0	0	0	0	0	1	5	11
TCGA-AX-A05W	65	FALSE	FALSE	FALSE	FALSE	NA	NA	NA	NA	NA	NA	NA	NA	1	0	0	0	0	1	0	0	8	11	14	29
TCGA-AX-A05Y	158	FALSE	FALSE	FALSE	FALSE	NA	NA	NA	NA	NA	NA	NA	NA	0	0	0	0	0	1	0	0	7	16	31	61
TCGA-AX-A05Z	6895	TRUE	FALSE	TRUE	TRUE	NA	NA	NA	NA	K612N	NA	NA	A426V,P286R	0	0	0	0	0	1	0	0	585	1049	2073	3319
TCGA-AX-A062	26	FALSE	FALSE	FALSE	FALSE	NA	NA	NA	NA	NA	NA	NA	NA	0	0	0	0	0	0	0	0	0	2	2	7
TCGA-AX-A063	925	FALSE	FALSE	FALSE	FALSE	NA	NA	NA	NA	NA	NA	NA	NA	0	0	0	0	0	1	0	0	75	125	218	368
TCGA-AX-A064	244	FALSE	FALSE	FALSE	FALSE	NA	NA	NA	NA	NA	NA	NA	NA	0	0	0	0	0	1	0	0	20	32	53	95
TCGA-AX-A06B	39	FALSE	FALSE	FALSE	FALSE	NA	NA	NA	NA	NA	NA	NA	NA	0	0	0	0	-1	0	-1	1	2	4	9	14
TCGA-AX-A06F	6330	TRUE	FALSE	TRUE	TRUE	NA	NA	NA	R700Q	NA	NA	NA	R1233*,P436R	0	0	0	0	0	0	0	0	229	467	1074	1990
TCGA-AX-A06H	374	FALSE	FALSE	FALSE	FALSE	NA	NA	NA	NA	NA	NA	NA	NA	0	0	0	0	0	0	0	0	43	82	135	208
TCGA-AX-A06J	54	FALSE	FALSE	FALSE	FALSE	NA	NA	NA	NA	NA	NA	NA	NA	0	1	1	1	0	0	0	0	1	5	11	22
TCGA-AX-A06L	47	FALSE	FALSE	FALSE	FALSE	NA	NA	NA	NA	NA	NA	NA	NA	0	0	0	0	0	0	0	0	2	5	14	24
TCGA-AX-A0IS	55	FALSE	FALSE	FALSE	FALSE	NA	NA	NA	NA	NA	NA	NA	NA	0	0	0	0	0	1	0	0	7	12	36	54
TCGA-AX-A0IU	46	FALSE	FALSE	FALSE	FALSE	NA	NA	NA	NA	NA	NA	NA	NA	-1	0	0	0	0	1	0	1	2	4	8	14
TCGA-AX-A0IW	52	FALSE	FALSE	FALSE	FALSE	NA	NA	NA	NA	NA	NA	NA	NA	1	1	1	1	1	1	1	1	5	9	17	27
TCGA-AX-A0J0	6853	TRUE	TRUE	TRUE	TRUE	NA	NA	R383Q	E727K	NA	NA	E219K	P286R	0	0	0	0	0	0	0	0	341	648	1324	2412
TCGA-AX-A0J1	4830	TRUE	FALSE	TRUE	FALSE	NA	NA	NA	NA	NA	NA	G213D	NA	1	0	0	0	0	1	0	0	268	486	1003	1829
TCGA-AX-A1C4	745	FALSE	FALSE	FALSE	FALSE	NA	NA	NA	NA	NA	NA	NA	NA	0	0	0	0	0	0	0	0	68	112	188	299
TCGA-AX-A1C5	661	FALSE	FALSE	FALSE	FALSE	NA	NA	NA	NA	NA	NA	NA	NA	0	0	0	0	0	0	0	0	55	89	165	259
TCGA-AX-A1C7	44	FALSE	FALSE	FALSE	FALSE	NA	NA	NA	NA	NA	NA	NA	NA	-1	1	1	1	0	1	0	-1	0	1	7	16
TCGA-AX-A1C8	60	FALSE	FALSE	FALSE	FALSE	NA	NA	NA	NA	NA	NA	NA	NA	0	-1	-1	-1	-1	2	1	1	2	7	16	27
TCGA-AX-A1C9	775	FALSE	FALSE	FALSE	TRUE	NA	NA	NA	NA	NA	NA	NA	A781S	0	0	0	0	-1	0	-1	2	28	51	111	222
TCGA-AX-A1CA	89	FALSE	FALSE	FALSE	FALSE	NA	NA	NA	NA	NA	NA	NA	NA	1	1	1	1	1	2	-1	-1	14	17	28	46
TCGA-AX-A1CC	25	FALSE	FALSE	FALSE	FALSE	NA	NA	NA	NA	NA	NA	NA	NA	-1	1	1	1	-1	0	0	0	1	2	4	9
TCGA-AX-A1CE	9340	TRUE	TRUE	FALSE	TRUE	NA	A565V,G57W	NA	NA	NA	NA	NA	E978G,P916L,R742H,S692P	0	0	0	0	0	0	0	0	258	465	1277	2759
TCGA-AX-A1CF	98	FALSE	FALSE	FALSE	TRUE	NA	NA	NA	NA	NA	NA	NA	W1824C	-1	2	2	2	-1	1	-1	-1	4	8	20	41
TCGA-AX-A1CI	32	FALSE	FALSE	FALSE	FALSE	NA	NA	NA	NA	NA	NA	NA	NA	0	0	0	0	0	1	0	0	1	5	7	9
TCGA-AX-A1CJ	42	FALSE	FALSE	FALSE	FALSE	NA	NA	NA	NA	NA	NA	NA	NA	0	0	0	0	0	1	0	0	1	4	5	10
TCGA-AX-A1CK	44	FALSE	FALSE	FALSE	FALSE	NA	NA	NA	NA	NA	NA	NA	NA	0	0	0	0	0	1	-1	0	0	1	2	8
TCGA-AX-A1CN	29	FALSE	FALSE	FALSE	FALSE	NA	NA	NA	NA	NA	NA	NA	NA	0	0	0	0	0	0	0	0	1	2	6	9
TCGA-AX-A1CP	21	FALSE	FALSE	FALSE	FALSE	NA	NA	NA	NA	NA	NA	NA	NA	0	0	0	0	0	0	-1	2	1	3	6	9
TCGA-AX-A1CR	43	FALSE	FALSE	FALSE	FALSE	NA	NA	NA	NA	NA	NA	NA	NA	1	1	1	1	-1	1	1	1	1	3	8	16
TCGA-AX-A2H2	164	TRUE	FALSE	TRUE	FALSE	NA	NA	NA	D499H	NA	NA	NA	NA	-1	0	0	0	0	1	0	-1	2	3	10	28
TCGA-AX-A2H4	154	FALSE	FALSE	FALSE	FALSE	NA	NA	NA	NA	NA	NA	NA	NA	1	2	2	-1	-1	-1	-1	0	11	25	46	73
TCGA-AX-A2H5	44	FALSE	FALSE	FALSE	FALSE	NA	NA	NA	NA	NA	NA	NA	NA	-1	0	0	0	2	2	0	-1	1	4	5	12
TCGA-AX-A2H7	77	FALSE	FALSE	FALSE	FALSE	NA	NA	NA	NA	NA	NA	NA	NA	0	1	1	1	0	1	0	1	4	11	21	34
TCGA-AX-A2H8	44	FALSE	FALSE	FALSE	FALSE	NA	NA	NA	NA	NA	NA	NA	NA	2	0	0	0	0	0	0	2	2	4	10	18
TCGA-AX-A2HA	1355	FALSE	FALSE	FALSE	TRUE	NA	NA	NA	NA	NA	NA	NA	C402R	1	1	1	1	0	1	0	0	214	309	499	715
TCGA-AX-A2HC	10896	TRUE	TRUE	TRUE	TRUE	A126T	NA	NA	K144R,L976R	D594Y,R468H,R294Q	NA	NA	A426V	0	0	0	0	0	0	0	0	693	1328	2811	4789
TCGA-AX-A2HD	6527	TRUE	FALSE	TRUE	TRUE	NA	NA	NA	NA	NA	Q181H	NA	X2046_splice,S461L	0	0	0	0	0	0	0	0	225	423	924	1845
TCGA-AX-A2HF	25	FALSE	FALSE	FALSE	FALSE	NA	NA	NA	NA	NA	NA	NA	NA	0	0	0	0	0	0	-1	1	1	1	4	10
TCGA-AX-A2HG	732	FALSE	FALSE	FALSE	FALSE	NA	NA	NA	NA	NA	NA	NA	NA	0	0	0	0	0	0	0	0	58	102	181	298
TCGA-AX-A2HH	32	FALSE	FALSE	FALSE	FALSE	NA	NA	NA	NA	NA	NA	NA	NA	0	0	0	0	0	1	0	0	0	1	5	15
TCGA-AX-A2HJ	1390	FALSE	FALSE	FALSE	FALSE	NA	NA	NA	NA	NA	NA	NA	NA	0	0	0	0	0	0	0	0	10	26	107	238
TCGA-AX-A2HK	58	FALSE	FALSE	FALSE	FALSE	NA	NA	NA	NA	NA	NA	NA	NA	0	0	0	0	0	0	-1	-1	4	6	13	22
TCGA-AX-A2IN	454	FALSE	FALSE	FALSE	FALSE	NA	NA	NA	NA	NA	NA	NA	NA	0	0	0	0	0	1	0	0	38	56	121	189
TCGA-AX-A2IO	310	FALSE	FALSE	FALSE	FALSE	NA	NA	NA	NA	NA	NA	NA	NA	0	0	0	0	-1	1	1	-1	15	25	46	95
TCGA-AX-A3FS	650	FALSE	FALSE	FALSE	FALSE	NA	NA	NA	NA	NA	NA	NA	NA	0	0	0	0	0	0	0	0	49	83	156	262
TCGA-AX-A3FT	1143	TRUE	TRUE	FALSE	FALSE	G620Dfs*44	NA	NA	NA	NA	NA	NA	NA	0	0	0	0	0	0	0	0	109	182	332	545
TCGA-AX-A3FV	75	FALSE	FALSE	FALSE	FALSE	NA	NA	NA	NA	NA	NA	NA	NA	0	0	0	0	0	0	-1	1	1	1	8	18
TCGA-AX-A3FW	42	FALSE	FALSE	FALSE	FALSE	NA	NA	NA	NA	NA	NA	NA	NA	0	0	0	0	0	0	-1	0	2	4	11	14
TCGA-AX-A3FX	53	FALSE	FALSE	FALSE	FALSE	NA	NA	NA	NA	NA	NA	NA	NA	0	0	0	1	0	0	0	0	3	7	10	19
TCGA-AX-A3FZ	35	FALSE	FALSE	FALSE	FALSE	NA	NA	NA	NA	NA	NA	NA	NA	1	0	0	0	-1	0	0	-1	2	4	9	15
TCGA-AX-A3G1	50	FALSE	FALSE	FALSE	FALSE	NA	NA	NA	NA	NA	NA	NA	NA	0	1	1	1	1	2	-1	1	3	3	6	19
TCGA-AX-A3G3	129	FALSE	FALSE	FALSE	FALSE	NA	NA	NA	NA	NA	NA	NA	NA	-1	1	1	1	0	1	-1	0	11	20	29	51
TCGA-AX-A3G4	40	FALSE	FALSE	FALSE	FALSE	NA	NA	NA	NA	NA	NA	NA	NA	0	0	0	0	1	2	-1	1	1	3	5	10
TCGA-AX-A3G6	68	FALSE	FALSE	FALSE	FALSE	NA	NA	NA	NA	NA	NA	NA	NA	0	1	1	1	-1	2	-1	1	5	6	12	21
TCGA-AX-A3G7	23	FALSE	FALSE	FALSE	FALSE	NA	NA	NA	NA	NA	NA	NA	NA	0	0	0	0	0	0	0	-1	1	1	2	6
TCGA-AX-A3G8	674	FALSE	FALSE	FALSE	FALSE	NA	NA	NA	NA	NA	NA	NA	NA	0	0	0	0	0	1	0	0	67	100	178	292
TCGA-AX-A3G9	576	FALSE	FALSE	FALSE	FALSE	NA	NA	NA	NA	NA	NA	NA	NA	0	0	0	0	0	0	0	0	58	90	146	221
TCGA-AX-A3GB	68	FALSE	FALSE	FALSE	FALSE	NA	NA	NA	NA	NA	NA	NA	NA	0	0	0	0	0	1	0	0	2	9	20	33
TCGA-AX-A3GI	36	FALSE	FALSE	FALSE	FALSE	NA	NA	NA	NA	NA	NA	NA	NA	0	2	2	2	-1	1	-1	-1	2	4	8	13
TCGA-B5-A0JN	130	FALSE	FALSE	FALSE	FALSE	NA	NA	NA	NA	NA	NA	NA	NA	-1	1	1	1	0	2	1	1	12	25	43	63
TCGA-B5-A0JR	531	FALSE	FALSE	FALSE	FALSE	NA	NA	NA	NA	NA	NA	NA	NA	0	0	0	0	0	1	0	0	21	31	62	99
TCGA-B5-A0JS	26	FALSE	FALSE	FALSE	FALSE	NA	NA	NA	NA	NA	NA	NA	NA	0	1	1	1	0	0	0	0	0	2	5	6
TCGA-B5-A0JT	55	FALSE	FALSE	FALSE	FALSE	NA	NA	NA	NA	NA	NA	NA	NA	0	0	0	0	-1	1	0	0	6	7	13	18
TCGA-B5-A0JU	360	FALSE	FALSE	FALSE	FALSE	NA	NA	NA	NA	NA	NA	NA	NA	0	0	0	0	0	0	0	0	26	46	74	120
TCGA-B5-A0JV	321	FALSE	FALSE	FALSE	FALSE	NA	NA	NA	NA	NA	NA	NA	NA	0	0	0	0	0	1	0	0	29	57	105	162
TCGA-B5-A0JX	104	FALSE	FALSE	FALSE	FALSE	NA	NA	NA	NA	NA	NA	NA	NA	0	0	0	0	0	0	0	0	10	12	21	33
TCGA-B5-A0JY	8260	TRUE	TRUE	FALSE	TRUE	E536D	NA	NA	NA	NA	NA	NA	F815L,P286R	0	0	0	0	0	0	0	0	258	512	1198	2331
TCGA-B5-A0JZ	472	FALSE	FALSE	FALSE	FALSE	NA	NA	NA	NA	NA	NA	NA	NA	0	0	0	0	0	0	0	0	67	106	164	237
TCGA-B5-A0K0	22	FALSE	FALSE	FALSE	FALSE	NA	NA	NA	NA	NA	NA	NA	NA	0	0	0	0	0	1	0	0	1	1	1	3
TCGA-B5-A0K1	38	FALSE	FALSE	FALSE	FALSE	NA	NA	NA	NA	NA	NA	NA	NA	0	0	0	0	0	0	0	0	2	4	8	16
TCGA-B5-A0K2	275	FALSE	FALSE	FALSE	FALSE	NA	NA	NA	NA	NA	NA	NA	NA	0	0	0	0	0	0	0	0	24	48	86	126
TCGA-B5-A0K3	48	FALSE	FALSE	FALSE	FALSE	NA	NA	NA	NA	NA	NA	NA	NA	2	0	0	0	0	0	0	0	2	2	11	14
TCGA-B5-A0K4	50	FALSE	FALSE	FALSE	FALSE	NA	NA	NA	NA	NA	NA	NA	NA	0	0	0	0	0	1	0	0	4	9	16	25
TCGA-B5-A0K6	347	FALSE	FALSE	FALSE	FALSE	NA	NA	NA	NA	NA	NA	NA	NA	0	0	0	0	0	1	0	0	26	38	78	133
TCGA-B5-A0K7	38	FALSE	FALSE	FALSE	FALSE	NA	NA	NA	NA	NA	NA	NA	NA	0	0	0	0	0	1	0	0	2	2	5	14
TCGA-B5-A0K8	37	FALSE	FALSE	FALSE	FALSE	NA	NA	NA	NA	NA	NA	NA	NA	-1	1	1	1	-1	0	1	1	2	3	8	19
TCGA-B5-A0K9	683	FALSE	FALSE	FALSE	FALSE	NA	NA	NA	NA	NA	NA	NA	NA	0	0	0	0	0	1	0	0	49	83	166	256
TCGA-B5-A0KB	36	FALSE	FALSE	FALSE	FALSE	NA	NA	NA	NA	NA	NA	NA	NA	0	1	1	1	-1	0	-1	0	6	10	15	19
TCGA-B5-A11E	8002	TRUE	TRUE	TRUE	TRUE	G652E	NA	Q279*	S216L	E456D	NA	NA	R1879C,R1364C,V411L	0	1	1	1	0	0	0	0	181	410	1111	2368
TCGA-B5-A11F	599	FALSE	FALSE	FALSE	FALSE	NA	NA	NA	NA	NA	NA	NA	NA	0	0	0	0	0	0	0	0	62	101	176	229
TCGA-B5-A11G	495	FALSE	FALSE	FALSE	FALSE	NA	NA	NA	NA	NA	NA	NA	NA	0	0	0	0	1	0	0	0	33	50	85	147
TCGA-B5-A11H	887	FALSE	FALSE	FALSE	TRUE	NA	NA	NA	NA	NA	NA	NA	Q453R	0	0	0	0	0	0	0	0	88	134	229	350
TCGA-B5-A11I	749	FALSE	FALSE	FALSE	FALSE	NA	NA	NA	NA	NA	NA	NA	NA	0	2	2	1	2	2	0	1	113	184	266	334
TCGA-B5-A11J	389	FALSE	FALSE	FALSE	FALSE	NA	NA	NA	NA	NA	NA	NA	NA	0	0	0	0	0	0	0	0	38	65	98	147
TCGA-B5-A11L	95	FALSE	FALSE	FALSE	FALSE	NA	NA	NA	NA	NA	NA	NA	NA	0	0	0	0	0	0	0	0	7	10	22	28
TCGA-B5-A11M	27	FALSE	FALSE	FALSE	FALSE	NA	NA	NA	NA	NA	NA	NA	NA	NA	NA	NA	NA	NA	NA	NA	NA	2	5	5	7
TCGA-B5-A11N	1783	FALSE	FALSE	FALSE	TRUE	NA	NA	NA	NA	NA	NA	NA	P286R	0	0	0	0	0	0	0	0	97	198	417	714
TCGA-B5-A11O	82	FALSE	FALSE	FALSE	FALSE	NA	NA	NA	NA	NA	NA	NA	NA	0	0	0	0	0	0	0	0	4	8	14	30
TCGA-B5-A11P	39	FALSE	FALSE	FALSE	FALSE	NA	NA	NA	NA	NA	NA	NA	NA	0	-1	-1	-1	-1	2	-1	-1	1	4	7	15
TCGA-B5-A11Q	36	FALSE	FALSE	FALSE	FALSE	NA	NA	NA	NA	NA	NA	NA	NA	0	0	0	0	0	1	0	0	2	3	6	11
TCGA-B5-A11R	533	FALSE	FALSE	FALSE	FALSE	NA	NA	NA	NA	NA	NA	NA	NA	1	1	1	1	0	1	0	0	11	17	49	103
TCGA-B5-A11S	42	FALSE	FALSE	FALSE	FALSE	NA	NA	NA	NA	NA	NA	NA	NA	0	1	1	1	0	1	0	0	2	2	5	16
TCGA-B5-A11U	317	FALSE	FALSE	FALSE	FALSE	NA	NA	NA	NA	NA	NA	NA	NA	0	0	0	0	0	0	0	0	21	34	77	124
TCGA-B5-A11V	581	FALSE	FALSE	FALSE	FALSE	NA	NA	NA	NA	NA	NA	NA	NA	1	0	0	0	1	0	0	0	63	115	187	242
TCGA-B5-A11W	68	FALSE	FALSE	FALSE	FALSE	NA	NA	NA	NA	NA	NA	NA	NA	0	0	0	0	0	0	0	0	5	6	8	18
TCGA-B5-A11X	55	FALSE	FALSE	FALSE	FALSE	NA	NA	NA	NA	NA	NA	NA	NA	NA	NA	NA	NA	NA	NA	NA	NA	2	5	9	21
TCGA-B5-A11Y	964	FALSE	FALSE	FALSE	TRUE	NA	NA	NA	NA	NA	NA	NA	P102L,R34C	0	0	0	0	0	0	0	0	47	90	173	309
TCGA-B5-A11Z	283	FALSE	FALSE	FALSE	FALSE	NA	NA	NA	NA	NA	NA	NA	NA	0	0	0	0	0	1	0	0	26	36	62	82
TCGA-B5-A121	29	FALSE	FALSE	FALSE	FALSE	NA	NA	NA	NA	NA	NA	NA	NA	0	0	0	0	0	0	0	0	3	4	9	12
TCGA-B5-A1MR	5093	TRUE	TRUE	FALSE	TRUE	NA	R220Q	NA	NA	NA	NA	NA	R705W	0	0	0	0	0	0	0	0	NA	NA	NA	NA
TCGA-B5-A1MS	42	FALSE	FALSE	FALSE	FALSE	NA	NA	NA	NA	NA	NA	NA	NA	0	0	0	0	1	2	1	2	2	6	12	18
TCGA-B5-A1MU	26	FALSE	FALSE	FALSE	FALSE	NA	NA	NA	NA	NA	NA	NA	NA	0	1	1	1	0	0	-1	-1	0	1	3	10
TCGA-B5-A1MV	56	FALSE	FALSE	FALSE	FALSE	NA	NA	NA	NA	NA	NA	NA	NA	0	0	0	0	0	0	0	0	2	3	8	18
TCGA-B5-A1MW	481	FALSE	FALSE	FALSE	FALSE	NA	NA	NA	NA	NA	NA	NA	NA	0	0	0	0	0	0	0	0	26	47	92	150
TCGA-B5-A1MX	5285	FALSE	FALSE	FALSE	TRUE	NA	NA	NA	NA	NA	NA	NA	M1754V,V1227D,F985L,M820V	0	0	0	0	0	0	0	0	306	552	1117	1902
TCGA-B5-A1MY	43	FALSE	FALSE	FALSE	FALSE	NA	NA	NA	NA	NA	NA	NA	NA	0	0	0	0	-1	1	-1	-1	2	5	11	24
TCGA-B5-A1MZ	40	FALSE	FALSE	FALSE	FALSE	NA	NA	NA	NA	NA	NA	NA	NA	0	0	0	0	0	1	0	0	3	5	9	16
TCGA-B5-A1N2	127	FALSE	FALSE	FALSE	FALSE	NA	NA	NA	NA	NA	NA	NA	NA	1	1	1	1	1	1	-1	1	1	4	9	23
TCGA-B5-A3F9	48	FALSE	FALSE	FALSE	FALSE	NA	NA	NA	NA	NA	NA	NA	NA	0	0	0	0	0	0	-1	-1	3	4	8	13
TCGA-B5-A3FA	8490	TRUE	TRUE	FALSE	TRUE	NA	A268V	NA	NA	NA	NA	NA	V411L	0	0	0	0	0	0	0	0	392	761	1746	3448
TCGA-B5-A3FB	37	FALSE	FALSE	FALSE	FALSE	NA	NA	NA	NA	NA	NA	NA	NA	0	0	0	0	0	0	0	0	5	8	13	21
TCGA-B5-A3FC	10073	TRUE	TRUE	TRUE	TRUE	P721L	R354H	NA	NA	G504S,R97H	S237L	NA	R2127*,P916L,L424I	0	0	0	0	0	0	0	0	265	656	1783	3568
TCGA-B5-A3FD	36	FALSE	FALSE	FALSE	FALSE	NA	NA	NA	NA	NA	NA	NA	NA	0	0	0	0	0	0	-1	1	1	3	6	15
TCGA-B5-A3FH	28	FALSE	FALSE	FALSE	FALSE	NA	NA	NA	NA	NA	NA	NA	NA	0	0	0	0	0	1	0	0	1	6	13	23
TCGA-B5-A3S1	82	FALSE	FALSE	FALSE	FALSE	NA	NA	NA	NA	NA	NA	NA	NA	-1	1	1	1	-1	1	0	1	4	5	9	15
TCGA-B5-A5OC	907	FALSE	FALSE	FALSE	TRUE	NA	NA	NA	NA	NA	NA	NA	V2025M	1	0	0	0	0	1	0	0	76	135	248	414
TCGA-B5-A5OD	45	FALSE	FALSE	FALSE	FALSE	NA	NA	NA	NA	NA	NA	NA	NA	0	1	1	1	0	1	1	-1	0	2	11	20
TCGA-B5-A5OE	59	FALSE	FALSE	FALSE	FALSE	NA	NA	NA	NA	NA	NA	NA	NA	-1	0	0	0	-1	0	-1	1	3	4	10	26
TCGA-BG-A0LW	29	FALSE	FALSE	FALSE	FALSE	NA	NA	NA	NA	NA	NA	NA	NA	0	0	0	0	0	0	0	0	3	6	7	14
TCGA-BG-A0LX	416	FALSE	FALSE	FALSE	TRUE	NA	NA	NA	NA	NA	NA	NA	E1698D	0	0	0	0	0	1	0	0	49	68	115	190
TCGA-BG-A0M0	130	FALSE	FALSE	FALSE	FALSE	NA	NA	NA	NA	NA	NA	NA	NA	0	0	0	0	0	1	0	0	8	16	31	48
TCGA-BG-A0M2	23	FALSE	FALSE	FALSE	FALSE	NA	NA	NA	NA	NA	NA	NA	NA	1	0	0	0	0	1	0	0	3	3	5	7
TCGA-BG-A0M3	60	FALSE	FALSE	FALSE	FALSE	NA	NA	NA	NA	NA	NA	NA	NA	0	0	0	0	0	1	0	0	5	8	24	33
TCGA-BG-A0M4	534	FALSE	FALSE	FALSE	FALSE	NA	NA	NA	NA	NA	NA	NA	NA	0	0	0	0	0	1	0	0	40	61	103	177
TCGA-BG-A0M6	42	FALSE	FALSE	FALSE	FALSE	NA	NA	NA	NA	NA	NA	NA	NA	0	-1	-1	-1	0	1	-1	-1	2	5	7	12
TCGA-BG-A0M7	52	FALSE	FALSE	FALSE	FALSE	NA	NA	NA	NA	NA	NA	NA	NA	0	0	0	0	0	0	0	0	1	4	10	20
TCGA-BG-A0M8	67	FALSE	FALSE	FALSE	FALSE	NA	NA	NA	NA	NA	NA	NA	NA	1	1	1	1	1	0	0	-1	1	2	11	21
TCGA-BG-A0M9	52	FALSE	FALSE	FALSE	FALSE	NA	NA	NA	NA	NA	NA	NA	NA	0	0	0	0	0	0	0	0	6	8	14	25
TCGA-BG-A0MA	41	FALSE	FALSE	FALSE	FALSE	NA	NA	NA	NA	NA	NA	NA	NA	0	0	0	0	0	0	0	0	2	4	8	13
TCGA-BG-A0MC	39	FALSE	FALSE	FALSE	FALSE	NA	NA	NA	NA	NA	NA	NA	NA	0	0	0	0	0	0	0	0	3	5	6	10
TCGA-BG-A0MG	116	FALSE	FALSE	FALSE	FALSE	NA	NA	NA	NA	NA	NA	NA	NA	1	0	0	0	0	0	0	0	6	14	28	50
TCGA-BG-A0MI	47	FALSE	FALSE	FALSE	FALSE	NA	NA	NA	NA	NA	NA	NA	NA	0	0	0	0	0	0	0	0	2	3	8	12
TCGA-BG-A0MK	59	FALSE	FALSE	FALSE	FALSE	NA	NA	NA	NA	NA	NA	NA	NA	0	0	0	0	0	0	0	0	7	15	22	34
TCGA-BG-A0MO	35	FALSE	FALSE	FALSE	FALSE	NA	NA	NA	NA	NA	NA	NA	NA	0	0	0	0	0	1	0	0	1	2	10	16
TCGA-BG-A0MQ	690	TRUE	FALSE	TRUE	FALSE	NA	NA	NA	NA	NA	NA	A133G	NA	0	0	0	0	0	1	0	0	16	51	107	199
TCGA-BG-A0MS	445	FALSE	FALSE	FALSE	FALSE	NA	NA	NA	NA	NA	NA	NA	NA	0	0	0	0	0	1	0	0	96	131	192	229
TCGA-BG-A0MT	30	FALSE	FALSE	FALSE	FALSE	NA	NA	NA	NA	NA	NA	NA	NA	0	0	0	0	0	1	0	1	4	6	8	12
TCGA-BG-A0MU	146	FALSE	FALSE	FALSE	FALSE	NA	NA	NA	NA	NA	NA	NA	NA	0	0	0	0	0	1	0	0	19	28	44	70
TCGA-BG-A0RY	58	FALSE	FALSE	FALSE	FALSE	NA	NA	NA	NA	NA	NA	NA	NA	0	0	0	0	0	1	0	0	3	8	10	16
TCGA-BG-A0VT	27	FALSE	FALSE	FALSE	FALSE	NA	NA	NA	NA	NA	NA	NA	NA	0	0	0	0	1	1	0	1	3	3	6	14
TCGA-BG-A0VV	36	FALSE	FALSE	FALSE	FALSE	NA	NA	NA	NA	NA	NA	NA	NA	0	0	0	0	0	2	0	0	0	2	5	5
TCGA-BG-A0VW	416	FALSE	FALSE	FALSE	FALSE	NA	NA	NA	NA	NA	NA	NA	NA	0	0	0	0	0	0	0	0	31	56	98	163
TCGA-BG-A0VX	158	FALSE	FALSE	FALSE	TRUE	NA	NA	NA	NA	NA	NA	NA	L424V	0	0	0	0	0	0	0	0	7	13	22	48
TCGA-BG-A0VZ	282	TRUE	TRUE	FALSE	FALSE	NA	NA	T255S	NA	NA	NA	NA	NA	0	0	0	0	0	0	0	0	41	53	84	141
TCGA-BG-A0W1	61	FALSE	FALSE	FALSE	FALSE	NA	NA	NA	NA	NA	NA	NA	NA	1	0	0	0	0	1	0	0	2	4	11	15
TCGA-BG-A0W2	35	FALSE	FALSE	FALSE	FALSE	NA	NA	NA	NA	NA	NA	NA	NA	0	0	0	0	0	0	0	0	1	4	10	12
TCGA-BG-A0YU	138	FALSE	FALSE	FALSE	FALSE	NA	NA	NA	NA	NA	NA	NA	NA	0	0	0	0	0	0	0	0	17	33	47	67
TCGA-BG-A0YV	98	FALSE	FALSE	FALSE	FALSE	NA	NA	NA	NA	NA	NA	NA	NA	-1	0	0	0	0	0	-1	1	9	15	24	40
TCGA-BG-A186	26	FALSE	FALSE	FALSE	FALSE	NA	NA	NA	NA	NA	NA	NA	NA	0	0	0	0	0	1	0	0	0	1	10	17
TCGA-BG-A187	74	FALSE	FALSE	FALSE	FALSE	NA	NA	NA	NA	NA	NA	NA	NA	0	0	0	0	0	0	0	0	3	11	23	29
TCGA-BG-A18A	50	FALSE	FALSE	FALSE	TRUE	NA	NA	NA	NA	NA	NA	NA	R976S	0	0	0	0	0	0	0	0	2	5	15	22
TCGA-BG-A18B	344	FALSE	FALSE	FALSE	FALSE	NA	NA	NA	NA	NA	NA	NA	NA	0	0	0	0	0	0	0	0	29	42	87	140
TCGA-BG-A18C	41	FALSE	FALSE	FALSE	FALSE	NA	NA	NA	NA	NA	NA	NA	NA	-1	1	1	1	-1	1	-1	-1	1	2	6	13
TCGA-BG-A220	655	FALSE	FALSE	FALSE	FALSE	NA	NA	NA	NA	NA	NA	NA	NA	0	0	0	0	0	0	0	0	42	83	157	265
TCGA-BG-A221	1032	FALSE	FALSE	FALSE	FALSE	NA	NA	NA	NA	NA	NA	NA	NA	0	0	0	0	0	1	0	0	63	118	202	372
TCGA-BG-A222	3795	TRUE	TRUE	FALSE	TRUE	P232S	NA	NA	NA	NA	NA	NA	R266*,R114*	0	0	0	0	0	1	0	0	206	415	897	1589
TCGA-BG-A2AE	50	FALSE	FALSE	FALSE	FALSE	NA	NA	NA	NA	NA	NA	NA	NA	1	0	0	0	0	0	-1	0	2	7	10	18
TCGA-BG-A2L7	541	FALSE	FALSE	FALSE	TRUE	NA	NA	NA	NA	NA	NA	NA	V2025*	0	0	0	0	0	0	0	0	80	124	192	268
TCGA-BG-A3EW	376	TRUE	FALSE	TRUE	FALSE	NA	NA	NA	NA	NA	E114G	NA	NA	0	0	0	0	0	1	0	0	43	68	117	166
TCGA-BG-A3PP	39	FALSE	FALSE	FALSE	FALSE	NA	NA	NA	NA	NA	NA	NA	NA	1	-1	-1	-1	-1	0	-1	1	2	4	10	20
TCGA-BK-A0C9	562	FALSE	FALSE	FALSE	FALSE	NA	NA	NA	NA	NA	NA	NA	NA	0	1	1	1	0	1	0	0	19	31	59	113
TCGA-BK-A0CA	40	FALSE	FALSE	FALSE	FALSE	NA	NA	NA	NA	NA	NA	NA	NA	0	0	0	0	0	0	0	0	28	45	69	108
TCGA-BK-A0CB	91	FALSE	FALSE	FALSE	FALSE	NA	NA	NA	NA	NA	NA	NA	NA	0	0	0	0	0	0	0	0	5	15	22	39
TCGA-BK-A0CC	56	FALSE	FALSE	FALSE	FALSE	NA	NA	NA	NA	NA	NA	NA	NA	0	1	1	1	-1	1	0	1	4	10	14	21
TCGA-BK-A139	108	FALSE	FALSE	FALSE	FALSE	NA	NA	NA	NA	NA	NA	NA	NA	-1	-1	-1	-1	-1	1	-1	0	9	18	36	77
TCGA-BK-A13B	581	FALSE	FALSE	FALSE	FALSE	NA	NA	NA	NA	NA	NA	NA	NA	0	0	0	0	0	1	0	0	56	100	183	286
TCGA-BK-A13C	35	FALSE	FALSE	FALSE	FALSE	NA	NA	NA	NA	NA	NA	NA	NA	0	0	0	0	0	2	0	0	2	6	13	20
TCGA-BK-A26L	64	TRUE	TRUE	FALSE	FALSE	NA	NA	G480C	NA	NA	NA	NA	NA	-1	1	1	1	1	1	1	1	4	6	13	19
TCGA-BK-A4ZD	57	FALSE	FALSE	FALSE	FALSE	NA	NA	NA	NA	NA	NA	NA	NA	0	1	1	1	-1	1	-1	0	2	5	11	19
TCGA-BK-A56F	51	FALSE	FALSE	FALSE	FALSE	NA	NA	NA	NA	NA	NA	NA	NA	0	0	0	0	0	0	0	0	6	9	15	20
TCGA-BK-A6W3	3426	FALSE	FALSE	FALSE	TRUE	NA	NA	NA	NA	NA	NA	NA	P286R	0	0	0	0	0	0	0	0	112	248	621	1108
TCGA-BK-A6W4	21	FALSE	FALSE	FALSE	FALSE	NA	NA	NA	NA	NA	NA	NA	NA	0	0	0	0	0	0	0	0	4	4	8	11
TCGA-BS-A0T9	55	FALSE	FALSE	FALSE	FALSE	NA	NA	NA	NA	NA	NA	NA	NA	0	0	0	0	0	0	0	0	3	4	11	21
TCGA-BS-A0TA	469	FALSE	FALSE	FALSE	FALSE	NA	NA	NA	NA	NA	NA	NA	NA	0	0	0	0	0	0	0	0	46	89	153	248
TCGA-BS-A0TC	1229	FALSE	FALSE	FALSE	TRUE	NA	NA	NA	NA	NA	NA	NA	M444K	0	0	0	0	0	0	0	0	45	91	205	383
TCGA-BS-A0TD	60	FALSE	FALSE	FALSE	FALSE	NA	NA	NA	NA	NA	NA	NA	NA	0	0	0	0	0	0	0	0	9	16	18	26
TCGA-BS-A0TE	263	FALSE	FALSE	FALSE	FALSE	NA	NA	NA	NA	NA	NA	NA	NA	1	1	1	1	0	0	0	0	34	46	83	130
TCGA-BS-A0TG	32	FALSE	FALSE	FALSE	FALSE	NA	NA	NA	NA	NA	NA	NA	NA	0	0	0	0	0	0	0	0	3	4	6	13
TCGA-BS-A0TI	85	FALSE	FALSE	FALSE	FALSE	NA	NA	NA	NA	NA	NA	NA	NA	0	0	0	0	0	1	-1	-1	3	7	14	24
TCGA-BS-A0TJ	645	TRUE	FALSE	TRUE	FALSE	NA	NA	NA	R552C	NA	NA	NA	NA	0	0	0	0	0	0	0	0	63	107	189	302
TCGA-BS-A0U5	55	FALSE	FALSE	FALSE	FALSE	NA	NA	NA	NA	NA	NA	NA	NA	0	0	0	0	0	0	0	0	2	4	9	19
TCGA-BS-A0U7	172	TRUE	TRUE	FALSE	FALSE	R544C	NA	NA	NA	NA	NA	NA	NA	0	0	0	0	0	1	0	0	17	30	50	78
TCGA-BS-A0U8	371	FALSE	FALSE	FALSE	FALSE	NA	NA	NA	NA	NA	NA	NA	NA	0	0	0	0	0	0	0	0	55	80	122	175
TCGA-BS-A0UA	288	FALSE	FALSE	FALSE	FALSE	NA	NA	NA	NA	NA	NA	NA	NA	0	0	0	0	0	0	0	0	37	50	84	129
TCGA-BS-A0UF	7688	TRUE	TRUE	TRUE	TRUE	G490Afs*49	NA	NA	D561N,E727K	NA	R223K	NA	C2109R,P286R	0	0	0	0	0	0	0	0	141	306	790	1610
TCGA-BS-A0UJ	2151	FALSE	FALSE	FALSE	FALSE	NA	NA	NA	NA	NA	NA	NA	NA	0	0	0	0	0	0	0	0	81	139	253	442
TCGA-BS-A0UL	344	FALSE	FALSE	FALSE	FALSE	NA	NA	NA	NA	NA	NA	NA	NA	0	0	0	0	0	0	0	0	17	36	74	122
TCGA-BS-A0UM	437	FALSE	FALSE	FALSE	TRUE	NA	NA	NA	NA	NA	NA	NA	A566T	NA	NA	NA	NA	NA	NA	NA	NA	17	32	76	130
TCGA-BS-A0UT	388	FALSE	FALSE	FALSE	FALSE	NA	NA	NA	NA	NA	NA	NA	NA	0	0	0	0	0	1	0	0	5	11	19	39
TCGA-BS-A0UV	7883	FALSE	FALSE	FALSE	TRUE	NA	NA	NA	NA	NA	NA	NA	L1561P,S1380L,P286R	0	0	0	0	0	0	0	0	338	706	1580	2679
TCGA-BS-A0V4	288	FALSE	FALSE	FALSE	FALSE	NA	NA	NA	NA	NA	NA	NA	NA	0	0	0	0	0	0	0	0	27	47	87	129
TCGA-BS-A0V6	44	FALSE	FALSE	FALSE	FALSE	NA	NA	NA	NA	NA	NA	NA	NA	0	0	0	0	0	0	0	0	3	4	8	15
TCGA-BS-A0V7	52	FALSE	FALSE	FALSE	FALSE	NA	NA	NA	NA	NA	NA	NA	NA	0	0	0	0	0	0	0	0	3	6	12	23
TCGA-BS-A0V8	70	FALSE	FALSE	FALSE	FALSE	NA	NA	NA	NA	NA	NA	NA	NA	-1	1	1	1	-1	0	0	1	2	7	17	33
TCGA-BS-A0VI	260	FALSE	FALSE	FALSE	FALSE	NA	NA	NA	NA	NA	NA	NA	NA	0	0	0	0	0	1	0	0	29	48	81	132
TCGA-BS-A0WQ	41	FALSE	FALSE	FALSE	FALSE	NA	NA	NA	NA	NA	NA	NA	NA	0	0	0	0	0	0	0	0	2	5	9	15
TCGA-D1-A0ZN	34	FALSE	FALSE	FALSE	FALSE	NA	NA	NA	NA	NA	NA	NA	NA	0	0	0	0	0	1	0	0	1	1	9	14
TCGA-D1-A0ZO	563	FALSE	FALSE	FALSE	FALSE	NA	NA	NA	NA	NA	NA	NA	NA	0	0	0	0	0	0	0	0	66	111	164	235
TCGA-D1-A0ZP	379	FALSE	FALSE	FALSE	FALSE	NA	NA	NA	NA	NA	NA	NA	NA	0	0	0	0	0	1	0	0	30	56	117	160
TCGA-D1-A0ZQ	65	FALSE	FALSE	FALSE	FALSE	NA	NA	NA	NA	NA	NA	NA	NA	0	0	0	0	0	1	0	0	6	14	22	34
TCGA-D1-A0ZR	413	FALSE	FALSE	FALSE	FALSE	NA	NA	NA	NA	NA	NA	NA	NA	0	0	0	0	0	1	0	0	25	56	105	147
TCGA-D1-A0ZS	361	FALSE	FALSE	FALSE	FALSE	NA	NA	NA	NA	NA	NA	NA	NA	0	0	0	0	0	0	0	0	21	36	79	123
TCGA-D1-A0ZU	379	FALSE	FALSE	FALSE	FALSE	NA	NA	NA	NA	NA	NA	NA	NA	0	0	0	0	0	0	0	0	43	76	125	175
TCGA-D1-A0ZV	90	FALSE	FALSE	FALSE	FALSE	NA	NA	NA	NA	NA	NA	NA	NA	0	0	0	0	0	0	0	0	12	18	30	42
TCGA-D1-A0ZZ	205	FALSE	FALSE	FALSE	FALSE	NA	NA	NA	NA	NA	NA	NA	NA	-1	0	0	0	-1	0	0	1	24	36	57	70
TCGA-D1-A101	422	FALSE	FALSE	FALSE	FALSE	NA	NA	NA	NA	NA	NA	NA	NA	0	0	0	0	0	0	0	0	36	66	125	196
TCGA-D1-A102	763	FALSE	FALSE	FALSE	FALSE	NA	NA	NA	NA	NA	NA	NA	NA	0	0	0	0	1	1	0	0	101	161	242	300
TCGA-D1-A103	6293	TRUE	TRUE	TRUE	TRUE	E456*	NA	NA	E727K	NA	NA	NA	A456P,H144Q	0	0	0	0	0	0	0	0	174	343	777	1424
TCGA-D1-A15V	33	FALSE	FALSE	FALSE	FALSE	NA	NA	NA	NA	NA	NA	NA	NA	-1	0	0	0	0	0	1	-1	3	6	12	17
TCGA-D1-A15W	64	FALSE	FALSE	FALSE	FALSE	NA	NA	NA	NA	NA	NA	NA	NA	0	0	0	0	0	0	0	0	7	12	17	36
TCGA-D1-A15X	1369	FALSE	FALSE	FALSE	FALSE	NA	NA	NA	NA	NA	NA	NA	NA	0	0	0	0	0	0	0	0	48	103	220	428
TCGA-D1-A15Z	62	FALSE	FALSE	FALSE	FALSE	NA	NA	NA	NA	NA	NA	NA	NA	0	0	0	0	0	0	0	0	1	4	9	15
TCGA-D1-A160	461	FALSE	FALSE	FALSE	FALSE	NA	NA	NA	NA	NA	NA	NA	NA	0	0	0	0	0	1	0	0	48	72	135	193
TCGA-D1-A161	72	FALSE	FALSE	FALSE	FALSE	NA	NA	NA	NA	NA	NA	NA	NA	0	0	0	0	0	0	0	0	2	3	14	25
TCGA-D1-A163	502	FALSE	FALSE	FALSE	FALSE	NA	NA	NA	NA	NA	NA	NA	NA	0	0	0	0	0	0	0	0	31	68	118	188
TCGA-D1-A165	53	FALSE	FALSE	FALSE	FALSE	NA	NA	NA	NA	NA	NA	NA	NA	0	0	0	0	0	1	1	0	4	4	11	16
TCGA-D1-A167	1340	FALSE	FALSE	FALSE	FALSE	NA	NA	NA	NA	NA	NA	NA	NA	0	0	0	0	0	0	0	0	41	84	213	430
TCGA-D1-A168	47	FALSE	FALSE	FALSE	FALSE	NA	NA	NA	NA	NA	NA	NA	NA	0	1	1	1	1	0	0	0	2	4	8	11
TCGA-D1-A169	48	FALSE	FALSE	FALSE	FALSE	NA	NA	NA	NA	NA	NA	NA	NA	0	0	0	0	0	0	-1	0	1	6	11	15
TCGA-D1-A16B	45	FALSE	FALSE	FALSE	FALSE	NA	NA	NA	NA	NA	NA	NA	NA	0	0	0	0	0	0	0	0	2	4	6	9
TCGA-D1-A16D	36	FALSE	FALSE	FALSE	FALSE	NA	NA	NA	NA	NA	NA	NA	NA	0	0	0	0	0	0	0	0	3	4	8	14
TCGA-D1-A16E	49	FALSE	FALSE	FALSE	FALSE	NA	NA	NA	NA	NA	NA	NA	NA	0	0	0	0	0	0	0	0	1	2	9	16
TCGA-D1-A16F	455	FALSE	FALSE	FALSE	FALSE	NA	NA	NA	NA	NA	NA	NA	NA	NA	NA	NA	NA	NA	NA	NA	NA	54	86	145	203
TCGA-D1-A16G	29	FALSE	FALSE	FALSE	FALSE	NA	NA	NA	NA	NA	NA	NA	NA	0	0	0	0	2	0	0	0	2	3	7	7
TCGA-D1-A16I	28	FALSE	FALSE	FALSE	FALSE	NA	NA	NA	NA	NA	NA	NA	NA	0	0	0	0	-1	1	1	1	2	2	5	10
TCGA-D1-A16J	199	FALSE	FALSE	FALSE	FALSE	NA	NA	NA	NA	NA	NA	NA	NA	0	0	0	0	1	0	0	0	5	11	19	33
TCGA-D1-A16N	126	FALSE	FALSE	FALSE	FALSE	NA	NA	NA	NA	NA	NA	NA	NA	1	1	1	1	-1	0	-1	-1	7	14	32	46
TCGA-D1-A16O	27	FALSE	FALSE	FALSE	FALSE	NA	NA	NA	NA	NA	NA	NA	NA	1	0	0	0	0	0	0	0	5	6	10	16
TCGA-D1-A16Q	27	FALSE	FALSE	FALSE	FALSE	NA	NA	NA	NA	NA	NA	NA	NA	0	0	0	0	0	0	0	0	2	5	7	10
TCGA-D1-A16R	42	FALSE	FALSE	FALSE	FALSE	NA	NA	NA	NA	NA	NA	NA	NA	0	0	0	0	0	0	0	0	3	5	10	20
TCGA-D1-A16S	51	FALSE	FALSE	FALSE	FALSE	NA	NA	NA	NA	NA	NA	NA	NA	1	0	0	0	-1	1	1	1	2	4	13	21
TCGA-D1-A16V	37	FALSE	FALSE	FALSE	FALSE	NA	NA	NA	NA	NA	NA	NA	NA	0	0	0	0	1	1	-1	0	1	4	8	14
TCGA-D1-A16X	2898	FALSE	FALSE	FALSE	TRUE	NA	NA	NA	NA	NA	NA	NA	D1129G,P286R	0	0	0	0	0	0	0	0	116	236	525	966
TCGA-D1-A16Y	970	FALSE	FALSE	FALSE	TRUE	NA	NA	NA	NA	NA	NA	NA	V411L	0	0	0	0	0	0	0	0	15	29	76	168
TCGA-D1-A174	724	FALSE	FALSE	FALSE	FALSE	NA	NA	NA	NA	NA	NA	NA	NA	0	0	0	0	0	0	0	0	29	59	138	244
TCGA-D1-A176	369	FALSE	FALSE	FALSE	FALSE	NA	NA	NA	NA	NA	NA	NA	NA	0	0	0	0	0	2	0	0	24	46	85	128
TCGA-D1-A177	685	FALSE	FALSE	FALSE	FALSE	NA	NA	NA	NA	NA	NA	NA	NA	0	0	0	0	0	1	0	0	51	91	178	279
TCGA-D1-A17A	215	FALSE	FALSE	FALSE	FALSE	NA	NA	NA	NA	NA	NA	NA	NA	0	0	0	0	0	1	0	0	24	40	68	111
TCGA-D1-A17B	237	FALSE	FALSE	FALSE	FALSE	NA	NA	NA	NA	NA	NA	NA	NA	0	0	0	0	0	1	0	0	14	32	67	108
TCGA-D1-A17C	46	FALSE	FALSE	FALSE	FALSE	NA	NA	NA	NA	NA	NA	NA	NA	0	0	0	0	0	0	0	0	0	1	2	9
TCGA-D1-A17D	423	FALSE	FALSE	FALSE	FALSE	NA	NA	NA	NA	NA	NA	NA	NA	0	0	0	0	0	0	0	0	21	41	75	142
TCGA-D1-A17F	190	FALSE	FALSE	FALSE	FALSE	NA	NA	NA	NA	NA	NA	NA	NA	0	0	0	0	0	0	0	0	12	26	38	63
TCGA-D1-A17H	592	FALSE	FALSE	FALSE	FALSE	NA	NA	NA	NA	NA	NA	NA	NA	0	0	0	0	0	0	0	0	54	86	141	206
TCGA-D1-A17K	55	FALSE	FALSE	FALSE	FALSE	NA	NA	NA	NA	NA	NA	NA	NA	-1	0	0	0	1	1	0	2	6	8	14	24
TCGA-D1-A17L	62	FALSE	FALSE	FALSE	FALSE	NA	NA	NA	NA	NA	NA	NA	NA	0	0	0	0	0	1	0	0	1	2	13	22
TCGA-D1-A17M	377	FALSE	FALSE	FALSE	FALSE	NA	NA	NA	NA	NA	NA	NA	NA	0	0	0	0	0	1	0	0	34	57	88	154
TCGA-D1-A17N	26	FALSE	FALSE	FALSE	FALSE	NA	NA	NA	NA	NA	NA	NA	NA	0	0	0	0	0	0	0	0	1	1	3	6
TCGA-D1-A17Q	5369	TRUE	TRUE	TRUE	TRUE	NA	NA	R383Q	NA	K463T	NA	NA	P286R	0	0	0	0	0	0	0	0	102	271	705	1446
TCGA-D1-A17R	226	FALSE	FALSE	FALSE	FALSE	NA	NA	NA	NA	NA	NA	NA	NA	0	0	0	0	0	1	0	0	22	33	52	84
TCGA-D1-A17S	37	FALSE	FALSE	FALSE	FALSE	NA	NA	NA	NA	NA	NA	NA	NA	0	0	0	0	0	0	0	0	2	6	10	17
TCGA-D1-A17T	55	FALSE	FALSE	FALSE	FALSE	NA	NA	NA	NA	NA	NA	NA	NA	0	0	0	0	0	0	0	0	2	5	13	18
TCGA-D1-A17U	382	FALSE	FALSE	FALSE	FALSE	NA	NA	NA	NA	NA	NA	NA	NA	0	0	0	0	0	0	0	0	37	61	99	157
TCGA-D1-A1NS	251	FALSE	FALSE	FALSE	FALSE	NA	NA	NA	NA	NA	NA	NA	NA	0	0	0	0	0	0	0	0	35	52	86	123
TCGA-D1-A1NU	75	FALSE	FALSE	FALSE	FALSE	NA	NA	NA	NA	NA	NA	NA	NA	0	0	0	0	-1	0	-1	0	8	12	26	33
TCGA-D1-A1NW	49	FALSE	FALSE	FALSE	FALSE	NA	NA	NA	NA	NA	NA	NA	NA	0	0	0	0	-1	0	0	0	4	4	9	20
TCGA-D1-A1NX	40	FALSE	FALSE	FALSE	FALSE	NA	NA	NA	NA	NA	NA	NA	NA	0	1	1	0	0	0	0	0	0	0	10	17
TCGA-D1-A1NY	530	FALSE	FALSE	FALSE	FALSE	NA	NA	NA	NA	NA	NA	NA	NA	1	0	0	0	0	0	0	0	54	80	143	211
TCGA-D1-A1NZ	659	FALSE	FALSE	FALSE	FALSE	NA	NA	NA	NA	NA	NA	NA	NA	0	0	0	0	0	1	0	0	97	143	233	361
TCGA-D1-A1O0	49	FALSE	FALSE	FALSE	FALSE	NA	NA	NA	NA	NA	NA	NA	NA	-1	0	0	0	-1	1	1	1	1	2	9	18
TCGA-D1-A1O5	53	FALSE	FALSE	FALSE	FALSE	NA	NA	NA	NA	NA	NA	NA	NA	0	0	0	0	0	0	0	0	1	2	4	15
TCGA-D1-A1O7	280	FALSE	FALSE	FALSE	FALSE	NA	NA	NA	NA	NA	NA	NA	NA	0	0	0	0	0	0	0	0	34	60	96	146
TCGA-D1-A1O8	50	FALSE	FALSE	FALSE	FALSE	NA	NA	NA	NA	NA	NA	NA	NA	0	0	0	0	0	0	0	0	2	6	13	20
TCGA-D1-A2G0	735	FALSE	FALSE	FALSE	FALSE	NA	NA	NA	NA	NA	NA	NA	NA	0	0	0	0	0	0	0	0	84	141	214	295
TCGA-D1-A2G5	188	FALSE	FALSE	FALSE	FALSE	NA	NA	NA	NA	NA	NA	NA	NA	1	1	1	1	0	1	0	0	23	31	68	113
TCGA-D1-A2G6	59	FALSE	FALSE	FALSE	FALSE	NA	NA	NA	NA	NA	NA	NA	NA	0	0	0	0	0	1	0	0	4	4	6	13
TCGA-D1-A2G7	34	FALSE	FALSE	FALSE	FALSE	NA	NA	NA	NA	NA	NA	NA	NA	0	0	0	0	0	2	0	0	3	4	9	18
TCGA-D1-A3DA	65	FALSE	FALSE	FALSE	FALSE	NA	NA	NA	NA	NA	NA	NA	NA	0	0	0	0	0	1	0	0	4	6	11	17
TCGA-D1-A3DG	94	FALSE	FALSE	FALSE	FALSE	NA	NA	NA	NA	NA	NA	NA	NA	2	0	0	0	-1	0	-1	0	6	12	23	40
TCGA-D1-A3DH	82	FALSE	FALSE	FALSE	FALSE	NA	NA	NA	NA	NA	NA	NA	NA	-1	1	1	1	1	1	0	1	1	2	8	22
TCGA-D1-A3JP	42	TRUE	FALSE	TRUE	FALSE	NA	NA	NA	NA	NA	NA	NA	NA	1	0	0	0	-1	0	-1	-2	3	4	7	13
TCGA-D1-A3JQ	26	FALSE	FALSE	FALSE	FALSE	NA	NA	NA	NA	NA	NA	NA	NA	-1	0	0	0	0	1	0	1	0	1	5	8
TCGA-DF-A2KN	4047	TRUE	TRUE	TRUE	TRUE	V108M	P625L,L75*	NA	NA	NA	NA	L128Sfs*76,R157*	X1793_splice	0	0	0	0	0	0	0	0	214	398	802	1363
TCGA-DF-A2KR	94	FALSE	FALSE	FALSE	FALSE	NA	NA	NA	NA	NA	NA	NA	NA	0	0	0	0	0	1	-1	-1	4	6	12	23
TCGA-DF-A2KS	105	FALSE	FALSE	FALSE	FALSE	NA	NA	NA	NA	NA	NA	NA	NA	-1	1	1	1	0	1	-1	1	3	5	12	34
TCGA-DF-A2KU	8481	TRUE	FALSE	TRUE	TRUE	NA	NA	NA	NA	R149*	NA	NA	F2063L,S1644L,P703S,V411L	0	0	0	0	0	0	0	0	333	682	1711	3158
TCGA-DF-A2KV	1233	TRUE	TRUE	FALSE	TRUE	E536D	NA	NA	NA	NA	NA	NA	A456P	0	0	0	0	0	0	0	0	53	104	243	420
TCGA-DF-A2KZ	551	FALSE	FALSE	FALSE	FALSE	NA	NA	NA	NA	NA	NA	NA	NA	0	0	0	0	0	1	0	0	61	94	174	259
TCGA-DF-A2L0	41	FALSE	FALSE	FALSE	FALSE	NA	NA	NA	NA	NA	NA	NA	NA	-1	1	1	1	-1	0	-1	0	1	2	4	13
TCGA-DI-A0WH	500	FALSE	FALSE	FALSE	FALSE	NA	NA	NA	NA	NA	NA	NA	NA	0	0	0	0	0	1	0	0	48	74	123	221
TCGA-DI-A1BU	6614	TRUE	TRUE	TRUE	TRUE	NA	H661Qfs*41,E403K,L75*	NA	Q143*,M210V	NA	NA	L194P	P1688L,E1461V	0	0	0	0	0	0	0	0	281	515	1120	1989
TCGA-DI-A1BY	47	FALSE	FALSE	FALSE	FALSE	NA	NA	NA	NA	NA	NA	NA	NA	0	0	0	0	0	0	0	0	5	7	15	22
TCGA-DI-A1C3	32	FALSE	FALSE	FALSE	FALSE	NA	NA	NA	NA	NA	NA	NA	NA	1	0	0	0	0	0	0	0	2	4	6	8
TCGA-DI-A1NN	45	FALSE	FALSE	FALSE	FALSE	NA	NA	NA	NA	NA	NA	NA	NA	2	1	1	1	-1	0	-1	2	0	2	6	16
TCGA-DI-A1NO	216	FALSE	FALSE	FALSE	FALSE	NA	NA	NA	NA	NA	NA	NA	NA	0	1	1	1	-1	1	-1	0	12	19	40	58
TCGA-DI-A2QT	24	FALSE	FALSE	FALSE	FALSE	NA	NA	NA	NA	NA	NA	NA	NA	-1	0	0	0	0	1	0	-1	1	2	6	6
TCGA-DI-A2QU	56	FALSE	FALSE	FALSE	FALSE	NA	NA	NA	NA	NA	NA	NA	NA	-1	1	1	0	0	0	0	2	3	6	15	19
TCGA-DI-A2QY	93	FALSE	FALSE	FALSE	FALSE	NA	NA	NA	NA	NA	NA	NA	NA	-1	1	1	1	-1	1	-1	1	1	2	15	25
TCGA-E6-A1LX	10768	TRUE	FALSE	TRUE	TRUE	NA	NA	NA	E352K,R768H	NA	NA	NA	R1826W,L1235I,P286R,S118Y	0	0	0	0	0	0	0	0	348	708	1617	2882
TCGA-E6-A1LZ	220	FALSE	FALSE	FALSE	FALSE	NA	NA	NA	NA	NA	NA	NA	NA	-1	0	0	1	0	1	0	0	20	35	68	111
TCGA-E6-A1M0	1619	TRUE	FALSE	TRUE	TRUE	NA	NA	NA	NA	NA	N232H	NA	S459F	0	0	0	0	0	0	0	0	95	172	359	614
TCGA-E6-A2P8	504	FALSE	FALSE	FALSE	FALSE	NA	NA	NA	NA	NA	NA	NA	NA	0	0	0	0	0	0	0	0	40	72	124	197
TCGA-E6-A2P9	781	FALSE	FALSE	FALSE	TRUE	NA	NA	NA	NA	NA	NA	NA	R764M	0	0	0	0	0	1	0	0	83	133	227	366
TCGA-E6-A8L9	45	FALSE	FALSE	FALSE	FALSE	NA	NA	NA	NA	NA	NA	NA	NA	1	1	1	1	-1	1	-1	0	3	3	7	10
TCGA-EC-A1NJ	231	FALSE	FALSE	FALSE	FALSE	NA	NA	NA	NA	NA	NA	NA	NA	0	0	0	0	0	0	0	0	5	9	23	50
TCGA-EC-A1QX	591	FALSE	FALSE	FALSE	FALSE	NA	NA	NA	NA	NA	NA	NA	NA	0	0	0	0	0	1	0	0	47	83	155	255
TCGA-EC-A24G	929	FALSE	FALSE	FALSE	FALSE	NA	NA	NA	NA	NA	NA	NA	NA	0	0	0	0	0	0	0	0	20	51	125	245
TCGA-EO-A1Y5	58	FALSE	FALSE	FALSE	FALSE	NA	NA	NA	NA	NA	NA	NA	NA	-1	1	1	1	-1	1	1	1	1	3	7	13
TCGA-EO-A1Y7	38	FALSE	FALSE	FALSE	FALSE	NA	NA	NA	NA	NA	NA	NA	NA	1	0	0	0	1	0	-1	0	1	2	8	12
TCGA-EO-A1Y8	43	FALSE	FALSE	FALSE	FALSE	NA	NA	NA	NA	NA	NA	NA	NA	0	0	0	1	-1	1	0	2	1	2	6	11
TCGA-EO-A22R	10738	TRUE	TRUE	TRUE	TRUE	X298_splice	R494C,V419M,I179L	E501G	D41N	NA	NA	NA	I1568V,V411L	0	0	0	0	0	0	0	0	185	465	1323	3107
TCGA-EO-A22S	559	FALSE	FALSE	FALSE	FALSE	NA	NA	NA	NA	NA	NA	NA	NA	0	0	0	0	0	0	0	0	74	125	207	298
TCGA-EO-A22T	909	TRUE	FALSE	TRUE	FALSE	NA	NA	NA	P268Lfs*38	NA	NA	NA	NA	0	0	0	0	0	0	0	0	68	126	230	355
TCGA-EO-A22U	10880	TRUE	TRUE	FALSE	TRUE	NA	R343H	NA	NA	NA	NA	NA	A1990V,S1906Y,R1870C,P286R	0	0	0	0	0	0	0	0	352	747	1819	3319
TCGA-EO-A22X	8162	TRUE	FALSE	TRUE	TRUE	NA	NA	NA	D481N	A301T	NA	NA	F1985L,P286R,F94C	0	0	0	0	0	0	0	0	284	584	1377	2621
TCGA-EO-A22Y	51	FALSE	FALSE	FALSE	FALSE	NA	NA	NA	NA	NA	NA	NA	NA	0	1	1	1	0	1	1	1	5	8	15	22
TCGA-EO-A2CG	35	FALSE	FALSE	FALSE	FALSE	NA	NA	NA	NA	NA	NA	NA	NA	1	1	1	1	-1	0	1	-1	0	0	1	6
TCGA-EO-A2CH	39	FALSE	FALSE	FALSE	FALSE	NA	NA	NA	NA	NA	NA	NA	NA	0	-1	-1	-1	1	0	0	-1	1	4	7	17
TCGA-EO-A3AS	150	FALSE	FALSE	FALSE	FALSE	NA	NA	NA	NA	NA	NA	NA	NA	-1	2	2	2	0	1	0	0	2	4	26	44
TCGA-EO-A3AU	596	FALSE	FALSE	FALSE	FALSE	NA	NA	NA	NA	NA	NA	NA	NA	0	0	0	0	0	0	0	0	46	75	148	264
TCGA-EO-A3AV	3877	FALSE	FALSE	FALSE	TRUE	NA	NA	NA	NA	NA	NA	NA	P286R	1	0	0	0	0	0	0	0	193	392	912	1627
TCGA-EO-A3AY	3216	TRUE	TRUE	FALSE	TRUE	K449E,K407Q	E572K	NA	NA	NA	NA	NA	P286R	0	0	0	0	0	0	0	0	92	206	514	968
TCGA-EO-A3AZ	832	FALSE	FALSE	FALSE	FALSE	NA	NA	NA	NA	NA	NA	NA	NA	-1	0	0	0	-1	1	-1	0	29	70	142	265
TCGA-EO-A3B0	9544	TRUE	TRUE	TRUE	TRUE	E657*	NA	NA	D592Y	NA	NA	NA	L424I,P286R	0	0	0	0	0	0	0	0	169	387	1225	2747
TCGA-EO-A3B1	32	FALSE	FALSE	FALSE	FALSE	NA	NA	NA	NA	NA	NA	NA	NA	-1	1	1	1	-1	1	1	1	4	6	8	14
TCGA-EO-A3KU	53	FALSE	FALSE	FALSE	FALSE	NA	NA	NA	NA	NA	NA	NA	NA	0	1	1	1	1	2	0	2	1	4	9	15
TCGA-EO-A3KW	45	FALSE	FALSE	FALSE	FALSE	NA	NA	NA	NA	NA	NA	NA	NA	2	1	1	1	1	2	0	1	6	9	15	24
TCGA-EO-A3KX	2980	TRUE	TRUE	TRUE	FALSE	Q787K	NA	A86T	NA	R335Gfs*6	NA	NA	NA	0	0	0	0	0	0	0	0	112	239	518	939
TCGA-EO-A3L0	63	FALSE	FALSE	FALSE	FALSE	NA	NA	NA	NA	NA	NA	NA	NA	0	0	0	0	0	0	0	0	4	7	19	28
TCGA-EY-A1G7	86	FALSE	FALSE	FALSE	FALSE	NA	NA	NA	NA	NA	NA	NA	NA	0	0	0	0	0	1	0	0	6	14	24	39
TCGA-EY-A1G8	2308	TRUE	FALSE	TRUE	TRUE	NA	NA	NA	NA	F56C	NA	NA	P286R	0	0	0	0	0	0	0	0	44	78	224	460
TCGA-EY-A1GC	32	FALSE	FALSE	FALSE	FALSE	NA	NA	NA	NA	NA	NA	NA	NA	-1	1	1	1	1	2	1	0	1	2	4	8
TCGA-EY-A1GD	1000	FALSE	FALSE	FALSE	TRUE	NA	NA	NA	NA	NA	NA	NA	V411L	0	0	0	0	0	1	0	0	49	96	189	336
TCGA-EY-A1GE	41	FALSE	FALSE	FALSE	FALSE	NA	NA	NA	NA	NA	NA	NA	NA	0	0	0	0	0	0	0	0	2	5	5	11
TCGA-EY-A1GF	317	FALSE	FALSE	FALSE	FALSE	NA	NA	NA	NA	NA	NA	NA	NA	0	0	0	0	0	1	0	0	22	39	72	126
TCGA-EY-A1GH	44	FALSE	FALSE	FALSE	FALSE	NA	NA	NA	NA	NA	NA	NA	NA	0	0	0	0	0	0	0	0	5	6	10	14
TCGA-EY-A1GI	4059	TRUE	TRUE	FALSE	TRUE	X477_splice,E456*	NA	NA	NA	NA	NA	NA	P286R	0	0	0	0	0	0	0	0	134	285	631	1201
TCGA-EY-A1GJ	42	FALSE	FALSE	FALSE	FALSE	NA	NA	NA	NA	NA	NA	NA	NA	0	0	0	0	0	0	0	2	3	4	9	18
TCGA-EY-A1GK	751	TRUE	FALSE	TRUE	TRUE	NA	NA	NA	G849D	NA	NA	NA	T906I	0	0	0	0	0	1	0	0	98	169	267	404
TCGA-EY-A1GL	38	FALSE	FALSE	FALSE	FALSE	NA	NA	NA	NA	NA	NA	NA	NA	0	0	0	0	0	0	0	0	5	5	8	19
TCGA-EY-A1GM	26	FALSE	FALSE	FALSE	FALSE	NA	NA	NA	NA	NA	NA	NA	NA	0	0	0	0	2	0	0	0	0	1	5	9
TCGA-EY-A1GO	258	FALSE	FALSE	FALSE	FALSE	NA	NA	NA	NA	NA	NA	NA	NA	1	1	1	1	0	1	1	0	20	37	60	101
TCGA-EY-A1GP	25	FALSE	FALSE	FALSE	FALSE	NA	NA	NA	NA	NA	NA	NA	NA	0	0	0	0	0	1	-1	-1	2	2	3	5
TCGA-EY-A1GQ	403	FALSE	FALSE	FALSE	FALSE	NA	NA	NA	NA	NA	NA	NA	NA	0	1	1	1	0	1	0	0	18	45	84	125
TCGA-EY-A1GR	37	FALSE	FALSE	FALSE	FALSE	NA	NA	NA	NA	NA	NA	NA	NA	1	1	1	1	-1	1	-1	1	3	4	7	13
TCGA-EY-A1GS	307	FALSE	FALSE	FALSE	FALSE	NA	NA	NA	NA	NA	NA	NA	NA	0	0	0	0	0	1	0	-1	17	29	59	103
TCGA-EY-A1GT	64	FALSE	FALSE	FALSE	FALSE	NA	NA	NA	NA	NA	NA	NA	NA	0	0	0	0	0	1	0	0	6	9	19	34
TCGA-EY-A1GU	1078	TRUE	FALSE	TRUE	FALSE	NA	NA	NA	L1039P	NA	NA	NA	NA	0	0	0	0	0	1	0	0	84	134	268	443
TCGA-EY-A1GV	32	FALSE	FALSE	FALSE	FALSE	NA	NA	NA	NA	NA	NA	NA	NA	0	0	0	0	0	2	-1	-1	1	2	5	10
TCGA-EY-A1GW	51	FALSE	FALSE	FALSE	FALSE	NA	NA	NA	NA	NA	NA	NA	NA	0	0	0	0	1	0	-1	-1	2	6	11	20
TCGA-EY-A1GX	65	FALSE	FALSE	FALSE	FALSE	NA	NA	NA	NA	NA	NA	NA	NA	0	0	0	0	0	1	0	0	1	4	11	23
TCGA-EY-A1H0	301	FALSE	FALSE	FALSE	FALSE	NA	NA	NA	NA	NA	NA	NA	NA	1	0	0	0	0	0	0	0	28	46	79	123
TCGA-EY-A210	30	FALSE	FALSE	FALSE	FALSE	NA	NA	NA	NA	NA	NA	NA	NA	1	0	0	0	-1	1	-1	1	0	3	6	10
TCGA-EY-A212	51	FALSE	FALSE	FALSE	FALSE	NA	NA	NA	NA	NA	NA	NA	NA	0	1	1	1	2	1	0	2	4	5	12	16
TCGA-EY-A214	45	FALSE	FALSE	FALSE	FALSE	NA	NA	NA	NA	NA	NA	NA	NA	-1	1	1	1	0	1	2	-1	4	5	13	17
TCGA-EY-A215	4196	TRUE	TRUE	TRUE	TRUE	NA	A306V	NA	NA	NA	L74M	NA	M1068T,D368Y	0	0	0	0	0	0	0	0	228	435	1006	1770
TCGA-EY-A2OM	538	TRUE	FALSE	TRUE	FALSE	NA	NA	NA	A656Pfs*30	NA	NA	NA	NA	0	0	0	0	0	0	0	0	22	39	80	139
TCGA-EY-A2ON	63	FALSE	FALSE	FALSE	FALSE	NA	NA	NA	NA	NA	NA	NA	NA	0	1	1	1	0	1	-1	-1	2	3	9	24
TCGA-EY-A2OO	54	FALSE	FALSE	FALSE	FALSE	NA	NA	NA	NA	NA	NA	NA	NA	0	0	0	0	0	2	-1	0	1	2	7	13
TCGA-EY-A2OP	404	FALSE	FALSE	FALSE	FALSE	NA	NA	NA	NA	NA	NA	NA	NA	0	0	0	0	0	1	0	0	61	95	152	224
TCGA-EY-A2OQ	39	FALSE	FALSE	FALSE	FALSE	NA	NA	NA	NA	NA	NA	NA	NA	-1	1	1	1	-1	1	-1	-1	1	1	5	9
TCGA-EY-A3L3	47	FALSE	FALSE	FALSE	FALSE	NA	NA	NA	NA	NA	NA	NA	NA	0	1	1	1	1	2	0	-1	NA	NA	NA	NA
TCGA-EY-A3QX	43	FALSE	FALSE	FALSE	FALSE	NA	NA	NA	NA	NA	NA	NA	NA	2	1	1	1	-1	0	-1	0	0	1	3	9
TCGA-EY-A4KR	67	FALSE	FALSE	FALSE	FALSE	NA	NA	NA	NA	NA	NA	NA	NA	-1	0	0	0	-1	2	-1	-1	2	7	14	20
TCGA-EY-A547	134	FALSE	FALSE	FALSE	FALSE	NA	NA	NA	NA	NA	NA	NA	NA	1	0	0	0	1	0	-1	1	11	24	40	59
TCGA-EY-A548	520	TRUE	TRUE	FALSE	FALSE	A571T	NA	NA	NA	NA	NA	NA	NA	0	0	0	0	0	0	0	0	35	68	123	194
TCGA-EY-A549	1113	TRUE	FALSE	TRUE	FALSE	NA	NA	NA	NA	R466W	NA	NA	NA	0	0	0	0	0	1	0	0	99	136	225	375
TCGA-EY-A54A	89	FALSE	FALSE	FALSE	FALSE	NA	NA	NA	NA	NA	NA	NA	NA	-1	0	0	0	1	2	1	-1	4	6	11	22
TCGA-EY-A5W2	699	FALSE	FALSE	FALSE	FALSE	NA	NA	NA	NA	NA	NA	NA	NA	0	0	0	0	0	1	0	0	83	127	214	316
TCGA-EY-A72D	44	FALSE	FALSE	FALSE	FALSE	NA	NA	NA	NA	NA	NA	NA	NA	-1	0	0	0	1	0	0	0	2	3	9	17
TCGA-FI-A2CX	16	FALSE	FALSE	FALSE	FALSE	NA	NA	NA	NA	NA	NA	NA	NA	0	1	1	1	0	0	0	0	0	0	1	5
TCGA-FI-A2CY	24	FALSE	FALSE	FALSE	FALSE	NA	NA	NA	NA	NA	NA	NA	NA	0	0	0	0	1	2	0	-1	2	3	7	16
TCGA-FI-A2D0	5555	FALSE	FALSE	FALSE	TRUE	NA	NA	NA	NA	NA	NA	NA	P916L,V411L	0	1	1	1	0	0	0	0	232	454	1030	1798
TCGA-FI-A2D2	37	FALSE	FALSE	FALSE	FALSE	NA	NA	NA	NA	NA	NA	NA	NA	1	-1	-1	-1	2	1	0	-1	3	5	6	16
TCGA-FI-A2D4	300	TRUE	FALSE	TRUE	FALSE	NA	NA	NA	P699L	NA	NA	NA	NA	0	0	0	0	0	0	0	0	18	40	76	114
TCGA-FI-A2D5	11859	TRUE	TRUE	TRUE	TRUE	G662D	A108T	NA	S213F,P261S	NA	NA	NA	V411L	0	0	0	0	0	0	0	0	353	774	1839	3536
TCGA-FI-A2D6	567	FALSE	FALSE	FALSE	FALSE	NA	NA	NA	NA	NA	NA	NA	NA	1	0	0	0	0	0	0	0	90	131	211	288
TCGA-FI-A2EU	50	FALSE	FALSE	FALSE	FALSE	NA	NA	NA	NA	NA	NA	NA	NA	-1	0	0	0	-1	0	0	-1	2	5	8	13
TCGA-FI-A2EW	85	FALSE	FALSE	FALSE	FALSE	NA	NA	NA	NA	NA	NA	NA	NA	0	1	1	1	2	2	0	0	1	1	10	27
TCGA-FI-A2EX	54	FALSE	FALSE	FALSE	FALSE	NA	NA	NA	NA	NA	NA	NA	NA	0	2	2	2	0	2	-1	-1	3	6	10	16
TCGA-FI-A2EY	81	FALSE	FALSE	FALSE	FALSE	NA	NA	NA	NA	NA	NA	NA	NA	0	1	1	1	-1	2	-1	-1	2	4	8	17
TCGA-FI-A2F4	1756	TRUE	TRUE	FALSE	FALSE	A660T	NA	NA	NA	NA	NA	NA	NA	0	0	0	0	0	1	0	0	136	231	431	714
TCGA-FI-A2F8	61	FALSE	FALSE	FALSE	FALSE	NA	NA	NA	NA	NA	NA	NA	NA	0	0	0	0	0	2	-1	0	3	5	19	28
TCGA-FI-A2F9	45	FALSE	FALSE	FALSE	FALSE	NA	NA	NA	NA	NA	NA	NA	NA	0	1	1	1	1	1	-1	2	1	2	6	14
TCGA-FI-A3PV	62	FALSE	FALSE	FALSE	FALSE	NA	NA	NA	NA	NA	NA	NA	NA	-1	0	0	0	-1	1	-1	0	3	6	15	26
TCGA-FI-A3PX	84	FALSE	FALSE	FALSE	FALSE	NA	NA	NA	NA	NA	NA	NA	NA	1	1	1	1	-1	2	-1	1	4	7	17	30
TCGA-H5-A2HR	39	FALSE	FALSE	FALSE	FALSE	NA	NA	NA	NA	NA	NA	NA	NA	0	0	0	0	-1	2	0	0	1	2	5	13
TCGA-JU-AAVI	47	FALSE	FALSE	FALSE	FALSE	NA	NA	NA	NA	NA	NA	NA	NA	-1	0	0	0	-1	0	0	1	4	8	12	20
TCGA-K6-A3WQ	34	FALSE	FALSE	FALSE	FALSE	NA	NA	NA	NA	NA	NA	NA	NA	-1	1	1	1	0	1	-1	-1	2	6	9	11
TCGA-KJ-A3U4	42	FALSE	FALSE	FALSE	FALSE	NA	NA	NA	NA	NA	NA	NA	NA	0	0	0	0	-1	1	-1	1	0	0	2	8
TCGA-KP-A3VZ	82	FALSE	FALSE	FALSE	FALSE	NA	NA	NA	NA	NA	NA	NA	NA	-1	0	0	0	-1	1	-1	-1	2	4	11	20
TCGA-KP-A3W0	38	FALSE	FALSE	FALSE	FALSE	NA	NA	NA	NA	NA	NA	NA	NA	-1	-1	-1	-1	0	1	-1	2	4	5	9	14
TCGA-KP-A3W1	42	FALSE	FALSE	FALSE	FALSE	NA	NA	NA	NA	NA	NA	NA	NA	1	1	1	1	0	1	-1	-1	1	3	5	12
TCGA-KP-A3W3	28	FALSE	FALSE	FALSE	FALSE	NA	NA	NA	NA	NA	NA	NA	NA	-1	1	1	1	1	1	0	0	4	7	13	17
TCGA-KP-A3W4	42	FALSE	FALSE	FALSE	FALSE	NA	NA	NA	NA	NA	NA	NA	NA	-1	0	0	0	-1	0	-1	0	3	4	6	13
TCGA-PG-A5BC	39	FALSE	FALSE	FALSE	FALSE	NA	NA	NA	NA	NA	NA	NA	NA	0	-1	-1	0	-1	0	-1	2	3	5	6	20
TCGA-PG-A6IB	371	FALSE	FALSE	FALSE	FALSE	NA	NA	NA	NA	NA	NA	NA	NA	0	0	0	0	0	0	0	0	42	62	94	155
TCGA-PG-A7D5	29	FALSE	FALSE	FALSE	FALSE	NA	NA	NA	NA	NA	NA	NA	NA	-1	1	1	1	1	1	-1	-1	3	3	9	14
TCGA-PG-A914	112	FALSE	FALSE	FALSE	FALSE	NA	NA	NA	NA	NA	NA	NA	NA	1	0	0	0	1	1	-1	-1	10	15	28	57
TCGA-PG-A915	58	FALSE	FALSE	FALSE	FALSE	NA	NA	NA	NA	NA	NA	NA	NA	-1	1	1	1	1	1	1	1	4	8	18	32
TCGA-PG-A916	37	FALSE	FALSE	FALSE	FALSE	NA	NA	NA	NA	NA	NA	NA	NA	0	0	0	0	0	0	0	0	4	7	10	13
TCGA-PG-A917	642	FALSE	FALSE	FALSE	FALSE	NA	NA	NA	NA	NA	NA	NA	NA	0	0	0	0	0	1	0	0	74	126	202	304
TCGA-QF-A5YS	1429	FALSE	FALSE	FALSE	TRUE	NA	NA	NA	NA	NA	NA	NA	P286R	0	0	0	0	0	0	0	0	46	102	266	478
TCGA-QF-A5YT	7	FALSE	FALSE	FALSE	FALSE	NA	NA	NA	NA	NA	NA	NA	NA	0	0	0	0	0	0	0	0	1	1	3	8
TCGA-QS-A5YQ	861	TRUE	FALSE	TRUE	TRUE	NA	NA	NA	A982T	NA	NA	NA	P286R	0	0	0	0	0	0	0	0	16	35	96	190
TCGA-QS-A5YR	230	FALSE	FALSE	FALSE	FALSE	NA	NA	NA	NA	NA	NA	NA	NA	0	0	0	0	0	0	0	0	44	59	93	119
TCGA-QS-A744	48	FALSE	FALSE	FALSE	FALSE	NA	NA	NA	NA	NA	NA	NA	NA	0	0	0	0	0	1	0	0	2	6	12	16
TCGA-QS-A8F1	57	FALSE	FALSE	FALSE	FALSE	NA	NA	NA	NA	NA	NA	NA	NA	0	1	1	1	-1	1	0	-1	5	5	10	16
TCGA-SJ-A6ZI	1165	TRUE	FALSE	TRUE	TRUE	NA	NA	NA	A778T	NA	NA	NA	A1010T	0	0	0	0	0	0	0	0	64	124	231	411
TCGA-SJ-A6ZJ	49	FALSE	FALSE	FALSE	FALSE	NA	NA	NA	NA	NA	NA	NA	NA	0	0	0	0	0	0	0	0	1	4	7	19
TCGA-SL-A6J9	43	FALSE	FALSE	FALSE	FALSE	NA	NA	NA	NA	NA	NA	NA	NA	-1	1	1	1	1	1	-1	0	0	1	8	17
TCGA-SL-A6JA	636	TRUE	FALSE	TRUE	FALSE	NA	NA	NA	NA	NA	NA	R212*	NA	0	0	0	0	0	1	0	0	44	87	178	261

## Sheet: Table S2 - CRC
Table S2. ω (dN/dS ratio) and neutrality tests for selection signal of neoantigen carrying genes in BLS I only and Others group. Syn: synonymous mutation; mis: missense mutation; non: nonsense mutation. w: ω (dN/dS ratio); p: P-values for substitutions are obtained by Likelihood-Ratio Tests as described in (Martincorena et al, 2017); q: q-values are obtained by Benjamini-Hodgberg’s multiple testi…
group	gene_group	gene_name	n_syn	n_mis	n_non	wmis_cv	wnon_cv	pglobal_cv	qglobal_cv
BLS I only	neoantigen	KRAS	1	9	0	69.7072	0	1.62991e-10	9.67352e-07
BLS I only	neoantigen	ACVR1B	0	7	2	14.5329	42.2117	2.53356e-07	0.000751833
BLS I only	neoantigen	APC	1	3	5	1.48049	18.5224	7.17937e-07	0.00142032
BLS I only	neoantigen	B2M	0	2	0	21.189	248.119	3.36144e-06	0.00498753
BLS I only	neoantigen	TAP2	0	3	0	4.3024	31.9488	8.056e-06	0.00956248
BLS I only	neoantigen	FBXW7	0	0	3	0	37.3621	1.27715e-05	0.0126332
BLS I only	neoantigen	TTN	7	23	1	1.43603	1.12386	0.000365872	0.310207
BLS I only	neoantigen	LARP4B	1	5	2	5.14938	17.5383	0.000650549	0.482626
BLS I only	neoantigen	SOX9	0	2	2	3.1052	76.947	0.0015797	0.999803
BLS I only	neoantigen	SLITRK2	0	6	0	10.2644	0	0.00192527	0.999803
BLS I only	neoantigen	OR7E24	0	0	0	0	0	0.00303789	0.999803
BLS I only	neoantigen	PIK3CA	0	7	0	9.71789	0	0.00319972	0.999803
BLS I only	neoantigen	PTEN	1	1	0	3.30489	0	0.00325854	0.999803
BLS I only	neoantigen	TP53	2	3	2	6.17386	45.135	0.00383961	0.999803
BLS I only	neoantigen	KLHL5	0	4	0	7.95768	0	0.00420412	0.999803
BLS I only	neoantigen	OR5D14	0	4	0	21.2357	0	0.00434338	0.999803
BLS I only	neoantigen	OSR2	1	5	0	9.0883	0	0.00470202	0.999803
BLS I only	neoantigen	FAT4	3	16	0	4.19459	0	0.00488635	0.999803
BLS I only	neoantigen	TMEM200A	0	1	0	2.52348	0	0.00603999	0.999803
BLS I only	neoantigen	LRRN3	1	1	2	1.87304	44.9346	0.00657079	0.999803
BLS I only	neoantigen	ABCA12	0	8	1	5.27558	5.09144	0.00676251	0.999803
BLS I only	neoantigen	IL21R	0	1	0	2.30331	0	0.00714557	0.999803
BLS I only	neoantigen	E2F8	1	4	2	5.95906	23.9668	0.00748247	0.999803
BLS I only	neoantigen	DNASE1L3	0	3	0	12.1475	53.0183	0.00769805	0.999803
BLS I only	neoantigen	TSHZ3	0	4	0	4.06733	0	0.00774236	0.999803
BLS I only	neoantigen	CCDC158	0	2	2	2.74742	27.3763	0.00810641	0.999803
BLS I only	neoantigen	OR10J3	1	4	0	17.0161	0	0.00825059	0.999803
BLS I only	neoantigen	PDE1A	0	4	0	10.4691	0	0.00840827	0.999803
BLS I only	neoantigen	POLRMT	0	9	0	6.59616	0	0.00849288	0.999803
BLS I only	neoantigen	NYAP2	1	4	0	5.52651	0	0.00871577	0.999803
BLS I only	neoantigen	MDGA2	0	0	0	0	10.1858	0.00972414	0.999803
BLS I only	neoantigen	KMT2B	2	4	0	1.44656	0	0.00989174	0.999803
BLS I only	neoantigen	BCL9L	0	3	0	2.81401	0	0.0104885	0.999803
BLS I only	neoantigen	ACVR2A	0	1	0	3.14492	23.5414	0.0109425	0.999803
BLS I only	neoantigen	SMC1B	0	3	1	3.24322	12.6358	0.0111837	0.999803
BLS I only	neoantigen	DHX36	0	0	1	0	7.78607	0.0111896	0.999803
BLS I only	neoantigen	DSEL	0	2	2	2.78468	34.1229	0.0112718	0.999803
BLS I only	neoantigen	TNFSF18	0	2	0	20.1972	0	0.012443	0.999803
BLS I only	neoantigen	MMP3	0	0	1	0	59.0846	0.0129928	0.999803
BLS I only	neoantigen	ZFP36L1	0	2	0	5.29652	0	0.0144685	0.999803
BLS I only	neoantigen	DPYD	0	6	0	8.35869	0	0.0149357	0.999803
BLS I only	neoantigen	PCDH15	2	2	3	1.38037	17.3695	0.0149438	0.999803
BLS I only	neoantigen	LRP12	1	0	0	0	0	0.0150192	0.999803
BLS I only	neoantigen	SEMA6D	1	0	1	0	19.2811	0.0154689	0.999803
BLS I only	neoantigen	LEPROTL1	0	0	0	0	0	0.0168737	0.999803
BLS I only	neoantigen	ALOX12B	1	1	0	1.16431	0	0.0171027	0.999803
BLS I only	neoantigen	DCHS2	0	10	0	5.29375	0	0.0171032	0.999803
BLS I only	neoantigen	PSMG2	0	1	0	4.76362	0	0.0171657	0.999803
BLS I only	neoantigen	NTM	0	3	0	9.95072	0	0.0183699	0.999803
BLS I only	neoantigen	SACS	2	4	1	1.20162	3.12246	0.0188779	0.999803
BLS I only	neoantigen	MAGEC1	1	6	0	7.8325	0	0.019032	0.999803
BLS I only	neoantigen	SPRTN	0	2	0	5.52044	0	0.0194295	0.999803
BLS I only	neoantigen	TP63	2	3	1	4.07263	26.8676	0.019812	0.999803
BLS I only	neoantigen	AP2A2	0	0	0	0	0	0.0201544	0.999803
BLS I only	neoantigen	ADAMTS10	1	0	0	0	11.9231	0.0212959	0.999803
BLS I only	neoantigen	GJB7	0	2	0	14.9847	0	0.0215238	0.999803
BLS I only	neoantigen	COL11A1	1	6	0	4.18455	0	0.0215388	0.999803
BLS I only	neoantigen	SCAF4	0	3	0	2.67647	0	0.0218012	0.999803
BLS I only	neoantigen	SPOP	0	3	0	10.0067	0	0.0219848	0.999803
BLS I only	neoantigen	TAS2R42	0	1	0	5.61184	0	0.0229443	0.999803
BLS I only	neoantigen	RGS10	0	0	1	0	55.6597	0.0234596	0.999803
BLS I only	neoantigen	RBMS3	1	1	0	3.17792	42.0079	0.0237487	0.999803
BLS I only	neoantigen	PTPRK	0	6	0	5.92813	0	0.0241842	0.999803
BLS I only	neoantigen	MARCKS	0	0	0	0	0	0.0265799	0.999803
BLS I only	neoantigen	IMPG1	0	5	0	8.76251	0	0.0267806	0.999803
BLS I only	neoantigen	MYO3A	1	4	1	3.57014	12.8803	0.0272961	0.999803
BLS I only	neoantigen	FAM168A	0	0	0	0	0	0.0273374	0.999803
BLS I only	neoantigen	ZFHX4	2	4	1	1.51024	5.54134	0.0284848	0.999803
BLS I only	neoantigen	ETNPPL	0	4	0	11.3164	0	0.0294858	0.999803
BLS I only	neoantigen	ZEB1	0	4	1	5.66225	11.9537	0.0296003	0.999803
BLS I only	neoantigen	ATF5	0	0	0	0	0	0.0298876	0.999803
BLS I only	neoantigen	MS4A8	0	0	0	0	0	0.0299141	0.999803
BLS I only	neoantigen	SCN11A	1	7	0	5.93081	0	0.0299158	0.999803
BLS I only	neoantigen	RAD51AP2	0	0	0	0	0	0.029966	0.999803
BLS I only	neoantigen	EVC2	0	6	0	5.61096	0	0.030091	0.999803
BLS I only	neoantigen	ARID1A	3	0	1	0	6.28972	0.0305179	0.999803
BLS I only	neoantigen	CHRM2	1	1	1	2.9583	69.744	0.0323034	0.999803
BLS I only	neoantigen	SCAF11	0	3	0	2.7058	0	0.0328671	0.999803
BLS I only	neoantigen	EPB41L3	1	6	1	5.68343	8.32219	0.0334057	0.999803
BLS I only	neoantigen	ST6GAL2	0	5	0	8.3767	0	0.0335172	0.999803
BLS I only	neoantigen	MAP3K13	0	0	0	0	11.4381	0.0351959	0.999803
BLS I only	neoantigen	KLK9	0	0	0	0	0	0.03553	0.999803
BLS I only	neoantigen	DNTT	0	1	2	2.31792	36.1118	0.0360462	0.999803
BLS I only	neoantigen	UNC79	1	7	0	3.9184	0	0.036462	0.999803
BLS I only	neoantigen	CSF3	1	2	0	9.31685	0	0.0368033	0.999803
BLS I only	neoantigen	SLC8A2	0	0	1	0	39.7597	0.0372099	0.999803
BLS I only	neoantigen	IL18R1	0	4	0	10.4234	0	0.037593	0.999803
BLS I only	neoantigen	ACKR3	0	4	0	10.4954	0	0.0383532	0.999803
BLS I only	neoantigen	SLC9C1	1	0	0	0	0	0.0384215	0.999803
BLS I only	neoantigen	FOXI1	1	0	0	0	0	0.0394602	0.999803
BLS I only	neoantigen	KIAA1755	1	4	0	3.96548	0	0.0403642	0.999803
BLS I only	neoantigen	NOC4L	0	2	0	3.10249	0	0.041416	0.999803
BLS I only	neoantigen	ASH1L	1	4	0	2.2425	0	0.0415375	0.999803
BLS I only	neoantigen	ANK3	3	9	0	2.40953	0	0.0417382	0.999803
BLS I only	neoantigen	SELL	1	1	0	4.37798	0	0.04243	0.999803
BLS I only	neoantigen	CTNNB1	0	4	0	6.31879	0	0.0429782	0.999803
BLS I only	neoantigen	OSGEPL1	0	1	0	4.55502	0	0.0432184	0.999803
BLS I only	neoantigen	ADGB	0	1	1	0.949685	6.09078	0.0437454	0.999803
BLS I only	neoantigen	CCDC160	0	2	0	10.7645	0	0.0444608	0.999803
BLS I only	neoantigen	TGFB3	0	0	0	0	0	0.0446823	0.999803
BLS I only	neoantigen	BBOX1	0	0	0	0	0	0.0447499	0.999803
BLS I only	neoantigen	PIK3R1	0	1	0	1.94416	10.9568	0.0447737	0.999803
BLS I only	neoantigen	ZNF532	1	1	2	0.869218	32.2249	0.0453737	0.999803
BLS I only	neoantigen	MIER3	0	2	0	4.80616	19.0262	0.0454167	0.999803
BLS I only	neoantigen	ZMAT1	1	3	1	7.89945	17.4368	0.0454556	0.999803
BLS I only	neoantigen	CD93	0	0	0	0	0	0.0455213	0.999803
BLS I only	neoantigen	ZIC3	1	5	0	7.47408	0	0.0459159	0.999803
BLS I only	neoantigen	DGCR2	0	2	0	3.30315	0	0.0459178	0.999803
BLS I only	neoantigen	PACRG	0	0	1	0	32.9671	0.046158	0.999803
BLS I only	neoantigen	CCKAR	0	4	0	9.7528	0	0.0467361	0.999803
BLS I only	neoantigen	ARAF	0	2	0	3.34456	0	0.0470556	0.999803
BLS I only	neoantigen	LRRIQ3	0	3	0	7.2081	0	0.0475102	0.999803
BLS I only	neoantigen	G2E3	0	4	0	9.41791	0	0.0476242	0.999803
BLS I only	neoantigen	USP28	0	2	2	2.50843	15.2593	0.0479002	0.999803
BLS I only	neoantigen	TSPYL4	0	0	1	0	29.4755	0.0482737	0.999803
BLS I only	neoantigen	UGT3A2	1	4	0	9.31589	0	0.048548	0.999803
BLS I only	neoantigen	PNRC1	0	0	0	0	0	0.0492649	0.999803
BLS I only	neoantigen	FKBP6	0	1	1	3.59654	30.1412	0.0494529	0.999803
BLS I only	neoantigen	GNPTAB	0	1	2	1.29928	19.8112	0.0495612	0.999803
BLS I only	neoantigen	MCF2	0	5	0	7.20872	0	0.0498585	0.999803
BLS I only	neoantigen	PCDHGC4	0	1	2	1.25426	31.747	0.0498836	0.999803
BLS I only	neoantigen	TMCC1	0	2	0	4.17807	0	0.0499753	0.999803
BLS I only	neoantigen	CHST4	0	1	0	2.7046	0	0.0500232	0.999803
BLS I only	neoantigen	DMTN	0	1	0	2.59722	0	0.0509934	0.999803
BLS I only	neoantigen	CTSA	0	0	0	0	0	0.051096	0.999803
BLS I only	neoantigen	PRSS23	0	0	0	0	0	0.0512182	0.999803
BLS I only	neoantigen	B3GNT5	0	0	0	0	0	0.0516473	0.999803
BLS I only	neoantigen	OR4N2	0	2	0	9.66812	0	0.0518799	0.999803
BLS I only	neoantigen	PPARA	0	3	0	6.50125	0	0.0521352	0.999803
BLS I only	neoantigen	SLC4A4	0	5	0	7.19864	0	0.0527744	0.999803
BLS I only	neoantigen	WDR78	0	3	1	5.31781	10.1594	0.0552069	0.999803
BLS I only	neoantigen	KCTD3	0	2	0	4.10378	0	0.0553865	0.999803
BLS I only	neoantigen	RPGRIP1	1	5	0	5.14442	0	0.055935	0.999803
BLS I only	neoantigen	SEC62	0	0	0	0	0	0.0561515	0.999803
BLS I only	neoantigen	PNPLA5	0	3	0	6.6645	0	0.0561732	0.999803
BLS I only	neoantigen	LINGO4	0	1	1	2.08459	47.719	0.0564246	0.999803
BLS I only	neoantigen	WWC3	2	8	0	4.54174	0	0.0566333	0.999803
BLS I only	neoantigen	GDF5	0	0	0	0	0	0.0578428	0.999803
BLS I only	neoantigen	PLA2G15	0	1	0	2.38938	0	0.0581119	0.999803
BLS I only	neoantigen	BTBD11	0	4	0	3.31884	0	0.0587078	0.999803
BLS I only	neoantigen	ZFP36L2	0	0	0	0	0	0.0587274	0.999803
BLS I only	neoantigen	PON1	0	2	0	9.55247	0	0.0588971	0.999803
BLS I only	neoantigen	WASF3	0	4	0	8.93168	0	0.0589165	0.999803
BLS I only	neoantigen	ZBTB32	0	0	1	0	33.6616	0.0589475	0.999803
BLS I only	neoantigen	SYNE1	1	10	0	1.92968	0	0.0594674	0.999803
BLS I only	neoantigen	KIF7	0	2	0	1.24929	0	0.0600367	0.999803
BLS I only	neoantigen	UBTD1	0	3	0	13.0311	0	0.0610968	0.999803
BLS I only	neoantigen	TIGIT	0	3	0	12.9971	0	0.0611043	0.999803
BLS I only	neoantigen	ZNF678	0	4	0	8.68443	0	0.0614881	0.999803
BLS I only	neoantigen	PCDHGC3	1	0	0	0	0	0.0618329	0.999803
BLS I only	neoantigen	COL19A1	1	5	0	6.43456	0	0.0620226	0.999803
BLS I only	neoantigen	PXDN	1	3	0	1.62333	0	0.0622478	0.999803
BLS I only	neoantigen	CD207	0	2	0	7.81509	0	0.0623511	0.999803
BLS I only	neoantigen	INO80E	0	2	0	7.6118	0	0.0623854	0.999803
BLS I only	neoantigen	DPY30	0	2	0	27.2313	0	0.0625226	0.999803
BLS I only	neoantigen	A2ML1	0	3	2	3.02551	18.4607	0.0626055	0.999803
BLS I only	neoantigen	ZNF469	1	1	0	0.34256	0	0.0628282	0.999803
BLS I only	neoantigen	PCDH10	1	0	1	0	16.6555	0.0637933	0.999803
BLS I only	neoantigen	GABRG1	0	0	0	0	0	0.0643367	0.999803
BLS I only	neoantigen	PAK4	0	0	0	0	0	0.0643452	0.999803
BLS I only	neoantigen	NADK	1	0	0	0	0	0.06436	0.999803
BLS I only	neoantigen	MEIS1	0	0	0	0	0	0.0644505	0.999803
BLS I only	neoantigen	GPR85	0	3	0	12.6911	0	0.0649711	0.999803
BLS I only	neoantigen	ZBTB7C	0	0	0	0	0	0.0650615	0.999803
BLS I only	neoantigen	FAT3	1	9	0	2.98359	0	0.0652945	0.999803
BLS I only	neoantigen	BCL7C	0	2	0	7.19724	0	0.0653172	0.999803
BLS I only	neoantigen	USP46	1	2	0	7.35511	32.3025	0.0669154	0.999803
BLS I only	neoantigen	SSC5D	1	3	0	1.8372	0	0.0672225	0.999803
BLS I only	neoantigen	MYCBP2	0	8	0	3.14162	0	0.0673581	0.999803
BLS I only	neoantigen	NUFIP1	0	1	0	2.54738	0	0.0680552	0.999803
BLS I only	neoantigen	CDH10	1	2	0	2.49622	0	0.0684342	0.999803
BLS I only	neoantigen	NFE2L1	0	2	0	3.45455	0	0.0693406	0.999803
BLS I only	neoantigen	SLFN5	0	2	1	3.55577	26.156	0.0699579	0.999803
BLS I only	neoantigen	JAK1	1	1	0	1.07822	0	0.0700675	0.999803
BLS I only	neoantigen	CSMD3	1	7	1	3.50893	3.55163	0.0705421	0.999803
BLS I only	neoantigen	BCL9	0	1	1	0.950583	13.1947	0.0723827	0.999803
BLS I only	neoantigen	KDM6B	0	5	0	3.49318	0	0.0724195	0.999803
BLS I only	neoantigen	OR2AT4	0	0	1	0	160.731	0.0733958	0.999803
BLS I only	neoantigen	ALG10	1	0	0	0	0	0.0736427	0.999803
BLS I only	neoantigen	RASGRF2	0	3	2	2.97714	16.5151	0.0754245	0.999803
BLS I only	neoantigen	C7	1	1	2	1.51634	23.7853	0.0754858	0.999803
BLS I only	neoantigen	COLQ	1	0	1	0	18.5586	0.0766354	0.999803
BLS I only	neoantigen	DMD	0	6	0	2.37341	0	0.0768233	0.999803
BLS I only	neoantigen	SLC22A24	0	0	1	0	25.7675	0.0778275	0.999803
BLS I only	neoantigen	FAM198B	0	4	0	7.99082	0	0.0784438	0.999803
BLS I only	neoantigen	GABRA6	0	2	1	6.26316	35.5786	0.0793001	0.999803
BLS I only	neoantigen	ABCC1	1	6	0	4.23732	0	0.0793617	0.999803
BLS I only	neoantigen	SLC9A8	0	0	0	0	0	0.0794531	0.999803
BLS I only	neoantigen	DNAH5	0	7	2	2.52328	6.34253	0.08034	0.999803
BLS I only	neoantigen	FBXO21	0	0	0	0	0	0.0806482	0.999803
BLS I only	neoantigen	OLFML2B	1	0	0	0	0	0.0810454	0.999803
BLS I only	neoantigen	ZBTB5	1	0	0	0	0	0.0811272	0.999803
BLS I only	neoantigen	LARP7	0	0	0	0	0	0.0816083	0.999803
BLS I only	neoantigen	ADAMTS2	1	0	0	0	0	0.0821799	0.999803
BLS I only	neoantigen	ZNF717	0	0	1	0	25.8965	0.082321	0.999803
BLS I only	neoantigen	ZNF292	1	1	1	0.530143	5.22903	0.0824677	0.999803
BLS I only	neoantigen	FASTKD3	0	1	0	2.28334	0	0.0830433	0.999803
BLS I only	neoantigen	ACADVL	0	0	0	0	20.1235	0.0830936	0.999803
BLS I only	neoantigen	CDH1	0	0	0	0	0	0.0845389	0.999803
BLS I only	neoantigen	LIMCH1	0	2	2	1.63645	12.2233	0.0846414	0.999803
BLS I only	neoantigen	TMPRSS12	0	2	0	6.65908	0	0.0853791	0.999803
BLS I only	neoantigen	ABCB6	0	0	0	0	0	0.0860551	0.999803
BLS I only	neoantigen	DNAJB14	0	0	1	0	17.7559	0.0864141	0.999803
BLS I only	neoantigen	GABBR2	0	5	0	6.14068	0	0.08679	0.999803
BLS I only	neoantigen	CEP192	1	5	3	2.09626	9.53948	0.0868899	0.999803
BLS I only	neoantigen	SPEF2	0	0	2	0	10.8543	0.0869261	0.999803
BLS I only	neoantigen	NTF3	1	2	0	6.34811	0	0.0870919	0.999803
BLS I only	neoantigen	C8orf74	0	1	1	4.17539	96.5219	0.0871057	0.999803
BLS I only	neoantigen	ATG4D	0	3	0	4.99168	0	0.0874985	0.999803
BLS I only	neoantigen	NEK5	1	3	0	5.83015	0	0.0875534	0.999803
BLS I only	neoantigen	COL7A1	3	10	0	2.85732	0	0.0882121	0.999803
BLS I only	neoantigen	COL18A1	1	3	0	1.6075	0	0.0882439	0.999803
BLS I only	neoantigen	TMEM108	0	1	0	2.0153	0	0.0888407	0.999803
BLS I only	neoantigen	GTSF1L	0	1	0	9.37277	0	0.0893037	0.999803
BLS I only	neoantigen	ARHGAP31	0	5	0	6.04769	0	0.0898532	0.999803
BLS I only	neoantigen	TAP1	0	5	0	6.07068	0	0.0901567	0.999803
BLS I only	neoantigen	CA6	0	3	0	10.8384	0	0.0902781	0.999803
BLS I only	neoantigen	PIGB	0	0	0	0	0	0.0904928	0.999803
BLS I only	neoantigen	MCOLN3	1	0	0	0	0	0.0905082	0.999803
BLS I only	neoantigen	PPIE	0	3	0	10.6968	0	0.0917831	0.999803
BLS I only	neoantigen	TICAM1	2	2	1	2.35369	22.8309	0.0921521	0.999803
BLS I only	neoantigen	EIF2A	0	0	0	0	0	0.0925537	0.999803
BLS I only	neoantigen	KLC2	2	5	0	5.77147	0	0.0928633	0.999803
BLS I only	neoantigen	RBM33	0	0	0	0	0	0.0928749	0.999803
BLS I only	neoantigen	ZNF557	0	3	0	10.6404	0	0.0929113	0.999803
BLS I only	neoantigen	CPEB2	0	0	1	0	14.9755	0.0929278	0.999803
BLS I only	neoantigen	ERBB4	1	5	0	5.76948	0	0.0931754	0.999803
BLS I only	neoantigen	PALM3	0	0	0	0	0	0.0940213	0.999803
BLS I only	neoantigen	GRM3	1	4	1	4.18669	19.4865	0.0948228	0.999803
BLS I only	neoantigen	ZNF165	0	2	1	6.73617	24.964	0.0948252	0.999803
BLS I only	neoantigen	ZNF549	1	0	1	0	18.1139	0.0951005	0.999803
BLS I only	neoantigen	CTNNA3	0	0	0	0	0	0.0952338	0.999803
BLS I only	neoantigen	MPL	0	0	0	0	15.1487	0.0953995	0.999803
BLS I only	neoantigen	FXR1	0	1	0	2.21748	0	0.0958815	0.999803
BLS I only	neoantigen	SH3BP2	0	1	0	1.35573	0	0.0966607	0.999803
BLS I only	neoantigen	POP1	0	0	0	0	0	0.0969722	0.999803
BLS I only	neoantigen	ATP6V0D1	0	2	1	4.93323	39.8069	0.097229	0.999803
BLS I only	neoantigen	PDE6A	0	2	0	2.8134	0	0.0975265	0.999803
BLS I only	neoantigen	PCDHGA8	0	5	0	4.14375	0	0.0979039	0.999803
BLS I only	neoantigen	UBQLN2	0	1	0	1.68565	0	0.0984098	0.999803
BLS I only	neoantigen	LUZP1	0	4	1	5.01872	11.6943	0.0985309	0.999803
BLS I only	neoantigen	TUSC3	0	3	0	10.3388	0	0.0986217	0.999803
BLS I only	neoantigen	OR1B1	0	2	0	5.98607	0	0.0991224	0.999803
BLS I only	neoantigen	MOB3A	0	3	0	10.3677	0	0.0998435	0.999803
BLS I only	neoantigen	ZNF570	0	1	0	3.10116	20.8801	0.10003	0.999803
BLS I only	neoantigen	KLRF1	0	2	0	20.0502	0	0.100066	0.999803
BLS I only	neoantigen	FPGT	0	1	0	2.36993	0	0.100068	0.999803
BLS I only	neoantigen	MGRN1	0	1	1	1.56572	25.0857	0.100314	0.999803
BLS I only	neoantigen	VN1R2	0	1	1	4.1577	80.4832	0.100751	0.999803
BLS I only	neoantigen	KCND3	1	3	1	3.61209	38.3055	0.101296	0.999803
BLS I only	neoantigen	MBD6	1	0	0	0	0	0.101877	0.999803
BLS I only	neoantigen	PRUNE2	0	7	0	4.42067	0	0.102042	0.999803
BLS I only	neoantigen	PPP3R2	2	0	1	0	109.216	0.102393	0.999803
BLS I only	neoantigen	KMO	0	3	0	9.97077	0	0.103799	0.999803
BLS I only	neoantigen	FAM21C	1	0	0	0	0	0.104799	0.999803
BLS I only	neoantigen	CUL5	0	1	0	2.01628	0	0.105059	0.999803
BLS I only	neoantigen	PCF11	0	5	0	5.58766	0	0.105275	0.999803
BLS I only	neoantigen	MORC2	0	1	2	1.17524	19.5033	0.105374	0.999803
BLS I only	neoantigen	ZNF732	0	2	1	5.97376	26.4838	0.105442	0.999803
BLS I only	neoantigen	CBLN1	1	0	0	0	96.2476	0.106186	0.999803
BLS I only	neoantigen	ABHD17C	1	0	1	0	72.4826	0.106459	0.999803
BLS I only	neoantigen	TRIM51	0	2	0	7.10127	0	0.106742	0.999803
BLS I only	neoantigen	SV2C	0	3	0	5.3796	0	0.106756	0.999803
BLS I only	neoantigen	GPCPD1	0	1	0	2.09904	0	0.106769	0.999803
BLS I only	neoantigen	GGNBP2	0	0	0	0	0	0.107342	0.999803
BLS I only	neoantigen	TNKS2	1	2	2	2.24712	16.4433	0.107372	0.999803
BLS I only	neoantigen	STS	0	1	1	1.75827	22.939	0.107588	0.999803
BLS I only	neoantigen	ROBO2	0	2	1	1.73631	6.60173	0.108215	0.999803
BLS I only	neoantigen	FCRL6	0	3	0	9.83898	0	0.108374	0.999803
BLS I only	neoantigen	IMMP2L	0	1	0	8.54018	0	0.10869	0.999803
BLS I only	neoantigen	TIAM1	0	5	0	4.3397	0	0.109018	0.999803
BLS I only	neoantigen	GPRASP1	0	4	0	5.10115	0	0.109427	0.999803
BLS I only	neoantigen	MRAP	0	1	0	7.04688	0	0.109701	0.999803
BLS I only	neoantigen	ACOT12	1	4	0	6.7835	0	0.110105	0.999803
BLS I only	neoantigen	TSPAN19	0	2	0	18.6567	0	0.110306	0.999803
BLS I only	neoantigen	EPHA3	0	4	0	6.86648	0	0.111509	0.999803
BLS I only	neoantigen	CSMD1	0	9	0	3.6808	0	0.112164	0.999803
BLS I only	neoantigen	PURG	0	3	0	9.72232	0	0.112333	0.999803
BLS I only	neoantigen	GABARAPL1	0	2	0	18.561	0	0.112392	0.999803
BLS I only	neoantigen	GLUD2	1	4	0	6.88381	0	0.113059	0.999803
BLS I only	neoantigen	IL1RAPL2	0	1	0	2.3815	20.0416	0.113364	0.999803
BLS I only	neoantigen	IGSF11	1	2	0	5.76841	24.2214	0.113876	0.999803
BLS I only	neoantigen	CYP4F12	2	4	0	6.64535	0	0.114709	0.999803
BLS I only	neoantigen	FNBP4	2	2	0	2.71501	0	0.115719	0.999803
BLS I only	neoantigen	RPGR	0	0	0	0	0	0.116029	0.999803
BLS I only	neoantigen	PAXIP1	0	3	1	3.76799	8.36423	0.117056	0.999803
BLS I only	neoantigen	DUSP27	0	4	1	4.01477	17.6574	0.118034	0.999803
BLS I only	neoantigen	ASPM	0	1	1	0.366156	2.93221	0.118334	0.999803
BLS I only	neoantigen	NYNRIN	0	1	1	0.731835	11.835	0.118425	0.999803
BLS I only	neoantigen	CCDC15	1	0	0	0	0	0.118994	0.999803
BLS I only	neoantigen	SNX31	0	2	0	6.85359	0	0.119266	0.999803
BLS I only	neoantigen	ODF2L	0	0	0	0	12.9291	0.119359	0.999803
BLS I only	neoantigen	NEK1	2	0	0	0	0	0.119433	0.999803
BLS I only	neoantigen	F8	1	2	0	1.26915	0	0.120189	0.999803
BLS I only	neoantigen	CCNE1	0	2	0	5.86951	0	0.120461	0.999803
BLS I only	neoantigen	MAPK8	0	3	0	9.32706	0	0.120484	0.999803
BLS I only	neoantigen	TBC1D22A	2	3	0	4.35617	19.5626	0.120585	0.999803
BLS I only	neoantigen	ZNF836	0	4	0	6.75933	0	0.120729	0.999803
BLS I only	neoantigen	BMPER	0	4	0	6.68566	0	0.121334	0.999803
BLS I only	neoantigen	TCF4	0	0	1	0	14.1334	0.121789	0.999803
BLS I only	neoantigen	ARSJ	0	0	0	0	0	0.122638	0.999803
BLS I only	neoantigen	MMP10	0	2	0	6.35989	0	0.123926	0.999803
BLS I only	neoantigen	AARS2	2	0	0	0	8.07734	0.124334	0.999803
BLS I only	neoantigen	SI	1	2	2	1.45667	10.1016	0.12442	0.999803
BLS I only	neoantigen	MRC2	0	0	0	0	0	0.124619	0.999803
BLS I only	neoantigen	RWDD4	0	1	0	6.99843	0	0.124889	0.999803
BLS I only	neoantigen	SESTD1	0	0	0	0	12.3869	0.124963	0.999803
BLS I only	neoantigen	PIK3C2G	1	1	1	1.04183	7.55927	0.125247	0.999803
BLS I only	neoantigen	THAP9	0	0	0	0	0	0.125756	0.999803
BLS I only	neoantigen	HSDL1	0	1	1	4.10018	60.8615	0.126084	0.999803
BLS I only	neoantigen	TET3	1	0	0	0	0	0.126348	0.999803
BLS I only	neoantigen	RALGAPB	2	2	1	1.64874	7.08073	0.126987	0.999803
BLS I only	neoantigen	GNG12	0	0	0	0	0	0.127295	0.999803
BLS I only	neoantigen	PHACTR2	0	0	0	0	11.9414	0.127402	0.999803
BLS I only	neoantigen	SFMBT2	3	0	0	0	6.47477	0.127694	0.999803
BLS I only	neoantigen	ASB14	0	4	0	6.56723	0	0.127792	0.999803
BLS I only	neoantigen	CLEC4E	0	1	0	7.32905	0	0.127952	0.999803
BLS I only	neoantigen	WASL	0	2	0	5.97801	0	0.129055	0.999803
BLS I only	neoantigen	C3AR1	0	2	0	6.26944	0	0.12948	0.999803
BLS I only	neoantigen	CLU	1	4	0	6.44198	0	0.129808	0.999803
BLS I only	neoantigen	RBM44	0	2	1	3.14818	13.4025	0.129876	0.999803
BLS I only	neoantigen	SCRIB	1	0	0	0	7.67484	0.13003	0.999803
BLS I only	neoantigen	UBE2E2	0	1	0	7.42763	0	0.130041	0.999803
BLS I only	neoantigen	SLC38A6	0	2	0	6.40338	0	0.130313	0.999803
BLS I only	neoantigen	ETAA1	0	0	0	0	0	0.130371	0.999803
BLS I only	neoantigen	PXDNL	0	5	0	4.0028	0	0.130532	0.999803
BLS I only	neoantigen	NEDD4L	1	1	2	1.25454	16.5528	0.131626	0.999803
BLS I only	neoantigen	MAP7D1	1	2	0	1.71643	0	0.131929	0.999803
BLS I only	neoantigen	ORMDL2	0	2	0	16.6212	0	0.132147	0.999803
BLS I only	neoantigen	ZNF91	0	4	0	6.36211	0	0.132182	0.999803
BLS I only	neoantigen	CAMSAP2	0	5	0	5.19039	0	0.132486	0.999803
BLS I only	neoantigen	IFNAR2	0	3	0	8.9077	0	0.13265	0.999803
BLS I only	neoantigen	CEP350	2	0	1	0	2.50883	0.13301	0.999803
BLS I only	neoantigen	ENPP2	1	4	0	6.21701	0	0.133602	0.999803
BLS I only	neoantigen	MC3R	0	3	0	8.98598	0	0.134648	0.999803
BLS I only	neoantigen	COLGALT1	0	3	1	3.78723	24.9019	0.136003	0.999803
BLS I only	neoantigen	ZC3H12B	0	1	0	1.53711	0	0.136023	0.999803
BLS I only	neoantigen	NLRC5	2	0	1	0	7.2932	0.136101	0.999803
BLS I only	neoantigen	LONRF3	0	2	0	2.56233	13.6361	0.13635	0.999803
BLS I only	neoantigen	CEP85L	0	0	1	0	11.7319	0.136864	0.999803
BLS I only	neoantigen	ZC3H12C	0	4	0	6.32937	0	0.136994	0.999803
BLS I only	neoantigen	ZNF257	0	3	0	8.66354	0	0.137138	0.999803
BLS I only	neoantigen	ATAD5	0	1	0	1.15425	0	0.137711	0.999803
BLS I only	neoantigen	AP1M2	0	3	0	8.76053	0	0.138021	0.999803
BLS I only	neoantigen	REC8	1	1	1	1.79178	14.4698	0.139008	0.999803
BLS I only	neoantigen	WDR19	0	0	0	0	0	0.139152	0.999803
BLS I only	neoantigen	SLC12A9	0	2	0	2.25784	0	0.13917	0.999803
BLS I only	neoantigen	MECOM	0	0	1	0	11.832	0.139741	0.999803
BLS I only	neoantigen	NT5C1A	0	2	0	4.94874	0	0.139926	0.999803
BLS I only	neoantigen	DENND4A	1	0	0	0	0	0.140115	0.999803
BLS I only	neoantigen	SULF1	0	2	1	2.86222	11.1304	0.140392	0.999803
BLS I only	neoantigen	NTRK3	0	3	0	4.4916	16.4086	0.141336	0.999803
BLS I only	neoantigen	ANKRD49	0	1	0	8.15036	0	0.143087	0.999803
BLS I only	neoantigen	ZNF879	1	2	1	4.94996	22.6553	0.143411	0.999803
BLS I only	neoantigen	ADAM7	0	0	0	0	15.27	0.14402	0.999803
BLS I only	neoantigen	PRKAA1	0	3	0	8.46308	0	0.145093	0.999803
BLS I only	neoantigen	KIAA1549L	1	2	1	1.13556	15.4239	0.145218	0.999803
BLS I only	neoantigen	DMXL1	0	0	0	0	0	0.14553	0.999803
BLS I only	neoantigen	SULT1A1	0	1	1	3.98733	51.3033	0.145773	0.999803
BLS I only	neoantigen	SPINK7	0	0	0	0	0	0.146226	0.999803
BLS I only	neoantigen	CDH8	1	3	0	3.93721	0	0.146298	0.999803
BLS I only	neoantigen	GP2	0	3	0	8.43565	0	0.146303	0.999803
BLS I only	neoantigen	CLPB	0	1	0	1.40886	0	0.146718	0.999803
BLS I only	neoantigen	CEP63	0	3	0	8.31877	0	0.14822	0.999803
BLS I only	neoantigen	LRGUK	0	3	0	4.52081	0	0.148222	0.999803
BLS I only	neoantigen	IDH3G	0	2	0	4.63932	0	0.148347	0.999803
BLS I only	neoantigen	AMD1	0	3	0	8.39921	0	0.149353	0.999803
BLS I only	neoantigen	C16orf72	0	3	0	8.33051	0	0.149754	0.999803
BLS I only	neoantigen	PREX2	1	0	0	0	7.09523	0.149864	0.999803
BLS I only	neoantigen	KCTD13	1	0	1	0	55.0943	0.150154	0.999803
BLS I only	neoantigen	CHST15	1	4	0	6.07039	0	0.150364	0.999803
BLS I only	neoantigen	GATAD2A	0	4	0	6.13592	0	0.150584	0.999803
BLS I only	neoantigen	GNAQ	1	3	0	8.15334	0	0.151356	0.999803
BLS I only	neoantigen	API5	0	3	0	8.16038	0	0.151655	0.999803
BLS I only	neoantigen	ZNF416	0	2	0	5.6997	0	0.151788	0.999803
BLS I only	neoantigen	PCDHA7	2	6	0	4.30402	0	0.152078	0.999803
BLS I only	neoantigen	REEP4	0	0	0	0	56.356	0.152966	0.999803
BLS I only	neoantigen	DCX	1	2	0	4.91393	0	0.154215	0.999803
BLS I only	neoantigen	TSPAN18	0	1	1	4.21598	45.6928	0.154311	0.999803
BLS I only	neoantigen	AKIRIN2	0	1	0	5.3923	0	0.154865	0.999803
BLS I only	neoantigen	CCDC73	0	2	1	3.51003	10.1621	0.156536	0.999803
BLS I only	neoantigen	ZCCHC11	0	0	0	0	0	0.157068	0.999803
BLS I only	neoantigen	ARL16	0	1	0	3.93594	0	0.157344	0.999803
BLS I only	neoantigen	CCL17	0	0	0	0	0	0.157772	0.999803
BLS I only	neoantigen	UPB1	0	3	0	8.09024	0	0.158843	0.999803
BLS I only	neoantigen	COL6A2	1	3	1	2.30388	12.6164	0.159036	0.999803
BLS I only	neoantigen	AGBL1	0	4	0	5.90434	0	0.159617	0.999803
BLS I only	neoantigen	DIP2B	1	3	2	2.22834	11.6998	0.159813	0.999803
BLS I only	neoantigen	KIF18A	0	1	0	1.71547	0	0.159877	0.999803
BLS I only	neoantigen	CYP19A1	0	2	1	4.84712	20.9142	0.160334	0.999803
BLS I only	neoantigen	KIR3DX1	0	1	1	3.91183	45.6408	0.160768	0.999803
BLS I only	neoantigen	SNX13	0	3	0	4.66907	0	0.16181	0.999803
BLS I only	neoantigen	PAXBP1	1	0	1	0	7.47903	0.162586	0.999803
BLS I only	neoantigen	FSIP2	0	0	1	0	3.31503	0.163035	0.999803
BLS I only	neoantigen	MYH6	1	7	0	3.80429	0	0.163503	0.999803
BLS I only	neoantigen	SOS1	2	0	0	0	0	0.163632	0.999803
BLS I only	neoantigen	ZBTB20	1	1	0	1.07469	0	0.163688	0.999803
BLS I only	neoantigen	CGGBP1	0	0	1	0	63.9043	0.165611	0.999803
BLS I only	neoantigen	SMTN	1	1	0	0.904155	0	0.165617	0.999803
BLS I only	neoantigen	CHRNA3	0	0	1	0	45.7992	0.166166	0.999803
BLS I only	neoantigen	MEGF8	2	0	0	0	0	0.166238	0.999803
BLS I only	neoantigen	SLITRK1	1	3	0	4.00086	0	0.166604	0.999803
BLS I only	neoantigen	KDM6A	0	0	0	0	0	0.166868	0.999803
BLS I only	neoantigen	CLSTN1	0	2	1	2.25568	13.9932	0.168158	0.999803
BLS I only	neoantigen	MARK2	0	3	0	4.18508	0	0.168192	0.999803
BLS I only	neoantigen	RP2	0	0	0	0	54.32	0.168312	0.999803
BLS I only	neoantigen	SLC5A8	0	3	0	7.83836	0	0.170042	0.999803
BLS I only	neoantigen	RYR3	2	12	0	2.99729	2.22052	0.170159	0.999803
BLS I only	neoantigen	RIF1	0	4	0	3.18364	0	0.170246	0.999803
BLS I only	neoantigen	TPP2	1	2	0	2.15164	0	0.170959	0.999803
BLS I only	neoantigen	IKBKAP	1	1	2	1.00128	13.5665	0.17207	0.999803
BLS I only	neoantigen	SLCO1B3	0	3	0	7.70963	0	0.172252	0.999803
BLS I only	neoantigen	UNC13C	0	3	1	2.49795	5.93318	0.172392	0.999803
BLS I only	neoantigen	LRRD1	0	2	1	4.53151	20.8718	0.172879	0.999803
BLS I only	neoantigen	GGCX	0	1	1	1.76372	14.801	0.173154	0.999803
BLS I only	neoantigen	TEX15	0	6	0	4.14831	0	0.173277	0.999803
BLS I only	neoantigen	GLRA2	0	2	1	4.18448	23.3649	0.17355	0.999803
BLS I only	neoantigen	JAKMIP2	0	4	0	5.57733	0	0.173584	0.999803
BLS I only	neoantigen	CEND1	0	0	0	0	0	0.17381	0.999803
BLS I only	neoantigen	RAB42	0	0	0	0	0	0.174263	0.999803
BLS I only	neoantigen	ARHGEF9	0	2	0	5.03232	0	0.174716	0.999803
BLS I only	neoantigen	ABCA13	1	9	1	2.92585	3.44612	0.175448	0.999803
BLS I only	neoantigen	LAMA5	0	4	0	1.28634	0	0.17589	0.999803
BLS I only	neoantigen	MSH6	0	0	0	0	0	0.175893	0.999803
BLS I only	neoantigen	CREBBP	1	6	1	2.96446	5.30347	0.176622	0.999803
BLS I only	neoantigen	SNAPIN	0	0	0	0	0	0.177157	0.999803
BLS I only	neoantigen	IMPAD1	0	3	0	7.73523	0	0.177252	0.999803
BLS I only	neoantigen	BIRC6	0	7	1	2.71312	6.80761	0.177361	0.999803
BLS I only	neoantigen	SMTNL1	0	2	0	4.7073	0	0.17771	0.999803
BLS I only	neoantigen	ADM	0	1	0	4.74767	0	0.178081	0.999803
BLS I only	neoantigen	ZNF462	0	3	1	1.7655	7.99978	0.178249	0.999803
BLS I only	neoantigen	BATF3	0	0	0	0	0	0.178605	0.999803
BLS I only	neoantigen	CTNNA1	0	3	0	4.20817	0	0.178913	0.999803
BLS I only	neoantigen	PHLPP1	0	0	1	0	13.1388	0.179063	0.999803
BLS I only	neoantigen	COL15A1	0	0	0	0	9.01318	0.179113	0.999803
BLS I only	neoantigen	ZRANB3	1	2	1	2.88478	10.2419	0.179262	0.999803
BLS I only	neoantigen	DEFB132	0	0	0	0	0	0.17966	0.999803
BLS I only	neoantigen	NHLRC2	0	1	0	1.71985	13.9599	0.179672	0.999803
BLS I only	neoantigen	ATP2A2	0	4	0	5.62704	0	0.179743	0.999803
BLS I only	neoantigen	NPAT	0	0	0	0	0	0.179943	0.999803
BLS I only	neoantigen	HSPA12A	2	3	0	3.61582	0	0.180191	0.999803
BLS I only	neoantigen	DOT1L	1	0	1	0	11.2765	0.180329	0.999803
BLS I only	neoantigen	SULT1B1	0	1	0	5.77007	0	0.180657	0.999803
BLS I only	neoantigen	TPO	1	4	0	3.44174	0	0.180722	0.999803
BLS I only	neoantigen	GALNT13	0	3	0	7.53107	0	0.180957	0.999803
BLS I only	neoantigen	ZNF280A	0	1	1	2.97382	46.5887	0.181057	0.999803
BLS I only	neoantigen	LGALS7	0	0	0	0	0	0.181347	0.999803
BLS I only	neoantigen	PCDHB11	0	2	1	2.60459	39.9343	0.181765	0.999803
BLS I only	neoantigen	GSTM3	0	1	0	4.55405	0	0.182553	0.999803
BLS I only	neoantigen	IFI6	0	0	0	0	0	0.182668	0.999803
BLS I only	neoantigen	SYT4	0	1	1	4.06025	37.3405	0.182851	0.999803
BLS I only	neoantigen	FREM2	3	9	1	2.9764	4.46252	0.182915	0.999803
BLS I only	neoantigen	DENND5A	2	4	1	3.78802	9.48256	0.182919	0.999803
BLS I only	neoantigen	MED4	0	2	0	13.0499	0	0.183091	0.999803
BLS I only	neoantigen	TRIO	1	2	1	0.763878	8.04987	0.183113	0.999803
BLS I only	neoantigen	RSPO3	0	1	0	4.91445	0	0.183162	0.999803
BLS I only	neoantigen	NHLH1	0	0	0	0	0	0.183281	0.999803
BLS I only	neoantigen	THNSL1	0	2	1	4.34379	20.4666	0.183404	0.999803
BLS I only	neoantigen	UXS1	0	3	0	7.48612	0	0.184126	0.999803
BLS I only	neoantigen	CNR1	0	3	0	7.60668	0	0.184341	0.999803
BLS I only	neoantigen	FAM186A	0	0	1	0	7.21289	0.184451	0.999803
BLS I only	neoantigen	CNOT1	0	5	1	3.94312	6.23107	0.184901	0.999803
BLS I only	neoantigen	TNC	3	3	2	1.34057	12.618	0.185059	0.999803
BLS I only	neoantigen	FGF10	0	2	0	13.0111	0	0.185202	0.999803
BLS I only	neoantigen	PPP1R3A	0	3	1	4.51438	10.8802	0.185776	0.999803
BLS I only	neoantigen	NTNG1	0	3	0	7.44793	0	0.187021	0.999803
BLS I only	neoantigen	AP2M1	0	3	0	7.39437	0	0.187125	0.999803
BLS I only	neoantigen	ADAMTS3	1	2	0	2.34929	0	0.189041	0.999803
BLS I only	neoantigen	LSM1	1	0	0	0	0	0.189244	0.999803
BLS I only	neoantigen	PCDHGA9	0	3	1	3.27453	20.7648	0.190049	0.999803
BLS I only	neoantigen	PARD6G	0	2	0	3.66678	0	0.190049	0.999803
BLS I only	neoantigen	SCN3A	1	4	0	2.22561	0	0.190278	0.999803
BLS I only	neoantigen	TRAF3IP2	0	2	0	4.78732	0	0.190403	0.999803
BLS I only	neoantigen	SLITRK3	1	1	1	1.2837	14.5446	0.191272	0.999803
BLS I only	neoantigen	CNGA4	0	2	1	3.54516	25.5489	0.192143	0.999803
BLS I only	neoantigen	FAM129B	0	4	0	5.49543	0	0.192201	0.999803
BLS I only	neoantigen	TBXA2R	0	1	0	1.65916	56.4166	0.192207	0.999803
BLS I only	neoantigen	CACNA1A	1	6	0	2.32322	0	0.192946	0.999803
BLS I only	neoantigen	NEK7	0	1	0	4.86579	0	0.193332	0.999803
BLS I only	neoantigen	CD151	0	1	0	5.90297	0	0.193838	0.999803
BLS I only	neoantigen	ELMSAN1	1	1	0	1.08611	0	0.193863	0.999803
BLS I only	neoantigen	POTEF	1	1	0	1.09758	0	0.194695	0.999803
BLS I only	neoantigen	XRCC2	0	1	0	5.36912	0	0.194873	0.999803
BLS I only	neoantigen	PSMD7	0	1	1	4.10901	33.8244	0.195272	0.999803
BLS I only	neoantigen	CPLX2	0	0	0	0	0	0.195544	0.999803
BLS I only	neoantigen	CABP5	0	0	0	0	0	0.195576	0.999803
BLS I only	neoantigen	TBC1D9	0	2	0	2.00037	0	0.195649	0.999803
BLS I only	neoantigen	SHF	0	3	0	7.23835	0	0.196605	0.999803
BLS I only	neoantigen	LCP2	0	2	1	4.56425	17.0902	0.197439	0.999803
BLS I only	neoantigen	CDH15	0	0	1	0	19.7953	0.197716	0.999803
BLS I only	neoantigen	ACSBG2	0	2	0	4.96273	0	0.197865	0.999803
BLS I only	neoantigen	FAM200B	0	2	0	4.965	0	0.198191	0.999803
BLS I only	neoantigen	LEKR1	0	3	0	7.12231	0	0.198325	0.999803
BLS I only	neoantigen	ZNF586	0	0	1	0	42.4819	0.198801	0.999803
BLS I only	neoantigen	KLK8	0	1	0	3.69709	35.5605	0.198851	0.999803
BLS I only	neoantigen	RAB3C	0	2	0	12.3368	0	0.199118	0.999803
BLS I only	neoantigen	TTC28	2	0	1	0	6.15333	0.199617	0.999803
BLS I only	neoantigen	CSDC2	1	0	0	0	0	0.199691	0.999803
BLS I only	neoantigen	C17orf51	0	1	0	4.24763	0	0.199754	0.999803
BLS I only	neoantigen	RPE65	1	3	0	6.98381	0	0.200091	0.999803
BLS I only	neoantigen	SPEG	0	4	0	1.45693	0	0.200108	0.999803
BLS I only	neoantigen	KIAA1024	0	4	0	5.43494	0	0.200227	0.999803
BLS I only	neoantigen	KNG1	0	2	1	4.23957	18.6865	0.200536	0.999803
BLS I only	neoantigen	FOLR1	0	2	0	12.2261	0	0.20145	0.999803
BLS I only	neoantigen	ABCA9	0	4	0	3.7514	0	0.201514	0.999803
BLS I only	neoantigen	IQCF3	0	2	0	12.2469	0	0.201694	0.999803
BLS I only	neoantigen	ELAVL4	0	0	1	0	40.7803	0.202295	0.999803
BLS I only	neoantigen	PLXNA4	0	6	0	3.98787	0	0.202549	0.999803
BLS I only	neoantigen	R3HDM2	0	3	0	3.86724	0	0.202962	0.999803
BLS I only	neoantigen	MAP3K4	2	3	0	1.80104	0	0.203308	0.999803
BLS I only	neoantigen	PCDH11X	0	3	1	3.56486	15.9031	0.203919	0.999803
BLS I only	neoantigen	KSR2	2	5	0	4.33405	0	0.204001	0.999803
BLS I only	neoantigen	DNAH11	1	4	1	1.36615	2.72729	0.204528	0.999803
BLS I only	neoantigen	SCAF1	1	0	0	0	0	0.204635	0.999803
BLS I only	neoantigen	SNX29	0	3	0	3.92198	0	0.205015	0.999803
BLS I only	neoantigen	RAMP3	0	2	0	12.1064	0	0.205848	0.999803
BLS I only	neoantigen	KIAA1614	1	0	0	0	0	0.205948	0.999803
BLS I only	neoantigen	CIC	1	2	1	0.793292	7.77808	0.205969	0.999803
BLS I only	neoantigen	CDRT15	0	2	0	11.9197	0	0.207672	0.999803
BLS I only	neoantigen	FOXL1	0	2	0	3.27271	0	0.207728	0.999803
BLS I only	neoantigen	FIP1L1	2	3	0	3.50124	0	0.208121	0.999803
BLS I only	neoantigen	RWDD2B	0	1	1	4.44838	29.1653	0.208234	0.999803
BLS I only	neoantigen	PCDH9	1	1	1	1.10086	16.7961	0.208262	0.999803
BLS I only	neoantigen	TMEM218	0	0	0	0	0	0.208364	0.999803
BLS I only	neoantigen	KIT	0	3	0	3.79134	0	0.20931	0.999803
BLS I only	neoantigen	PLAG1	1	1	0	2.87302	38.1981	0.209789	0.999803
BLS I only	neoantigen	B3GALNT1	0	1	0	5.24519	0	0.209953	0.999803
BLS I only	neoantigen	CNIH1	0	0	0	0	0	0.210029	0.999803
BLS I only	neoantigen	NOD2	0	1	0	1.14475	0	0.210739	0.999803
BLS I only	neoantigen	HOXB3	0	2	0	4.29532	0	0.210816	0.999803
BLS I only	neoantigen	SULT1E1	0	2	0	11.6986	0	0.210844	0.999803
BLS I only	neoantigen	PPFIBP1	1	4	0	4.97518	0	0.211005	0.999803
BLS I only	neoantigen	CRYGB	0	2	0	11.8175	0	0.211713	0.999803
BLS I only	neoantigen	CYSLTR1	0	1	0	5.13528	0	0.211959	0.999803
BLS I only	neoantigen	NIPBL	1	5	0	2.05906	0	0.212576	0.999803
BLS I only	neoantigen	CDK5RAP2	2	0	0	0	0	0.212676	0.999803
BLS I only	neoantigen	DCSTAMP	0	0	1	0	34.1192	0.212726	0.999803
BLS I only	neoantigen	CKLF	0	0	0	0	0	0.21313	0.999803
BLS I only	neoantigen	DSTN	0	0	0	0	0	0.213153	0.999803
BLS I only	neoantigen	TAF1L	0	3	0	2.60079	0	0.213467	0.999803
BLS I only	neoantigen	NSL1	0	1	0	4.28527	0	0.213679	0.999803
BLS I only	neoantigen	APBB1	1	4	0	5.15372	0	0.214016	0.999803
BLS I only	neoantigen	EIF2D	1	3	0	6.69711	0	0.214229	0.999803
BLS I only	neoantigen	SAMD5	0	0	0	0	0	0.214489	0.999803
BLS I only	neoantigen	COL6A5	0	0	1	0	6.41959	0.214869	0.999803
BLS I only	neoantigen	B3GALT1	0	1	0	5.103	0	0.21489	0.999803
BLS I only	neoantigen	DNAH3	3	6	2	1.90957	6.51136	0.215444	0.999803
BLS I only	neoantigen	ZNF567	0	2	0	4.85032	0	0.216004	0.999803
BLS I only	neoantigen	CMTM6	0	0	0	0	0	0.216199	0.999803
BLS I only	neoantigen	TLDC1	0	1	0	2.63852	39.171	0.216223	0.999803
BLS I only	neoantigen	EBF4	2	0	0	0	0	0.216355	0.999803
BLS I only	neoantigen	SGPP1	0	1	1	2.20846	42.9133	0.216363	0.999803
BLS I only	neoantigen	ITPR1	0	7	0	3.42737	0	0.216428	0.999803
BLS I only	neoantigen	SPINT2	0	1	0	3.91821	0	0.21696	0.999803
BLS I only	neoantigen	RADIL	0	5	0	4.44856	0	0.217082	0.999803
BLS I only	neoantigen	RPS6KA6	1	1	1	1.92182	10.9591	0.217266	0.999803
BLS I only	neoantigen	EIF3J	0	1	0	3.92855	0	0.217311	0.999803
BLS I only	neoantigen	PLA2G2C	0	0	0	0	0	0.217538	0.999803
BLS I only	neoantigen	PCSK7	1	4	0	5.07997	0	0.218485	0.999803
BLS I only	neoantigen	GSX2	0	3	0	6.91169	0	0.219461	0.999803
BLS I only	neoantigen	OR52K1	0	1	0	4.01362	0	0.219605	0.999803
BLS I only	neoantigen	CBX3	0	0	0	0	0	0.219835	0.999803
BLS I only	neoantigen	C14orf105	0	1	0	4.26384	0	0.220394	0.999803
BLS I only	neoantigen	LRRC49	0	2	1	4.2254	16.3556	0.220585	0.999803
BLS I only	neoantigen	ASB2	1	3	0	3.37621	0	0.220693	0.999803
BLS I only	neoantigen	LAMC3	1	3	0	1.86492	0	0.220735	0.999803
BLS I only	neoantigen	CD300LD	0	0	0	0	0	0.220746	0.999803
BLS I only	neoantigen	PDE6C	0	1	0	1.885	11.5461	0.220777	0.999803
BLS I only	neoantigen	CEP290	1	1	0	0.509773	0	0.221241	0.999803
BLS I only	neoantigen	VEGFB	0	0	0	0	0	0.221368	0.999803
BLS I only	neoantigen	GNPNAT1	0	0	0	0	0	0.222296	0.999803
BLS I only	neoantigen	VWF	1	8	0	3.17392	0	0.22363	0.999803
BLS I only	neoantigen	PRPS1L1	0	1	0	3.91306	0	0.223953	0.999803
BLS I only	neoantigen	ATP11B	0	2	0	3.01955	8.937	0.224045	0.999803
BLS I only	neoantigen	RARA	1	2	0	3.37478	0	0.224048	0.999803
BLS I only	neoantigen	RBFOX1	0	2	0	4.34257	0	0.224112	0.999803
BLS I only	neoantigen	ADCY5	2	5	0	3.19631	0	0.225007	0.999803
BLS I only	neoantigen	THEMIS	1	2	1	3.69426	18.5833	0.225174	0.999803
BLS I only	neoantigen	HMX2	0	0	0	0	0	0.226307	0.999803
BLS I only	neoantigen	ITGAD	0	1	0	0.971156	0	0.226545	0.999803
BLS I only	neoantigen	ACTA1	0	3	0	6.77895	0	0.22656	0.999803
BLS I only	neoantigen	GNB4	0	1	1	3.74715	29.3169	0.22681	0.999803
BLS I only	neoantigen	TNIK	0	1	0	0.929037	0	0.227311	0.999803
BLS I only	neoantigen	SYT1	0	1	0	3.53167	30.348	0.227854	0.999803
BLS I only	neoantigen	NEDD4	0	1	0	1.2564	0	0.22794	0.999803
BLS I only	neoantigen	EFCAB6	0	3	1	2.57809	8.08806	0.227954	0.999803
BLS I only	neoantigen	NPAS3	0	1	0	1.05749	0	0.227975	0.999803
BLS I only	neoantigen	PAPD5	0	0	1	0	21.613	0.228378	0.999803
BLS I only	neoantigen	LIMA1	0	2	0	4.85318	0	0.228571	0.999803
BLS I only	neoantigen	ZFHX3	2	8	0	2.71301	0	0.22906	0.999803
BLS I only	neoantigen	STARD8	0	0	1	0	15.8619	0.229222	0.999803
BLS I only	neoantigen	PACSIN1	2	2	0	3.38802	0	0.229601	0.999803
BLS I only	neoantigen	HOXC6	0	0	0	0	0	0.230025	0.999803
BLS I only	neoantigen	DPYSL2	0	3	0	6.67056	0	0.230148	0.999803
BLS I only	neoantigen	ASAH1	0	1	0	3.04082	0	0.230196	0.999803
BLS I only	neoantigen	PRDM5	0	2	0	3.9005	0	0.230337	0.999803
BLS I only	neoantigen	PAPPA	0	3	0	2.26215	10.8234	0.231472	0.999803
BLS I only	neoantigen	GLB1L2	0	2	0	3.78129	17.8853	0.231762	0.999803
BLS I only	neoantigen	CDIP1	1	0	0	0	0	0.231817	0.999803
BLS I only	neoantigen	MUC16	6	13	1	1.39011	4.52593	0.231817	0.999803
BLS I only	neoantigen	CAND1	0	3	0	4.03406	0	0.231994	0.999803
BLS I only	neoantigen	PDE4C	0	0	1	0	20.926	0.232092	0.999803
BLS I only	neoantigen	DNAH1	2	10	0	2.72835	0	0.23246	0.999803
BLS I only	neoantigen	KLHL4	0	2	0	4.75315	0	0.232571	0.999803
BLS I only	neoantigen	CD180	0	3	0	6.64841	0	0.232979	0.999803
BLS I only	neoantigen	ZHX1	0	2	1	3.61576	18.8576	0.233276	0.999803
BLS I only	neoantigen	ABCD4	0	2	1	3.71108	18.1785	0.233366	0.999803
BLS I only	neoantigen	HABP2	0	0	0	0	29.7896	0.233752	0.999803
BLS I only	neoantigen	PCDHB3	1	3	0	3.49509	0	0.234117	0.999803
BLS I only	neoantigen	GKN1	0	0	0	0	0	0.234267	0.999803
BLS I only	neoantigen	KIF1B	3	6	0	2.60278	0	0.234473	0.999803
BLS I only	neoantigen	IGFN1	2	0	0	0	0	0.234908	0.999803
BLS I only	neoantigen	C7orf49	0	0	0	0	0	0.235124	0.999803
BLS I only	neoantigen	CPXM2	0	4	0	5.03529	0	0.235154	0.999803
BLS I only	neoantigen	SERPINB12	0	0	1	0	32.4693	0.235209	0.999803
BLS I only	neoantigen	UBALD1	0	0	0	0	0	0.235473	0.999803
BLS I only	neoantigen	T	0	1	1	2.26167	37.6668	0.23563	0.999803
BLS I only	neoantigen	BAX	0	0	0	0	0	0.236033	0.999803
BLS I only	neoantigen	BBC3	0	0	0	0	0	0.236442	0.999803
BLS I only	neoantigen	SIMC1	1	1	1	1.31586	11.2423	0.236586	0.999803
BLS I only	neoantigen	HTR7	0	3	0	6.5865	0	0.236938	0.999803
BLS I only	neoantigen	SAP18	0	0	0	0	0	0.237083	0.999803
BLS I only	neoantigen	CDC25A	1	2	0	3.77865	0	0.237276	0.999803
BLS I only	neoantigen	SHISA3	1	1	0	3.20092	0	0.237757	0.999803
BLS I only	neoantigen	ECHS1	0	1	0	3.83335	0	0.238572	0.999803
BLS I only	neoantigen	CDKL5	2	1	1	0.810577	7.83418	0.23858	0.999803
BLS I only	neoantigen	RPL7L1	1	0	0	0	0	0.239181	0.999803
BLS I only	neoantigen	VWA8	2	0	0	0	0	0.239216	0.999803
BLS I only	neoantigen	HIST1H2BC	0	2	0	10.8303	0	0.239661	0.999803
BLS I only	neoantigen	OR4E2	0	1	0	4.24792	0	0.239742	0.999803
BLS I only	neoantigen	PRKCI	1	3	0	6.23944	0	0.240434	0.999803
BLS I only	neoantigen	TRPS1	3	2	0	1.70768	0	0.240448	0.999803
BLS I only	neoantigen	TEX2	0	3	0	4.10161	0	0.240519	0.999803
BLS I only	neoantigen	CEBPE	1	1	0	2.43224	0	0.240664	0.999803
BLS I only	neoantigen	MORC1	0	1	0	1.53465	9.80962	0.240897	0.999803
BLS I only	neoantigen	OPN4	0	3	0	6.51258	0	0.241272	0.999803
BLS I only	neoantigen	PM20D1	1	3	0	6.33912	0	0.241414	0.999803
BLS I only	neoantigen	GPC4	0	3	0	6.45203	0	0.241607	0.999803
BLS I only	neoantigen	PIM2	0	1	0	3.40077	0	0.241787	0.999803
BLS I only	neoantigen	SLC2A14	1	3	0	6.37485	0	0.242089	0.999803
BLS I only	neoantigen	ZNF837	0	0	0	0	0	0.242107	0.999803
BLS I only	neoantigen	EMC4	0	0	0	0	0	0.24257	0.999803
BLS I only	neoantigen	CLUH	0	2	0	1.49367	0	0.242809	0.999803
BLS I only	neoantigen	ITIH5	0	4	0	4.93619	0	0.243455	0.999803
BLS I only	neoantigen	WDR26	0	2	0	3.85757	0	0.243836	0.999803
BLS I only	neoantigen	ULK2	1	3	0	3.609	0	0.243915	0.999803
BLS I only	neoantigen	FAM167B	0	2	0	10.5957	0	0.24451	0.999803
BLS I only	neoantigen	FCRL3	0	2	0	4.43268	0	0.244611	0.999803
BLS I only	neoantigen	SLC27A2	0	1	0	2.16737	36.4124	0.244861	0.999803
BLS I only	neoantigen	AK3	0	0	0	0	0	0.24532	0.999803
BLS I only	neoantigen	TNK2	1	1	0	0.754661	0	0.246033	0.999803
BLS I only	neoantigen	CNTN5	0	3	0	3.98142	9.38376	0.246608	0.999803
BLS I only	neoantigen	TKTL2	0	3	0	6.40768	0	0.246748	0.999803
BLS I only	neoantigen	ROPN1B	0	2	0	10.4306	0	0.246941	0.999803
BLS I only	neoantigen	MRGPRX4	0	0	0	0	0	0.247165	0.999803
BLS I only	neoantigen	ARPC1A	0	0	1	0	29.6331	0.247295	0.999803
BLS I only	neoantigen	OR4K2	0	2	0	10.5321	0	0.247798	0.999803
BLS I only	neoantigen	RHOJ	1	0	0	0	0	0.24781	0.999803
BLS I only	neoantigen	DOCK6	1	1	0	0.391082	0	0.248157	0.999803
BLS I only	neoantigen	SOX13	0	2	0	3.82774	0	0.248733	0.999803
BLS I only	neoantigen	GABBR1	1	3	1	3.34022	12.7134	0.249437	0.999803
BLS I only	neoantigen	SFXN2	0	1	0	3.4749	0	0.249482	0.999803
BLS I only	neoantigen	ELMOD3	0	0	1	0	30.4877	0.249626	0.999803
BLS I only	neoantigen	NT5M	0	0	0	0	0	0.249907	0.999803
BLS I only	neoantigen	PCGF3	0	0	0	0	0	0.250512	0.999803
BLS I only	neoantigen	COL12A1	3	6	1	1.94572	4.93615	0.250542	0.999803
BLS I only	neoantigen	INSM1	0	0	0	0	0	0.252571	0.999803
BLS I only	neoantigen	TSPAN3	0	2	0	10.2836	0	0.252994	0.999803
BLS I only	neoantigen	PFKL	0	3	0	3.18858	0	0.255014	0.999803
BLS I only	neoantigen	PTAR1	0	0	0	0	29.9356	0.255135	0.999803
BLS I only	neoantigen	CSN1S1	0	0	0	0	0	0.255558	0.999803
BLS I only	neoantigen	PLEKHA7	0	1	0	0.84443	0	0.255826	0.999803
BLS I only	neoantigen	TMOD1	0	1	0	3.77465	0	0.256032	0.999803
BLS I only	neoantigen	ASB5	0	0	1	0	30.9541	0.256746	0.999803
BLS I only	neoantigen	PCDH11Y	0	4	0	4.83021	0	0.256864	0.999803
BLS I only	neoantigen	ASPHD1	0	0	0	0	0	0.256871	0.999803
BLS I only	neoantigen	CHL1	1	3	1	3.61726	10.2725	0.256912	0.999803
BLS I only	neoantigen	PTPN12	0	3	0	6.09395	0	0.25702	0.999803
BLS I only	neoantigen	CD79A	0	0	0	0	0	0.257036	0.999803
BLS I only	neoantigen	TGM3	0	0	1	0	18.5578	0.257084	0.999803
BLS I only	neoantigen	DAB2	0	2	0	4.376	0	0.257224	0.999803
BLS I only	neoantigen	LRFN5	1	3	0	6.14853	0	0.257401	0.999803
BLS I only	neoantigen	KIF14	0	4	0	4.64809	0	0.258245	0.999803
BLS I only	neoantigen	DKKL1	0	0	0	0	0	0.258761	0.999803
BLS I only	neoantigen	TIMP3	0	2	0	10.1094	0	0.259048	0.999803
BLS I only	neoantigen	FBXW12	0	0	1	0	28.2725	0.259299	0.999803
BLS I only	neoantigen	CLASP2	1	1	0	0.860085	0	0.260425	0.999803
BLS I only	neoantigen	NPC1L1	1	5	0	3.98104	0	0.260478	0.999803
BLS I only	neoantigen	POLH	0	3	0	6.14428	0	0.260478	0.999803
BLS I only	neoantigen	AFF3	0	1	1	0.815569	10.3201	0.260741	0.999803
BLS I only	neoantigen	TRPC3	0	4	0	4.79024	0	0.260807	0.999803
BLS I only	neoantigen	VSTM1	0	2	0	9.99261	0	0.260893	0.999803
BLS I only	neoantigen	HDGF	0	0	0	0	0	0.261203	0.999803
BLS I only	neoantigen	PCLO	5	5	1	1.12147	1.98142	0.261268	0.999803
BLS I only	neoantigen	C4orf45	0	0	0	0	0	0.261826	0.999803
BLS I only	neoantigen	OR10A6	0	2	0	9.9376	0	0.261886	0.999803
BLS I only	neoantigen	OTOA	0	4	0	4.71864	0	0.262658	0.999803
BLS I only	neoantigen	LRP5L	0	0	0	0	0	0.262708	0.999803
BLS I only	neoantigen	OR52N4	0	2	0	10.0324	0	0.262966	0.999803
BLS I only	neoantigen	ZNF625	1	1	0	3.96391	0	0.263464	0.999803
BLS I only	neoantigen	FLT4	1	5	0	2.88066	9.35205	0.263466	0.999803
BLS I only	neoantigen	CDC20B	0	0	1	0	26.1827	0.263507	0.999803
BLS I only	neoantigen	MLEC	1	0	0	0	0	0.263868	0.999803
BLS I only	neoantigen	USP20	0	0	0	0	13.9564	0.263948	0.999803
BLS I only	neoantigen	ITK	1	3	0	5.93931	0	0.263993	0.999803
BLS I only	neoantigen	MYO16	2	3	0	1.63655	0	0.264069	0.999803
BLS I only	neoantigen	AMHR2	0	3	0	6.03373	0	0.264586	0.999803
BLS I only	neoantigen	VPS37B	0	0	0	0	0	0.265051	0.999803
BLS I only	neoantigen	PPID	0	1	0	3.5825	0	0.265101	0.999803
BLS I only	neoantigen	WNT9A	0	0	0	0	0	0.266059	0.999803
BLS I only	neoantigen	ECE2	0	4	0	4.72132	0	0.266135	0.999803
BLS I only	neoantigen	MTOR	1	6	0	2.73029	0	0.266272	0.999803
BLS I only	neoantigen	DCST2	1	4	0	4.62094	0	0.266276	0.999803
BLS I only	neoantigen	LPAR4	0	1	0	4.0682	0	0.266464	0.999803
BLS I only	neoantigen	COL14A1	0	4	0	3.13438	0	0.266847	0.999803
BLS I only	neoantigen	EHD2	1	1	1	1.19097	37.62	0.267022	0.999803
BLS I only	neoantigen	CNN1	2	0	0	0	0	0.267113	0.999803
BLS I only	neoantigen	CASP5	0	0	1	0	25.3022	0.267944	0.999803
BLS I only	neoantigen	HLF	1	0	0	0	0	0.267997	0.999803
BLS I only	neoantigen	FAS	0	0	0	0	0	0.268065	0.999803
BLS I only	neoantigen	KPNA7	0	0	1	0	22.2021	0.268188	0.999803
BLS I only	neoantigen	ZNF483	0	3	0	5.99455	0	0.268278	0.999803
BLS I only	neoantigen	HTR5A	0	3	0	6.16916	0	0.268342	0.999803
BLS I only	neoantigen	EIF5	0	1	1	3.27518	25.235	0.2685	0.999803
BLS I only	neoantigen	EVX2	0	0	0	0	0	0.268623	0.999803
BLS I only	neoantigen	DLC1	1	0	1	0	9.11411	0.268709	0.999803
BLS I only	neoantigen	RGS22	1	3	0	3.53117	0	0.269025	0.999803
BLS I only	neoantigen	BANK1	0	2	1	4.12042	12.5821	0.269316	0.999803
BLS I only	neoantigen	FRMPD4	1	4	0	2.98008	0	0.2697	0.999803
BLS I only	neoantigen	TAAR8	0	2	0	9.81354	0	0.270406	0.999803
BLS I only	neoantigen	LZIC	0	0	0	0	0	0.271144	0.999803
BLS I only	neoantigen	PHLDB2	0	2	1	2.04224	8.92241	0.27123	0.999803
BLS I only	neoantigen	AQP11	0	0	0	0	0	0.271468	0.999803
BLS I only	neoantigen	SSR1	0	2	0	9.55232	0	0.272005	0.999803
BLS I only	neoantigen	EIF4E1B	0	0	0	0	0	0.272612	0.999803
BLS I only	neoantigen	GON4L	1	3	0	1.88645	0	0.273096	0.999803
BLS I only	neoantigen	DOCK9	1	0	0	0	5.05361	0.273097	0.999803
BLS I only	neoantigen	MBP	1	1	0	2.65999	0	0.273611	0.999803
BLS I only	neoantigen	FKBP15	0	4	0	4.5256	0	0.273667	0.999803
BLS I only	neoantigen	DDX19B	0	0	1	0	22.0335	0.273987	0.999803
BLS I only	neoantigen	SEC22C	0	2	0	9.56411	0	0.274481	0.999803
BLS I only	neoantigen	OR51E2	0	1	0	3.26459	0	0.274745	0.999803
BLS I only	neoantigen	CD28	0	0	0	0	0	0.274793	0.999803
BLS I only	neoantigen	CALR3	0	0	1	0	24.1849	0.275033	0.999803
BLS I only	neoantigen	SPECC1	0	1	0	1.18507	10.7171	0.275369	0.999803
BLS I only	neoantigen	LYZL2	0	2	0	9.60901	0	0.276127	0.999803
BLS I only	neoantigen	OR14C36	0	2	0	9.62912	0	0.276957	0.999803
BLS I only	neoantigen	KIAA2026	1	0	0	0	0	0.277109	0.999803
BLS I only	neoantigen	PCDHGB2	3	4	0	2.66532	0	0.277131	0.999803
BLS I only	neoantigen	GGA2	0	3	0	5.92797	0	0.277537	0.999803
BLS I only	neoantigen	MICAL3	2	1	0	0.470736	0	0.278401	0.999803
BLS I only	neoantigen	WDR72	0	1	0	1.88336	0	0.2788	0.999803
BLS I only	neoantigen	QSER1	1	1	0	0.84836	0	0.279561	0.999803
BLS I only	neoantigen	OR13C4	0	2	0	9.4983	0	0.279787	0.999803
BLS I only	neoantigen	GTF2B	0	2	0	9.36373	0	0.279838	0.999803
BLS I only	neoantigen	PNLDC1	0	3	0	5.84677	0	0.280073	0.999803
BLS I only	neoantigen	FHOD3	2	0	0	0	0	0.280129	0.999803
BLS I only	neoantigen	TMC6	2	3	0	2.99212	0	0.28042	0.999803
BLS I only	neoantigen	MUC15	0	2	0	9.41321	0	0.281385	0.999803
BLS I only	neoantigen	PDZRN4	0	3	1	3.28742	11.4671	0.281515	0.999803
BLS I only	neoantigen	TSC22D4	0	0	0	0	0	0.281584	0.999803
BLS I only	neoantigen	CDCA7L	0	0	0	0	0	0.28167	0.999803
BLS I only	neoantigen	TMC3	0	3	1	3.30539	11.301	0.282167	0.999803
BLS I only	neoantigen	PIGC	0	0	0	0	0	0.28232	0.999803
BLS I only	neoantigen	CCS	0	0	0	0	0	0.282448	0.999803
BLS I only	neoantigen	PPCS	0	0	0	0	0	0.282457	0.999803
BLS I only	neoantigen	DAPK1	0	4	0	2.93001	0	0.282896	0.999803
BLS I only	neoantigen	PAH	0	0	1	0	23.8333	0.283201	0.999803
BLS I only	neoantigen	CLEC10A	0	2	0	9.36267	0	0.283265	0.999803
BLS I only	neoantigen	TRAM1L1	0	1	0	3.46073	0	0.284351	0.999803
BLS I only	neoantigen	ENAM	0	0	1	0	15.3997	0.284476	0.999803
BLS I only	neoantigen	ZC3H18	0	0	1	0	8.87086	0.284995	0.999803
BLS I only	neoantigen	ZNF793	0	1	0	3.79898	0	0.285378	0.999803
BLS I only	neoantigen	CASP7	1	0	0	0	0	0.285701	0.999803
BLS I only	neoantigen	IMPA2	0	1	0	2.20601	0	0.285876	0.999803
BLS I only	neoantigen	BRMS1	0	0	0	0	0	0.285893	0.999803
BLS I only	neoantigen	LENG8	0	3	0	3.08769	0	0.285966	0.999803
BLS I only	neoantigen	HDAC5	2	0	0	0	0	0.286128	0.999803
BLS I only	neoantigen	BZW1	0	1	0	2.91234	24.7824	0.286141	0.999803
BLS I only	neoantigen	C22orf42	0	2	0	9.20495	0	0.286648	0.999803
BLS I only	neoantigen	DOCK4	5	0	0	0	0	0.286793	0.999803
BLS I only	neoantigen	ABHD16A	0	3	0	5.76068	0	0.286796	0.999803
BLS I only	neoantigen	FBXO10	1	3	0	3.06903	0	0.287317	0.999803
BLS I only	neoantigen	RBM24	0	0	0	0	0	0.28749	0.999803
BLS I only	neoantigen	PVRIG	0	0	0	0	0	0.287966	0.999803
BLS I only	neoantigen	SLC7A2	0	2	0	3.49219	0	0.288124	0.999803
BLS I only	neoantigen	NLRP1	0	0	1	0	10.7995	0.288436	0.999803
BLS I only	neoantigen	MCCC1	1	2	1	3.31947	14.8957	0.288557	0.999803
BLS I only	neoantigen	RNF133	0	1	0	4.90215	0	0.288784	0.999803
BLS I only	neoantigen	PAQR8	0	0	0	0	0	0.289544	0.999803
BLS I only	neoantigen	ZNF251	0	0	1	0	18.8547	0.290094	0.999803
BLS I only	neoantigen	SLFN14	0	3	0	5.76031	0	0.29033	0.999803
BLS I only	neoantigen	KIAA0825	0	1	0	1.33496	11.0864	0.290697	0.999803
BLS I only	neoantigen	DMWD	0	4	0	4.61826	0	0.290767	0.999803
BLS I only	neoantigen	HOXD12	0	1	0	2.17049	0	0.290902	0.999803
BLS I only	neoantigen	UPRT	1	0	0	0	0	0.290933	0.999803
BLS I only	neoantigen	MLH1	0	2	0	3.57846	0	0.291074	0.999803
BLS I only	neoantigen	CNTRL	2	1	0	0.542405	0	0.291244	0.999803
BLS I only	neoantigen	ARL8A	0	2	0	9.06091	0	0.291969	0.999803
BLS I only	neoantigen	THBS3	0	4	0	4.41728	0	0.292204	0.999803
BLS I only	neoantigen	EFHB	0	2	1	3.93541	11.8615	0.292423	0.999803
BLS I only	neoantigen	FUT11	0	0	0	0	0	0.292753	0.999803
BLS I only	neoantigen	DHX29	0	1	0	1.14405	0	0.292782	0.999803
BLS I only	neoantigen	KANSL1L	0	3	0	5.62077	0	0.292823	0.999803
BLS I only	neoantigen	CHRD	0	3	0	3.11586	0	0.29292	0.999803
BLS I only	neoantigen	SUPT6H	0	0	0	0	0	0.293293	0.999803
BLS I only	neoantigen	USP38	4	0	0	0	0	0.293529	0.999803
BLS I only	neoantigen	IGSF8	0	2	0	3.06085	0	0.294935	0.999803
BLS I only	neoantigen	ESR1	0	3	0	5.75356	0	0.295433	0.999803
BLS I only	neoantigen	P2RY14	0	2	0	9.11934	0	0.295998	0.999803
BLS I only	neoantigen	KLHL1	1	3	0	5.54974	0	0.296056	0.999803
BLS I only	neoantigen	MAB21L1	2	0	0	0	0	0.296102	0.999803
BLS I only	neoantigen	PLCG2	0	2	1	1.80635	8.53188	0.296324	0.999803
BLS I only	neoantigen	RPRD2	0	1	0	0.964525	0	0.296541	0.999803
BLS I only	neoantigen	STX19	0	0	0	0	0	0.296582	0.999803
BLS I only	neoantigen	CCBE1	0	0	0	0	0	0.296803	0.999803
BLS I only	neoantigen	OR5T1	0	2	0	9.10475	0	0.296836	0.999803
BLS I only	neoantigen	ZNF197	1	0	1	0	12.843	0.297056	0.999803
BLS I only	neoantigen	GJA4	0	1	0	2.35056	0	0.297152	0.999803
BLS I only	neoantigen	MXRA5	2	1	0	0.398359	0	0.297284	0.999803
BLS I only	neoantigen	GIPC1	0	1	0	2.28561	0	0.297327	0.999803
BLS I only	neoantigen	CYC1	0	0	0	0	0	0.297412	0.999803
BLS I only	neoantigen	L3MBTL3	0	2	0	3.5723	0	0.297459	0.999803
BLS I only	neoantigen	PTGS2	0	1	1	2.69649	24.499	0.297538	0.999803
BLS I only	neoantigen	CTHRC1	0	2	0	8.99898	0	0.297549	0.999803
BLS I only	neoantigen	BAZ2A	1	0	0	0	0	0.297838	0.999803
BLS I only	neoantigen	FNBP1	1	3	0	5.52881	0	0.29796	0.999803
BLS I only	neoantigen	RNF165	0	0	0	0	0	0.298112	0.999803
BLS I only	neoantigen	JRKL	0	1	1	2.68132	24.4448	0.298644	0.999803
BLS I only	neoantigen	IGF2R	0	5	0	2.91048	0	0.298773	0.999803
BLS I only	neoantigen	NIPSNAP1	0	0	0	0	21.3856	0.299226	0.999803
BLS I only	neoantigen	DUSP9	0	0	0	0	0	0.299397	0.999803
BLS I only	neoantigen	PLXNC1	0	4	0	2.98089	0	0.299559	0.999803
BLS I only	neoantigen	ADHFE1	0	1	0	2.15315	0	0.29957	0.999803
BLS I only	neoantigen	INTS5	0	3	0	3.05753	0	0.2999	0.999803
BLS I only	neoantigen	CXXC5	0	1	0	2.23642	0	0.30004	0.999803
BLS I only	neoantigen	FEZF2	0	0	0	0	0	0.300341	0.999803
BLS I only	neoantigen	CTNNA2	1	4	0	4.29192	0	0.300434	0.999803
BLS I only	neoantigen	ZNF569	1	1	1	2.54007	24.5695	0.300477	0.999803
BLS I only	neoantigen	WDR66	1	4	0	4.28136	0	0.300691	0.999803
BLS I only	neoantigen	MUSK	0	0	1	0	15.5616	0.300851	0.999803
BLS I only	neoantigen	NBAS	1	3	0	1.74893	0	0.300868	0.999803
BLS I only	neoantigen	SPDYC	0	0	0	0	0	0.300888	0.999803
BLS I only	neoantigen	UPK1B	0	0	0	0	0	0.301108	0.999803
BLS I only	neoantigen	STAMBPL1	0	1	0	3.60865	0	0.301244	0.999803
BLS I only	neoantigen	THG1L	0	2	0	8.92524	0	0.301272	0.999803
BLS I only	neoantigen	C6orf15	0	0	0	0	0	0.30132	0.999803
BLS I only	neoantigen	ROR2	1	0	0	0	0	0.301869	0.999803
BLS I only	neoantigen	RANBP10	0	3	0	5.63272	0	0.301973	0.999803
BLS I only	neoantigen	C1QTNF7	0	0	0	0	0	0.302099	0.999803
BLS I only	neoantigen	ABL1	2	0	0	0	0	0.30212	0.999803
BLS I only	neoantigen	PYGM	0	4	0	4.43231	0	0.302187	0.999803
BLS I only	neoantigen	PHF3	0	2	0	1.83096	0	0.302317	0.999803
BLS I only	neoantigen	GGN	1	0	0	0	0	0.302991	0.999803
BLS I only	neoantigen	APOBEC3D	0	0	0	0	0	0.303562	0.999803
BLS I only	neoantigen	MTG1	0	0	0	0	0	0.303577	0.999803
BLS I only	neoantigen	NLRP7	1	4	0	4.36579	0	0.303764	0.999803
BLS I only	neoantigen	NT5C1B	0	2	0	3.37121	0	0.303818	0.999803
BLS I only	neoantigen	SRFBP1	1	1	0	3.34717	0	0.303822	0.999803
BLS I only	neoantigen	CREB3L1	1	1	0	1.97521	27.337	0.304307	0.999803
BLS I only	neoantigen	ATP9B	2	0	0	0	0	0.3045	0.999803
BLS I only	neoantigen	OR2Y1	1	0	0	0	0	0.30453	0.999803
BLS I only	neoantigen	PRB2	0	1	0	3.78456	0	0.304697	0.999803
BLS I only	neoantigen	ABCD1	0	4	0	4.48055	0	0.30476	0.999803
BLS I only	neoantigen	ATP8A2	0	4	0	4.3194	0	0.304771	0.999803
BLS I only	neoantigen	GPR17	0	0	0	0	0	0.3052	0.999803
BLS I only	neoantigen	ZNF175	0	1	1	2.58637	24.1609	0.30521	0.999803
BLS I only	neoantigen	NR2E1	0	1	0	2.84609	0	0.305385	0.999803
BLS I only	neoantigen	FOXN2	0	1	0	3.39381	0	0.305786	0.999803
BLS I only	neoantigen	SLC22A7	0	3	0	5.6017	0	0.305899	0.999803
BLS I only	neoantigen	OSCP1	0	1	0	2.91848	0	0.306128	0.999803
BLS I only	neoantigen	SLC25A28	1	0	0	0	0	0.306232	0.999803
BLS I only	neoantigen	PDS5B	1	3	0	3.39643	0	0.306303	0.999803
BLS I only	neoantigen	CHD5	0	6	0	3.37167	0	0.306603	0.999803
BLS I only	neoantigen	SNX15	0	1	0	3.05524	0	0.306631	0.999803
BLS I only	neoantigen	OR4S1	1	0	0	0	0	0.306875	0.999803
BLS I only	neoantigen	USF1	0	0	0	0	0	0.307619	0.999803
BLS I only	neoantigen	NDST3	0	3	0	5.48771	0	0.307633	0.999803
BLS I only	neoantigen	TLK1	0	3	0	5.43976	0	0.307759	0.999803
BLS I only	neoantigen	CCDC120	0	0	0	0	0	0.308801	0.999803
BLS I only	neoantigen	C9orf84	0	1	0	1.58588	0	0.309819	0.999803
BLS I only	neoantigen	KIAA1549	1	0	0	0	0	0.309908	0.999803
BLS I only	neoantigen	C4orf19	0	0	0	0	0	0.310083	0.999803
BLS I only	neoantigen	STX11	0	3	0	5.64558	0	0.310899	0.999803
BLS I only	neoantigen	GRIN1	0	0	0	0	0	0.311085	0.999803
BLS I only	neoantigen	OR52M1	0	0	0	0	0	0.311139	0.999803
BLS I only	neoantigen	TCF7	0	0	0	0	0	0.311148	0.999803
BLS I only	neoantigen	CYTIP	0	1	1	2.68327	22.9396	0.311572	0.999803
BLS I only	neoantigen	FAM126A	0	0	1	0	20.9325	0.311864	0.999803
BLS I only	neoantigen	MINK1	0	4	1	3.1364	7.84073	0.312041	0.999803
BLS I only	neoantigen	UNC45A	1	0	0	0	0	0.312079	0.999803
BLS I only	neoantigen	GCNT2	0	1	0	3.04899	0	0.312154	0.999803
BLS I only	neoantigen	TMEM246	1	1	0	2.12418	0	0.312436	0.999803
BLS I only	neoantigen	HNRNPC	0	2	0	8.61322	0	0.312601	0.999803
BLS I only	neoantigen	B3GALT2	0	0	0	0	0	0.312879	0.999803
BLS I only	neoantigen	SIDT2	1	4	0	4.25541	0	0.313084	0.999803
BLS I only	neoantigen	SNX21	0	0	0	0	0	0.313139	0.999803
BLS I only	neoantigen	DVL2	2	4	0	4.22884	0	0.313153	0.999803
BLS I only	neoantigen	OR2B11	0	0	0	0	0	0.313513	0.999803
BLS I only	neoantigen	TMEM25	0	0	0	0	0	0.313746	0.999803
BLS I only	neoantigen	OR10Z1	0	0	0	0	0	0.313838	0.999803
BLS I only	neoantigen	OR2W3	0	2	0	8.69824	0	0.314167	0.999803
BLS I only	neoantigen	SAGE1	0	2	1	3.39259	13.1155	0.314204	0.999803
BLS I only	neoantigen	FAM172A	2	0	0	0	0	0.314209	0.999803
BLS I only	neoantigen	OR4C3	0	0	0	0	0	0.314417	0.999803
BLS I only	neoantigen	ALX4	0	0	0	0	0	0.314448	0.999803
BLS I only	neoantigen	MAP3K11	1	0	0	0	0	0.314562	0.999803
BLS I only	neoantigen	DPP9	1	0	0	0	0	0.314745	0.999803
BLS I only	neoantigen	ZNF385A	0	0	0	0	0	0.314841	0.999803
BLS I only	neoantigen	SLC35G5	0	0	0	0	0	0.314929	0.999803
BLS I only	neoantigen	NDUFS2	0	0	0	0	0	0.315083	0.999803
BLS I only	neoantigen	TP73	1	0	0	0	0	0.315147	0.999803
BLS I only	neoantigen	OR52N5	0	2	0	8.68789	0	0.315301	0.999803
BLS I only	neoantigen	TARM1	0	2	0	8.52529	0	0.315324	0.999803
BLS I only	neoantigen	KRT85	0	3	0	5.5393	0	0.315531	0.999803
BLS I only	neoantigen	OMD	0	2	0	8.57048	0	0.315553	0.999803
BLS I only	neoantigen	MAP10	1	2	1	2.40544	19.1639	0.315583	0.999803
BLS I only	neoantigen	NFKB2	0	0	0	0	0	0.315588	0.999803
BLS I only	neoantigen	GPR50	0	3	0	5.5874	0	0.316206	0.999803
BLS I only	neoantigen	OR10H5	0	0	0	0	0	0.31654	0.999803
BLS I only	neoantigen	OR10A4	0	0	0	0	0	0.316685	0.999803
BLS I only	neoantigen	TMEM169	0	2	0	8.55143	0	0.316945	0.999803
BLS I only	neoantigen	ZNF660	0	2	0	8.5111	0	0.317041	0.999803
BLS I only	neoantigen	HOXA1	1	1	0	2.14885	0	0.317096	0.999803
BLS I only	neoantigen	SLC5A6	0	1	1	2.22121	24.6425	0.317813	0.999803
BLS I only	neoantigen	NKRF	0	3	0	5.48195	0	0.317916	0.999803
BLS I only	neoantigen	ECT2L	0	3	0	5.3356	0	0.318192	0.999803
BLS I only	neoantigen	DPP7	0	0	0	0	0	0.318227	0.999803
BLS I only	neoantigen	FAHD2B	0	0	0	0	0	0.318446	0.999803
BLS I only	neoantigen	OR2M4	0	2	0	8.57986	0	0.318519	0.999803
BLS I only	neoantigen	EFNB1	0	1	0	2.73004	0	0.318719	0.999803
BLS I only	neoantigen	DNAJB7	0	0	0	0	0	0.318746	0.999803
BLS I only	neoantigen	ATM	1	4	0	1.60108	0	0.318979	0.999803
BLS I only	neoantigen	HMCES	0	0	0	0	0	0.319007	0.999803
BLS I only	neoantigen	OBFC1	0	0	0	0	0	0.319122	0.999803
BLS I only	neoantigen	BACE1	1	0	0	0	0	0.319131	0.999803
BLS I only	neoantigen	MXRA8	0	2	0	2.38429	0	0.319143	0.999803
BLS I only	neoantigen	PPIG	1	2	0	3.25438	0	0.319217	0.999803
BLS I only	neoantigen	APMAP	0	1	0	2.10443	0	0.319412	0.999803
BLS I only	neoantigen	PM20D2	0	0	0	0	0	0.31971	0.999803
BLS I only	neoantigen	ISM1	0	0	0	0	0	0.31998	0.999803
BLS I only	neoantigen	CDK14	0	1	0	2.74771	0	0.320256	0.999803
BLS I only	neoantigen	TBRG4	0	3	0	5.42007	0	0.32029	0.999803
BLS I only	neoantigen	WNT9B	0	0	0	0	0	0.32039	0.999803
BLS I only	neoantigen	GCAT	0	0	0	0	0	0.32042	0.999803
BLS I only	neoantigen	N4BP1	0	2	0	3.57578	0	0.321474	0.999803
BLS I only	neoantigen	OR6C70	0	0	0	0	0	0.321504	0.999803
BLS I only	neoantigen	CCR5	0	0	0	0	0	0.321614	0.999803
BLS I only	neoantigen	KDM3B	0	0	1	0	6.93536	0.321859	0.999803
BLS I only	neoantigen	MTA2	0	3	0	5.38733	0	0.322586	0.999803
BLS I only	neoantigen	PLA2G4E	0	0	1	0	13.1429	0.322615	0.999803
BLS I only	neoantigen	FMOD	0	0	0	0	0	0.322699	0.999803
BLS I only	neoantigen	CEP170	1	0	0	0	0	0.322801	0.999803
BLS I only	neoantigen	IFT172	0	5	0	3.53769	0	0.322962	0.999803
BLS I only	neoantigen	ARSA	0	3	0	5.4354	0	0.323284	0.999803
BLS I only	neoantigen	GALNT11	0	0	1	0	16.1727	0.323663	0.999803
BLS I only	neoantigen	DNMT3B	1	0	0	0	0	0.323902	0.999803
BLS I only	neoantigen	DOCK5	2	4	0	2.35453	4.4099	0.323944	0.999803
BLS I only	neoantigen	AKAP7	0	0	0	0	0	0.324015	0.999803
BLS I only	neoantigen	GPR160	0	0	0	0	0	0.324285	0.999803
BLS I only	neoantigen	KCNC1	4	3	0	2.34183	0	0.324412	0.999803
BLS I only	neoantigen	ARHGAP21	1	4	0	2.95606	0	0.324445	0.999803
BLS I only	neoantigen	OR2L13	0	2	0	8.47103	0	0.324471	0.999803
BLS I only	neoantigen	YLPM1	2	1	0	0.460288	0	0.324499	0.999803
BLS I only	neoantigen	OR1J4	0	0	0	0	0	0.324534	0.999803
BLS I only	neoantigen	TAPBP	0	1	1	1.99925	25.0577	0.32457	0.999803
BLS I only	neoantigen	PSME4	0	1	0	0.872221	0	0.324588	0.999803
BLS I only	neoantigen	BBS7	0	0	1	0	17.3975	0.324636	0.999803
BLS I only	neoantigen	ADAM11	0	0	0	0	0	0.324705	0.999803
BLS I only	neoantigen	MRGPRX1	0	0	0	0	0	0.324959	0.999803
BLS I only	neoantigen	CCDC102A	0	4	0	4.32456	0	0.325593	0.999803
BLS I only	neoantigen	ZNF814	1	3	0	5.21429	0	0.325919	0.999803
BLS I only	neoantigen	OR5H2	0	0	0	0	0	0.32597	0.999803
BLS I only	neoantigen	PDGFD	0	1	0	3.20459	0	0.326019	0.999803
BLS I only	neoantigen	MAB21L2	0	1	0	2.06057	0	0.326147	0.999803
BLS I only	neoantigen	AUP1	0	1	0	2.56535	0	0.326408	0.999803
BLS I only	neoantigen	POGZ	1	0	0	0	7.15891	0.326435	0.999803
BLS I only	neoantigen	RIN3	0	0	0	0	0	0.326665	0.999803
BLS I only	neoantigen	LUZP4	0	2	0	8.27504	0	0.327247	0.999803
BLS I only	neoantigen	SKIV2L	1	0	0	0	0	0.327431	0.999803
BLS I only	neoantigen	PIEZO2	2	0	0	0	0	0.327479	0.999803
BLS I only	neoantigen	SOX10	0	3	0	5.44373	0	0.327741	0.999803
BLS I only	neoantigen	ENPP5	0	1	0	3.50064	0	0.328089	0.999803
BLS I only	neoantigen	AIM2	0	2	0	8.32618	0	0.328159	0.999803
BLS I only	neoantigen	DNAJB4	0	0	0	0	0	0.328193	0.999803
BLS I only	neoantigen	C19orf47	0	0	0	0	0	0.32843	0.999803
BLS I only	neoantigen	COL5A1	1	2	0	1.06691	0	0.328478	0.999803
BLS I only	neoantigen	HRC	1	0	0	0	0	0.329136	0.999803
BLS I only	neoantigen	ARMCX3	0	0	0	0	0	0.329502	0.999803
BLS I only	neoantigen	CTCFL	0	2	0	3.18066	0	0.330152	0.999803
BLS I only	neoantigen	KIF20B	0	1	0	0.93868	0	0.330192	0.999803
BLS I only	neoantigen	CA14	0	0	0	0	0	0.330208	0.999803
BLS I only	neoantigen	OAS1	0	0	0	0	0	0.330537	0.999803
BLS I only	neoantigen	KCND1	0	2	0	3.27504	0	0.330919	0.999803
BLS I only	neoantigen	XKR3	0	1	0	3.40484	0	0.331032	0.999803
BLS I only	neoantigen	PGC	0	0	0	0	0	0.331433	0.999803
BLS I only	neoantigen	ANKRD18A	1	0	0	0	0	0.331508	0.999803
BLS I only	neoantigen	FGFR1	0	2	0	3.58885	0	0.331534	0.999803
BLS I only	neoantigen	HTR2B	0	1	0	2.6334	0	0.3326	0.999803
BLS I only	neoantigen	VSTM2A	0	2	0	8.21434	0	0.332628	0.999803
BLS I only	neoantigen	TRNAU1AP	0	0	0	0	0	0.332643	0.999803
BLS I only	neoantigen	CC2D2B	0	0	1	0	20.8852	0.33265	0.999803
BLS I only	neoantigen	C5orf47	0	2	0	8.27694	0	0.33284	0.999803
BLS I only	neoantigen	PLEKHG3	0	0	0	0	0	0.333013	0.999803
BLS I only	neoantigen	MASTL	0	2	0	3.48778	0	0.333115	0.999803
BLS I only	neoantigen	PSMC4	0	0	0	0	0	0.333214	0.999803
BLS I only	neoantigen	CDK17	0	0	0	0	0	0.333331	0.999803
BLS I only	neoantigen	KCNJ8	0	0	0	0	0	0.333478	0.999803
BLS I only	neoantigen	GLI4	0	1	0	1.99594	0	0.333742	0.999803
BLS I only	neoantigen	CELSR1	2	4	0	1.06646	0	0.333952	0.999803
BLS I only	neoantigen	FUT2	0	1	0	2.89752	0	0.334207	0.999803
BLS I only	neoantigen	RIMS2	1	0	0	0	0	0.334285	0.999803
BLS I only	neoantigen	CHD7	4	7	0	2.15465	0	0.334321	0.999803
BLS I only	neoantigen	SCUBE2	1	0	0	0	8.87949	0.334883	0.999803
BLS I only	neoantigen	U2SURP	0	1	1	1.44425	7.44478	0.335031	0.999803
BLS I only	neoantigen	MTUS2	2	4	0	2.46876	0	0.33545	0.999803
BLS I only	neoantigen	SCYL3	0	3	0	5.18566	0	0.335476	0.999803
BLS I only	neoantigen	PAX7	1	0	0	0	0	0.335892	0.999803
BLS I only	neoantigen	A2M	0	3	1	3.25361	8.75946	0.336099	0.999803
BLS I only	neoantigen	OR1A2	0	0	0	0	0	0.336149	0.999803
BLS I only	neoantigen	PHF7	0	0	0	0	0	0.336199	0.999803
BLS I only	neoantigen	WDR81	1	2	1	1.05395	12.4265	0.336594	0.999803
BLS I only	neoantigen	ZNF644	1	3	0	3.17326	0	0.336641	0.999803
BLS I only	neoantigen	CABS1	0	2	0	8.13366	0	0.337133	0.999803
BLS I only	neoantigen	LAX1	0	0	0	0	0	0.337358	0.999803
BLS I only	neoantigen	SERPINB8	0	0	0	0	0	0.337369	0.999803
BLS I only	neoantigen	ADAL	0	0	0	0	0	0.337386	0.999803
BLS I only	neoantigen	CACNA1C	2	3	0	1.33967	0	0.337975	0.999803
BLS I only	neoantigen	PRCC	0	0	0	0	0	0.33811	0.999803
BLS I only	neoantigen	TRPC6	0	2	0	3.80885	0	0.338325	0.999803
BLS I only	neoantigen	FKBP9	0	0	0	0	0	0.33835	0.999803
BLS I only	neoantigen	NR1D1	0	3	0	5.27872	0	0.338351	0.999803
BLS I only	neoantigen	NR1I2	0	0	0	0	0	0.338799	0.999803
BLS I only	neoantigen	FMN1	0	0	0	0	0	0.339236	0.999803
BLS I only	neoantigen	KIAA1671	0	0	0	0	0	0.339478	0.999803
BLS I only	neoantigen	CNTN1	1	3	1	3.43657	7.21826	0.339996	0.999803
BLS I only	neoantigen	MICU2	0	0	1	0	17.4967	0.340123	0.999803
BLS I only	neoantigen	TMEM39A	0	1	0	2.90376	0	0.340139	0.999803
BLS I only	neoantigen	TCF7L2	0	0	0	0	0	0.340196	0.999803
BLS I only	neoantigen	EPHA2	0	0	0	0	0	0.340434	0.999803
BLS I only	neoantigen	CHD6	1	5	0	2.42364	4.46381	0.340453	0.999803
BLS I only	neoantigen	ZFP28	0	2	0	3.54581	0	0.340489	0.999803
BLS I only	neoantigen	ZNF839	0	0	0	0	0	0.340869	0.999803
BLS I only	neoantigen	OR2G6	0	2	0	8.12772	0	0.34095	0.999803
BLS I only	neoantigen	FOXP4	0	0	0	0	0	0.341041	0.999803
BLS I only	neoantigen	KIAA0556	0	2	1	1.57922	8.48649	0.341174	0.999803
BLS I only	neoantigen	GPT2	0	0	0	0	0	0.341537	0.999803
BLS I only	neoantigen	ZNF174	0	0	0	0	0	0.341546	0.999803
BLS I only	neoantigen	LRR1	0	0	0	0	0	0.342105	0.999803
BLS I only	neoantigen	F9	0	1	0	3.56397	0	0.342346	0.999803
BLS I only	neoantigen	CWC27	1	0	0	0	0	0.342921	0.999803
BLS I only	neoantigen	PIP4K2A	0	0	0	0	0	0.342972	0.999803
BLS I only	neoantigen	DSP	0	6	0	3.11569	0	0.343	0.999803
BLS I only	neoantigen	ARHGEF40	2	2	0	1.35135	0	0.343198	0.999803
BLS I only	neoantigen	LRRK2	1	5	1	3.14414	4.26121	0.343242	0.999803
BLS I only	neoantigen	WDR44	3	0	0	0	0	0.343371	0.999803
BLS I only	neoantigen	LCOR	0	0	0	0	0	0.343598	0.999803
BLS I only	neoantigen	DGKD	0	4	0	4.09498	0	0.343849	0.999803
BLS I only	neoantigen	DYNC1I1	0	0	0	0	0	0.344133	0.999803
BLS I only	neoantigen	OR4P4	0	0	0	0	0	0.344301	0.999803
BLS I only	neoantigen	SHPRH	0	1	0	0.950107	0	0.344617	0.999803
BLS I only	neoantigen	CHAT	0	0	0	0	0	0.344983	0.999803
BLS I only	neoantigen	CYP7A1	0	1	0	2.7557	0	0.345085	0.999803
BLS I only	neoantigen	MMD2	0	2	0	7.96089	0	0.345153	0.999803
BLS I only	neoantigen	CCT3	0	0	0	0	0	0.34516	0.999803
BLS I only	neoantigen	ZNF398	0	0	0	0	0	0.345639	0.999803
BLS I only	neoantigen	BRWD1	0	0	1	0	4.98488	0.345667	0.999803
BLS I only	neoantigen	MVK	0	0	0	0	0	0.34582	0.999803
BLS I only	neoantigen	ACACA	0	4	0	2.44762	4.41897	0.345944	0.999803
BLS I only	neoantigen	SPATC1	0	0	0	0	0	0.346033	0.999803
BLS I only	neoantigen	RBPJ	0	0	0	0	0	0.346203	0.999803
BLS I only	neoantigen	ABLIM2	0	0	0	0	0	0.346407	0.999803
BLS I only	neoantigen	PRSS42	0	2	0	7.85785	0	0.347029	0.999803
BLS I only	neoantigen	ELK4	0	0	0	0	0	0.34703	0.999803
BLS I only	neoantigen	KIRREL2	0	0	0	0	0	0.347048	0.999803
BLS I only	neoantigen	VRK2	0	2	0	7.84125	0	0.347085	0.999803
BLS I only	neoantigen	RBP3	0	0	0	0	0	0.347162	0.999803
BLS I only	neoantigen	BAZ1B	1	0	1	0	7.07705	0.347169	0.999803
BLS I only	neoantigen	CYP2R1	0	1	0	2.6003	0	0.347246	0.999803
BLS I only	neoantigen	TTC39C	0	0	0	0	0	0.347614	0.999803
BLS I only	neoantigen	PPM1H	0	0	0	0	0	0.347735	0.999803
BLS I only	neoantigen	ARPP21	1	3	0	4.98302	0	0.348229	0.999803
BLS I only	neoantigen	ST8SIA4	0	2	0	7.82142	0	0.348233	0.999803
BLS I only	neoantigen	SCN7A	0	3	0	3.26327	0	0.348369	0.999803
BLS I only	neoantigen	CUX2	0	4	0	2.6327	0	0.348398	0.999803
BLS I only	neoantigen	ZNF835	0	4	0	4.19678	0	0.348788	0.999803
BLS I only	neoantigen	FHAD1	0	3	1	3.2023	8.47839	0.349205	0.999803
BLS I only	neoantigen	TMCO4	1	0	0	0	0	0.349224	0.999803
BLS I only	neoantigen	UHRF1BP1	1	0	0	0	0	0.349782	0.999803
BLS I only	neoantigen	CEPT1	0	0	0	0	0	0.350118	0.999803
BLS I only	neoantigen	TBX4	1	0	0	0	0	0.350382	0.999803
BLS I only	neoantigen	BCL6B	1	3	0	5.09254	0	0.350483	0.999803
BLS I only	neoantigen	MYF5	0	2	0	7.85852	0	0.350597	0.999803
BLS I only	neoantigen	MAN2B1	0	4	0	4.09228	0	0.350705	0.999803
BLS I only	neoantigen	VPS52	0	0	1	0	11.8915	0.350786	0.999803
BLS I only	neoantigen	PA2G4	0	0	0	0	0	0.350789	0.999803
BLS I only	neoantigen	MSH4	1	0	0	0	0	0.350821	0.999803
BLS I only	neoantigen	PTPN1	0	1	0	2.81199	0	0.35089	0.999803
BLS I only	neoantigen	CCT4	1	0	0	0	0	0.35104	0.999803
BLS I only	neoantigen	PAX5	0	0	0	0	0	0.351189	0.999803
BLS I only	neoantigen	SLC25A25	0	0	0	0	0	0.351222	0.999803
BLS I only	neoantigen	LCMT2	0	0	0	0	0	0.35188	0.999803
BLS I only	neoantigen	MROH7	1	0	0	0	0	0.351887	0.999803
BLS I only	neoantigen	DNAJA1	1	0	0	0	0	0.351969	0.999803
BLS I only	neoantigen	CPT1A	0	2	0	2.67856	14.7762	0.352107	0.999803
BLS I only	neoantigen	ZNF780A	0	0	1	0	14.52	0.352326	0.999803
BLS I only	neoantigen	CASP10	1	0	0	0	0	0.35241	0.999803
BLS I only	neoantigen	YEATS2	1	0	0	0	0	0.352571	0.999803
BLS I only	neoantigen	CEP78	0	0	0	0	0	0.352631	0.999803
BLS I only	neoantigen	FAM81B	0	0	0	0	0	0.353215	0.999803
BLS I only	neoantigen	DCDC2B	0	2	0	7.75819	0	0.353216	0.999803
BLS I only	neoantigen	TAT	0	1	0	2.87028	0	0.353361	0.999803
BLS I only	neoantigen	TRIM34	1	0	0	0	0	0.353364	0.999803
BLS I only	neoantigen	PIP4K2B	0	1	0	2.40277	0	0.353429	0.999803
BLS I only	neoantigen	NARF	0	0	0	0	0	0.353878	0.999803
BLS I only	neoantigen	DHRS7	0	2	0	7.72232	0	0.353889	0.999803
BLS I only	neoantigen	KNTC1	1	0	0	0	0	0.354066	0.999803
BLS I only	neoantigen	CSGALNACT1	0	0	0	0	0	0.354119	0.999803
BLS I only	neoantigen	PYROXD1	0	1	0	2.83028	0	0.354449	0.999803
BLS I only	neoantigen	GPR183	0	2	0	7.82689	0	0.354506	0.999803
BLS I only	neoantigen	RAD9A	1	1	0	2.27671	0	0.354563	0.999803
BLS I only	neoantigen	IL2RB	0	0	0	0	0	0.354601	0.999803
BLS I only	neoantigen	LRRTM2	0	0	0	0	0	0.354731	0.999803
BLS I only	neoantigen	EPHX2	0	0	0	0	0	0.354732	0.999803
BLS I only	neoantigen	VRTN	0	2	0	3.07253	0	0.354804	0.999803
BLS I only	neoantigen	CHMP7	0	0	0	0	0	0.354892	0.999803
BLS I only	neoantigen	LUC7L3	0	0	0	0	0	0.355054	0.999803
BLS I only	neoantigen	KMT2D	3	9	0	1.76559	2.34631	0.355069	0.999803
BLS I only	neoantigen	TRIP6	0	0	0	0	0	0.355151	0.999803
BLS I only	neoantigen	FAM161B	0	0	0	0	0	0.355435	0.999803
BLS I only	neoantigen	CHRDL1	0	0	0	0	0	0.355463	0.999803
BLS I only	neoantigen	RBM15	0	3	0	2.70898	0	0.355541	0.999803
BLS I only	neoantigen	AMY2B	0	0	0	0	0	0.355684	0.999803
BLS I only	neoantigen	MAGEB3	1	0	0	0	0	0.355956	0.999803
BLS I only	neoantigen	INPP5A	0	1	0	2.54254	0	0.356326	0.999803
BLS I only	neoantigen	IBSP	2	2	0	7.4302	0	0.356363	0.999803
BLS I only	neoantigen	SSH1	1	0	0	0	0	0.356652	0.999803
BLS I only	neoantigen	WDR49	0	0	0	0	14.4056	0.356707	0.999803
BLS I only	neoantigen	GTPBP1	0	0	0	0	0	0.356777	0.999803
BLS I only	neoantigen	PBRM1	0	0	0	0	0	0.357641	0.999803
BLS I only	neoantigen	DIAPH3	1	0	0	0	0	0.357895	0.999803
BLS I only	neoantigen	PLAGL2	0	0	0	0	0	0.357932	0.999803
BLS I only	neoantigen	TLR7	0	3	0	5.07881	0	0.357996	0.999803
BLS I only	neoantigen	ZNF34	0	0	0	0	0	0.358015	0.999803
BLS I only	neoantigen	SLX4IP	0	0	0	0	0	0.358281	0.999803
BLS I only	neoantigen	SHC1	0	0	0	0	0	0.358314	0.999803
BLS I only	neoantigen	RAI1	0	2	0	1.12664	0	0.3587	0.999803
BLS I only	neoantigen	SLC38A7	0	0	0	0	0	0.358748	0.999803
BLS I only	neoantigen	POGK	0	0	0	0	0	0.359162	0.999803
BLS I only	neoantigen	ELL2	0	1	1	2.26484	20.1737	0.360158	0.999803
BLS I only	neoantigen	KCTD19	0	2	0	3.17803	0	0.360332	0.999803
BLS I only	neoantigen	KRT14	0	0	0	0	0	0.360408	0.999803
BLS I only	neoantigen	COL20A1	1	5	0	3.36843	0	0.360519	0.999803
BLS I only	neoantigen	BLZF1	0	0	0	0	0	0.360544	0.999803
BLS I only	neoantigen	HCN1	0	2	1	2.49577	15.3989	0.360556	0.999803
BLS I only	neoantigen	C15orf39	1	0	0	0	0	0.360684	0.999803
BLS I only	neoantigen	EML5	0	3	1	2.36714	5.32573	0.360812	0.999803
BLS I only	neoantigen	SAMD9L	0	1	1	0.967491	8.85158	0.360926	0.999803
BLS I only	neoantigen	TAB1	0	0	0	0	0	0.360947	0.999803
BLS I only	neoantigen	OXER1	0	1	0	2.53055	0	0.36096	0.999803
BLS I only	neoantigen	CAPN3	1	0	0	0	0	0.361356	0.999803
BLS I only	neoantigen	CR1	0	1	0	0.609475	0	0.36143	0.999803
BLS I only	neoantigen	ITGA3	0	4	0	3.98279	0	0.361565	0.999803
BLS I only	neoantigen	SUOX	0	0	0	0	0	0.361586	0.999803
BLS I only	neoantigen	ATRIP	1	0	0	0	0	0.361752	0.999803
BLS I only	neoantigen	FAR2	0	0	0	0	0	0.361796	0.999803
BLS I only	neoantigen	FAM161A	1	0	0	0	0	0.361901	0.999803
BLS I only	neoantigen	RGPD3	0	0	1	0	6.4029	0.362287	0.999803
BLS I only	neoantigen	GGT5	0	3	0	4.98619	0	0.362419	0.999803
BLS I only	neoantigen	ZNF382	0	1	0	3.53397	0	0.362606	0.999803
BLS I only	neoantigen	DMAP1	0	1	0	2.12572	0	0.362641	0.999803
BLS I only	neoantigen	CARD14	0	0	0	0	0	0.362732	0.999803
BLS I only	neoantigen	FUCA2	0	0	0	0	0	0.362807	0.999803
BLS I only	neoantigen	BTNL8	0	0	0	0	0	0.362814	0.999803
BLS I only	neoantigen	SEMA4D	0	3	0	5.04096	0	0.362848	0.999803
BLS I only	neoantigen	RASGEF1B	0	1	0	2.89927	0	0.363069	0.999803
BLS I only	neoantigen	FMO1	0	0	0	0	0	0.363277	0.999803
BLS I only	neoantigen	LPIN3	0	0	0	0	0	0.363765	0.999803
BLS I only	neoantigen	KIDINS220	0	0	0	0	0	0.363916	0.999803
BLS I only	neoantigen	DDC	0	0	0	0	0	0.364282	0.999803
BLS I only	neoantigen	UBA5	0	1	1	2.74514	17.8096	0.36434	0.999803
BLS I only	neoantigen	NUB1	1	0	0	0	0	0.364363	0.999803
BLS I only	neoantigen	NR1H3	1	1	0	2.21569	0	0.364682	0.999803
BLS I only	neoantigen	C8A	0	0	0	0	0	0.364772	0.999803
BLS I only	neoantigen	NPAS4	0	3	0	5.02306	0	0.364867	0.999803
BLS I only	neoantigen	GPRIN3	0	0	0	0	0	0.364899	0.999803
BLS I only	neoantigen	CCDC180	0	0	1	0	5.99581	0.36501	0.999803
BLS I only	neoantigen	ZNF366	0	2	0	2.77303	0	0.365227	0.999803
BLS I only	neoantigen	CTNNAL1	1	0	0	0	0	0.365455	0.999803
BLS I only	neoantigen	ELP4	0	0	0	0	0	0.365737	0.999803
BLS I only	neoantigen	RNF13	0	0	0	0	0	0.365751	0.999803
BLS I only	neoantigen	LATS1	1	0	0	0	9.3672	0.366224	0.999803
BLS I only	neoantigen	TSPYL2	0	0	0	0	0	0.366465	0.999803
BLS I only	neoantigen	MGAT4B	0	0	0	0	0	0.367018	0.999803
BLS I only	neoantigen	RAG1	0	1	1	1.4071	23.2179	0.367042	0.999803
BLS I only	neoantigen	KMT2C	1	5	0	1.77705	0	0.367134	0.999803
BLS I only	neoantigen	MYOF	1	4	0	2.63121	0	0.367239	0.999803
BLS I only	neoantigen	ERMP1	0	0	0	0	0	0.367507	0.999803
BLS I only	neoantigen	PANX1	0	0	0	0	0	0.367538	0.999803
BLS I only	neoantigen	TTC29	0	0	0	0	0	0.367541	0.999803
BLS I only	neoantigen	SPAG17	0	3	1	2.33647	5.10055	0.36757	0.999803
BLS I only	neoantigen	IL23R	0	0	0	0	0	0.367842	0.999803
BLS I only	neoantigen	SYT10	0	0	0	0	0	0.367983	0.999803
BLS I only	neoantigen	RARB	0	1	1	2.73596	17.5097	0.368772	0.999803
BLS I only	neoantigen	PDE1B	0	1	0	1.97077	20.7382	0.36886	0.999803
BLS I only	neoantigen	C6orf25	0	2	0	7.52434	0	0.369218	0.999803
BLS I only	neoantigen	ICA1	1	0	0	0	0	0.369229	0.999803
BLS I only	neoantigen	ZNF365	1	1	0	2.3769	0	0.369623	0.999803
BLS I only	neoantigen	PLEKHS1	0	0	0	0	0	0.36998	0.999803
BLS I only	neoantigen	FGD4	2	0	0	0	0	0.3701	0.999803
BLS I only	neoantigen	CYP2C8	1	0	0	0	0	0.370274	0.999803
BLS I only	neoantigen	CCDC14	0	0	1	0	11.6371	0.370351	0.999803
BLS I only	neoantigen	ARSB	0	3	0	4.91423	0	0.370496	0.999803
BLS I only	neoantigen	DLG2	0	2	0	3.18269	0	0.370858	0.999803
BLS I only	neoantigen	ZKSCAN2	0	0	0	0	0	0.370893	0.999803
BLS I only	neoantigen	ABCA10	2	4	0	3.68401	0	0.370917	0.999803
BLS I only	neoantigen	THSD7A	2	0	0	0	0	0.37107	0.999803
BLS I only	neoantigen	STAT5B	0	0	0	0	0	0.371253	0.999803
BLS I only	neoantigen	CCDC116	1	0	0	0	0	0.371588	0.999803
BLS I only	neoantigen	UGT2B10	0	1	0	3.21055	0	0.37183	0.999803
BLS I only	neoantigen	L3MBTL1	1	0	0	0	0	0.372353	0.999803
BLS I only	neoantigen	AMER2	0	2	0	2.1822	0	0.372433	0.999803
BLS I only	neoantigen	FRMPD1	0	3	1	2.63682	10.9542	0.372471	0.999803
BLS I only	neoantigen	MROH9	2	0	0	0	0	0.373066	0.999803
BLS I only	neoantigen	SLC35G2	0	2	0	7.44202	0	0.37324	0.999803
BLS I only	neoantigen	SRPK1	0	0	0	0	0	0.373736	0.999803
BLS I only	neoantigen	FAM120B	0	0	0	0	0	0.373964	0.999803
BLS I only	neoantigen	SYCP2	0	1	1	1.46446	8.53714	0.374087	0.999803
BLS I only	neoantigen	KCNC3	0	0	0	0	0	0.374327	0.999803
BLS I only	neoantigen	MFSD8	0	1	0	2.67995	0	0.374412	0.999803
BLS I only	neoantigen	ECT2	1	3	0	4.67278	0	0.374421	0.999803
BLS I only	neoantigen	CCSER1	1	2	0	2.84713	0	0.3747	0.999803
BLS I only	neoantigen	LHX1	0	1	0	1.72722	0	0.374976	0.999803
BLS I only	neoantigen	EPHA6	2	3	1	2.64307	9.95587	0.375018	0.999803
BLS I only	neoantigen	CYP4Z1	0	1	0	2.51912	0	0.375041	0.999803
BLS I only	neoantigen	PAK2	0	1	0	2.49414	0	0.375085	0.999803
BLS I only	neoantigen	AGPS	0	0	0	0	0	0.375175	0.999803
BLS I only	neoantigen	CLYBL	0	2	0	7.31171	0	0.375287	0.999803
BLS I only	neoantigen	KMT2A	0	3	2	1.2634	7.50586	0.375447	0.999803
BLS I only	neoantigen	UHRF1BP1L	1	0	0	0	0	0.37613	0.999803
BLS I only	neoantigen	PPP6R2	0	0	0	0	0	0.376238	0.999803
BLS I only	neoantigen	EDRF1	0	0	1	0	8.97164	0.376344	0.999803
BLS I only	neoantigen	PSAT1	0	2	0	7.36613	0	0.376391	0.999803
BLS I only	neoantigen	FAM217A	1	0	0	0	0	0.376649	0.999803
BLS I only	neoantigen	ZNF215	1	1	0	2.88134	0	0.376769	0.999803
BLS I only	neoantigen	MCTP1	0	0	0	0	0	0.376884	0.999803
BLS I only	neoantigen	TTC21B	1	0	1	0	7.3167	0.378188	0.999803
BLS I only	neoantigen	SPG11	0	1	0	0.682285	0	0.378467	0.999803
BLS I only	neoantigen	SP140L	1	0	0	0	0	0.378492	0.999803
BLS I only	neoantigen	ADAMTS20	1	0	1	0	4.7647	0.378524	0.999803
BLS I only	neoantigen	MCF2L2	2	1	1	0.834269	6.06892	0.378613	0.999803
BLS I only	neoantigen	CERK	0	0	0	0	0	0.378744	0.999803
BLS I only	neoantigen	BAIAP2L1	0	0	0	0	0	0.378747	0.999803
BLS I only	neoantigen	CCDC141	1	2	1	1.64824	6.4883	0.379023	0.999803
BLS I only	neoantigen	ZNF136	0	0	1	0	15.7087	0.379121	0.999803
BLS I only	neoantigen	SLC11A2	0	0	0	0	0	0.379545	0.999803
BLS I only	neoantigen	ZPBP	0	2	0	7.25915	0	0.379821	0.999803
BLS I only	neoantigen	ACSM4	0	0	0	0	0	0.380328	0.999803
BLS I only	neoantigen	DNAH7	2	5	0	1.29093	0	0.380563	0.999803
BLS I only	neoantigen	EVI2B	0	0	0	0	0	0.381027	0.999803
BLS I only	neoantigen	SCARB2	0	1	0	2.33888	0	0.381049	0.999803
BLS I only	neoantigen	C2orf71	1	0	0	0	0	0.38128	0.999803
BLS I only	neoantigen	KATNA1	0	0	0	0	0	0.382413	0.999803
BLS I only	neoantigen	ZNF880	0	0	0	0	0	0.382588	0.999803
BLS I only	neoantigen	SEMG2	0	1	0	2.77913	0	0.382952	0.999803
BLS I only	neoantigen	RAD54B	1	0	1	0	11.0855	0.383375	0.999803
BLS I only	neoantigen	GLT8D1	0	0	0	0	0	0.384097	0.999803
BLS I only	neoantigen	2018-03-08	0	0	0	0	0	0.384351	0.999803
BLS I only	neoantigen	TMEM99	0	0	0	0	0	0.384489	0.999803
BLS I only	neoantigen	PPP1R26	0	0	0	0	0	0.3845	0.999803
BLS I only	neoantigen	TGM5	1	3	0	4.73789	0	0.384609	0.999803
BLS I only	neoantigen	PDE10A	0	0	0	0	0	0.384733	0.999803
BLS I only	neoantigen	CPVL	0	0	0	0	0	0.384818	0.999803
BLS I only	neoantigen	USP35	0	3	0	2.69611	0	0.385425	0.999803
BLS I only	neoantigen	FAM196A	0	1	0	2.29894	0	0.385585	0.999803
BLS I only	neoantigen	GLE1	0	0	0	0	0	0.385729	0.999803
BLS I only	neoantigen	ACRC	0	0	0	0	0	0.385787	0.999803
BLS I only	neoantigen	CEP89	1	0	1	0	9.44412	0.386127	0.999803
BLS I only	neoantigen	PIP5K1A	0	0	0	0	0	0.386404	0.999803
BLS I only	neoantigen	CXorf57	0	3	0	4.70505	0	0.387163	0.999803
BLS I only	neoantigen	TARSL2	0	0	0	0	0	0.387289	0.999803
BLS I only	neoantigen	KIF2A	0	0	0	0	0	0.387293	0.999803
BLS I only	neoantigen	MYBPH	0	1	0	2.23537	0	0.387374	0.999803
BLS I only	neoantigen	DENND3	1	0	0	0	0	0.387399	0.999803
BLS I only	neoantigen	SLC22A14	0	1	0	2.51427	0	0.387583	0.999803
BLS I only	neoantigen	C10orf71	0	0	0	0	0	0.387643	0.999803
BLS I only	neoantigen	CHN2	0	0	0	0	0	0.388248	0.999803
BLS I only	neoantigen	CMYA5	0	3	1	1.4494	4.0745	0.388271	0.999803
BLS I only	neoantigen	ANLN	0	0	0	0	0	0.388591	0.999803
BLS I only	neoantigen	ZNF212	0	1	0	2.3428	0	0.388848	0.999803
BLS I only	neoantigen	PEAR1	0	0	0	0	0	0.389005	0.999803
BLS I only	neoantigen	ABCB8	0	2	0	2.43196	0	0.389045	0.999803
BLS I only	neoantigen	TM9SF4	0	0	0	0	0	0.389264	0.999803
BLS I only	neoantigen	EIF2AK1	0	0	0	0	0	0.389319	0.999803
BLS I only	neoantigen	FBXO38	0	0	0	0	0	0.389391	0.999803
BLS I only	neoantigen	HIST1H1C	0	2	0	7.25244	0	0.389629	0.999803
BLS I only	neoantigen	MMP16	0	1	1	2.06328	18.6353	0.389807	0.999803
BLS I only	neoantigen	CDHR3	0	3	0	4.73165	0	0.389817	0.999803
BLS I only	neoantigen	CUBN	0	3	0	1.36962	0	0.389899	0.999803
BLS I only	neoantigen	CYB5R4	0	0	0	0	0	0.390331	0.999803
BLS I only	neoantigen	IGBP1	0	2	0	7.0862	0	0.390707	0.999803
BLS I only	neoantigen	PIWIL3	0	3	0	4.6752	0	0.390873	0.999803
BLS I only	neoantigen	SF3A2	0	0	0	0	0	0.391274	0.999803
BLS I only	neoantigen	ALDH3A1	0	1	0	1.64791	0	0.39141	0.999803
BLS I only	neoantigen	CCKBR	0	3	0	4.80038	0	0.39175	0.999803
BLS I only	neoantigen	KRT16	0	0	0	0	0	0.391893	0.999803
BLS I only	neoantigen	CDHR5	1	0	0	0	0	0.391925	0.999803
BLS I only	neoantigen	FKTN	0	0	0	0	0	0.392073	0.999803
BLS I only	neoantigen	MAB21L3	0	0	0	0	0	0.392078	0.999803
BLS I only	neoantigen	TUBA3E	0	1	0	1.98835	0	0.392241	0.999803
BLS I only	neoantigen	NDC1	0	1	1	2.37026	17.1901	0.392769	0.999803
BLS I only	neoantigen	IGSF3	0	3	0	2.61368	0	0.392789	0.999803
BLS I only	neoantigen	NAALADL1	0	3	0	4.76581	0	0.392794	0.999803
BLS I only	neoantigen	CAD	1	1	1	0.46451	5.48174	0.393115	0.999803
BLS I only	neoantigen	MKL2	1	0	0	0	0	0.393488	0.999803
BLS I only	neoantigen	ALDH1A3	0	1	0	1.61113	0	0.393714	0.999803
BLS I only	neoantigen	HMMR	0	0	0	0	0	0.393737	0.999803
BLS I only	neoantigen	NAB1	0	2	0	7.00986	0	0.393739	0.999803
BLS I only	neoantigen	TTBK2	1	0	0	0	0	0.393756	0.999803
BLS I only	neoantigen	TBL1XR1	0	2	0	6.9633	0	0.393761	0.999803
BLS I only	neoantigen	DAAM2	1	4	0	3.72671	0	0.39394	0.999803
BLS I only	neoantigen	CENPE	1	0	0	0	0	0.394062	0.999803
BLS I only	neoantigen	FDXACB1	1	0	0	0	0	0.394402	0.999803
BLS I only	neoantigen	DCAF4L1	1	1	0	2.2754	0	0.394405	0.999803
BLS I only	neoantigen	CYP11B2	0	0	0	0	0	0.394598	0.999803
BLS I only	neoantigen	PCDHB1	1	2	0	2.83705	0	0.394735	0.999803
BLS I only	neoantigen	WEE2	0	0	0	0	0	0.394792	0.999803
BLS I only	neoantigen	GRAMD3	0	2	0	6.96126	0	0.395096	0.999803
BLS I only	neoantigen	CWF19L2	1	0	0	0	0	0.395238	0.999803
BLS I only	neoantigen	ZNF311	0	0	0	0	0	0.395243	0.999803
BLS I only	neoantigen	DDX5	0	0	0	0	0	0.395497	0.999803
BLS I only	neoantigen	IDE	0	0	0	0	0	0.395595	0.999803
BLS I only	neoantigen	ZFP3	1	2	0	6.91427	0	0.39567	0.999803
BLS I only	neoantigen	ACIN1	0	1	1	0.940042	7.09248	0.395805	0.999803
BLS I only	neoantigen	CATSPERD	0	1	0	1.73491	19.4917	0.395927	0.999803
BLS I only	neoantigen	RTCB	1	1	0	2.21444	0	0.395952	0.999803
BLS I only	neoantigen	DRG1	0	2	0	7.0004	0	0.396275	0.999803
BLS I only	neoantigen	PARVG	1	2	0	6.89691	0	0.396329	0.999803
BLS I only	neoantigen	MBOAT2	0	0	0	0	0	0.39652	0.999803
BLS I only	neoantigen	DUSP7	0	1	0	1.55135	0	0.396536	0.999803
BLS I only	neoantigen	NCKAP1	0	2	0	3.00283	0	0.396851	0.999803
BLS I only	neoantigen	POLA2	1	0	0	0	0	0.397368	0.999803
BLS I only	neoantigen	FES	0	2	0	2.5927	12.5974	0.397556	0.999803
BLS I only	neoantigen	FAM114A1	0	0	0	0	0	0.397603	0.999803
BLS I only	neoantigen	ZNF536	2	5	0	3.29362	0	0.397643	0.999803
BLS I only	neoantigen	KLHL11	0	0	0	0	0	0.397731	0.999803
BLS I only	neoantigen	MAMLD1	0	0	0	0	0	0.398009	0.999803
BLS I only	neoantigen	PLG	0	0	0	0	0	0.39808	0.999803
BLS I only	neoantigen	ZNF540	0	0	0	0	0	0.398402	0.999803
BLS I only	neoantigen	RPS6KB1	0	0	0	0	0	0.398472	0.999803
BLS I only	neoantigen	PLEKHH2	0	0	0	0	0	0.398563	0.999803
BLS I only	neoantigen	HIRA	0	0	0	0	0	0.400198	0.999803
BLS I only	neoantigen	ABCA2	1	6	0	2.31646	0	0.40031	0.999803
BLS I only	neoantigen	SLC16A5	0	0	0	0	0	0.400478	0.999803
BLS I only	neoantigen	HAO1	0	2	0	6.93408	0	0.400545	0.999803
BLS I only	neoantigen	ZNF283	1	0	0	0	0	0.400546	0.999803
BLS I only	neoantigen	RAP1GAP2	0	0	0	0	0	0.40064	0.999803
BLS I only	neoantigen	CKAP2	1	0	0	0	0	0.40082	0.999803
BLS I only	neoantigen	TDO2	0	2	0	6.7808	0	0.400958	0.999803
BLS I only	neoantigen	ASNSD1	0	1	0	2.21502	0	0.400971	0.999803
BLS I only	neoantigen	EYA1	0	0	0	0	0	0.401425	0.999803
BLS I only	neoantigen	C14orf39	0	1	1	2.8867	14.772	0.401684	0.999803
BLS I only	neoantigen	MACROD2	0	2	0	6.79653	0	0.402032	0.999803
BLS I only	neoantigen	FLNA	4	4	0	1.27584	0	0.402505	0.999803
BLS I only	neoantigen	CUL2	0	0	0	0	0	0.402754	0.999803
BLS I only	neoantigen	TAZ	0	2	0	6.89526	0	0.402802	0.999803
BLS I only	neoantigen	FAM21A	0	0	0	0	0	0.402915	0.999803
BLS I only	neoantigen	MANEA	0	2	0	6.92071	0	0.402973	0.999803
BLS I only	neoantigen	HAPLN1	0	2	0	6.90575	0	0.403623	0.999803
BLS I only	neoantigen	ZNF774	0	0	0	0	0	0.403698	0.999803
BLS I only	neoantigen	ADAMTS12	0	4	0	3.73555	0	0.404096	0.999803
BLS I only	neoantigen	RAP1GDS1	0	0	0	0	0	0.404254	0.999803
BLS I only	neoantigen	SMC1A	0	4	0	3.68374	0	0.404297	0.999803
BLS I only	neoantigen	FEZF1	0	1	0	1.73407	0	0.404448	0.999803
BLS I only	neoantigen	ITGA2	1	0	0	0	7.44609	0.404561	0.999803
BLS I only	neoantigen	TRIM58	1	3	0	4.60927	0	0.404733	0.999803
BLS I only	neoantigen	IFT81	0	0	0	0	0	0.404752	0.999803
BLS I only	neoantigen	AVPR1A	0	1	0	1.62158	0	0.404979	0.999803
BLS I only	neoantigen	USP10	1	3	0	4.52784	0	0.405295	0.999803
BLS I only	neoantigen	SLC24A2	0	0	0	0	0	0.405912	0.999803
BLS I only	neoantigen	ZNF443	0	0	0	0	0	0.406329	0.999803
BLS I only	neoantigen	C16orf96	0	0	0	0	0	0.406398	0.999803
BLS I only	neoantigen	LTN1	0	0	0	0	0	0.406712	0.999803
BLS I only	neoantigen	SLITRK4	2	3	0	4.50216	0	0.406962	0.999803
BLS I only	neoantigen	STK3	1	1	0	2.79689	0	0.40698	0.999803
BLS I only	neoantigen	PRKG2	0	0	0	0	0	0.407117	0.999803
BLS I only	neoantigen	DEPTOR	0	2	0	6.84714	0	0.407544	0.999803
BLS I only	neoantigen	TRIM22	1	1	0	2.60449	0	0.407649	0.999803
BLS I only	neoantigen	PHC3	0	2	0	2.93043	0	0.407788	0.999803
BLS I only	neoantigen	TRPC4	1	2	0	2.66704	0	0.407863	0.999803
BLS I only	neoantigen	MAGT1	0	2	0	6.78595	0	0.408314	0.999803
BLS I only	neoantigen	TUBA3C	0	1	0	2.37511	0	0.408397	0.999803
BLS I only	neoantigen	F7	0	1	0	1.76137	0	0.408531	0.999803
BLS I only	neoantigen	KHSRP	0	3	0	4.62866	0	0.408715	0.999803
BLS I only	neoantigen	CUL3	0	3	0	4.49364	0	0.409056	0.999803
BLS I only	neoantigen	ATL1	0	1	0	2.29245	0	0.410254	0.999803
BLS I only	neoantigen	UNC5C	1	0	0	0	0	0.41065	0.999803
BLS I only	neoantigen	SAMD9	0	2	1	2.59542	11.9145	0.410752	0.999803
BLS I only	neoantigen	DPF1	0	1	0	2.15582	0	0.411132	0.999803
BLS I only	neoantigen	ST8SIA3	0	2	0	6.82729	0	0.411282	0.999803
BLS I only	neoantigen	COL1A2	1	4	0	3.57824	0	0.41131	0.999803
BLS I only	neoantigen	ZNF44	1	0	0	0	0	0.41132	0.999803
BLS I only	neoantigen	ZNF714	0	0	0	0	0	0.411992	0.999803
BLS I only	neoantigen	ABCA5	0	0	1	0	7.78126	0.412068	0.999803
BLS I only	neoantigen	SFTPD	0	2	0	6.75591	0	0.412225	0.999803
BLS I only	neoantigen	TNPO3	0	0	0	0	0	0.412516	0.999803
BLS I only	neoantigen	WNT10A	0	1	0	1.82795	0	0.412871	0.999803
BLS I only	neoantigen	ZNF773	0	0	0	0	0	0.412963	0.999803
BLS I only	neoantigen	NDC80	1	0	0	0	0	0.413165	0.999803
BLS I only	neoantigen	DNAH9	1	6	2	1.68199	5.94096	0.413912	0.999803
BLS I only	neoantigen	CLCN2	0	0	0	0	0	0.413923	0.999803
BLS I only	neoantigen	COL6A3	1	4	0	1.48569	0	0.414002	0.999803
BLS I only	neoantigen	MAP2K4	0	2	0	6.68759	0	0.414042	0.999803
BLS I only	neoantigen	ZNF69	0	0	0	0	0	0.414074	0.999803
BLS I only	neoantigen	TMEM131	0	2	1	1.65019	6.83902	0.414183	0.999803
BLS I only	neoantigen	STAU2	0	1	0	2.24505	0	0.414675	0.999803
BLS I only	neoantigen	ZNF26	0	2	0	6.72504	0	0.414713	0.999803
BLS I only	neoantigen	CPSF7	0	1	0	1.84775	0	0.414807	0.999803
BLS I only	neoantigen	SMPD4	0	2	0	2.4319	0	0.415237	0.999803
BLS I only	neoantigen	DEPDC7	0	0	0	0	0	0.415614	0.999803
BLS I only	neoantigen	SCG2	1	1	1	1.6869	17.9725	0.415845	0.999803
BLS I only	neoantigen	SESN2	0	1	0	2.33206	0	0.41626	0.999803
BLS I only	neoantigen	STRN3	0	3	0	4.49417	0	0.416698	0.999803
BLS I only	neoantigen	GFRA1	2	1	0	1.73298	0	0.416701	0.999803
BLS I only	neoantigen	SPEN	2	1	1	0.322179	3.39248	0.417309	0.999803
BLS I only	neoantigen	ZNF677	0	0	0	0	0	0.417779	0.999803
BLS I only	neoantigen	SLC1A3	0	1	0	2.71923	0	0.418149	0.999803
BLS I only	neoantigen	CENPI	0	1	0	2.15818	16.2932	0.418235	0.999803
BLS I only	neoantigen	PTCHD4	1	0	0	0	0	0.418493	0.999803
BLS I only	neoantigen	NRCAM	1	3	1	2.83517	7.47179	0.418685	0.999803
BLS I only	neoantigen	XDH	0	0	0	0	0	0.41885	0.999803
BLS I only	neoantigen	MAP1S	0	3	0	2.26842	0	0.419493	0.999803
BLS I only	neoantigen	TLR8	1	0	0	0	0	0.419551	0.999803
BLS I only	neoantigen	ANKRD18B	0	0	0	0	0	0.419633	0.999803
BLS I only	neoantigen	NFIB	0	1	1	2.42139	15.2578	0.419771	0.999803
BLS I only	neoantigen	KIF17	0	4	0	3.72942	0	0.419825	0.999803
BLS I only	neoantigen	ZNF862	1	3	0	2.47332	0	0.420192	0.999803
BLS I only	neoantigen	IL18RAP	0	0	0	0	0	0.42026	0.999803
BLS I only	neoantigen	ZNF441	0	1	1	2.34605	15.4812	0.420435	0.999803
BLS I only	neoantigen	GRIA4	1	2	1	2.90608	9.6534	0.420646	0.999803
BLS I only	neoantigen	IRS1	2	0	0	0	0	0.42085	0.999803
BLS I only	neoantigen	PREP	0	0	0	0	0	0.420991	0.999803
BLS I only	neoantigen	PLS1	0	1	0	2.43166	0	0.421382	0.999803
BLS I only	neoantigen	DOPEY1	1	4	0	2.3873	0	0.421466	0.999803
BLS I only	neoantigen	RHOT1	1	0	0	0	10.3185	0.421487	0.999803
BLS I only	neoantigen	GJB4	0	2	0	6.73844	0	0.421668	0.999803
BLS I only	neoantigen	PMFBP1	0	0	0	0	0	0.422006	0.999803
BLS I only	neoantigen	LMOD3	1	0	0	0	0	0.422269	0.999803
BLS I only	neoantigen	LRRC30	0	2	0	6.71327	0	0.422322	0.999803
BLS I only	neoantigen	TAF2	0	2	1	2.67587	10.9643	0.422367	0.999803
BLS I only	neoantigen	PUS10	0	2	0	6.47668	0	0.42247	0.999803
BLS I only	neoantigen	OR10P1	0	2	0	6.70079	0	0.422499	0.999803
BLS I only	neoantigen	SLC4A9	0	0	0	0	0	0.422544	0.999803
BLS I only	neoantigen	ZNF14	0	0	0	0	0	0.423054	0.999803
BLS I only	neoantigen	METAP1D	1	2	0	6.50446	0	0.423231	0.999803
BLS I only	neoantigen	LAMA1	4	6	0	2.17058	0	0.423911	0.999803
BLS I only	neoantigen	LIG4	1	1	1	1.60259	17.7128	0.423923	0.999803
BLS I only	neoantigen	SLIT3	4	2	1	0.891423	5.30706	0.423963	0.999803
BLS I only	neoantigen	ATP10A	1	4	0	2.09788	0	0.4241	0.999803
BLS I only	neoantigen	ZBTB41	0	0	0	0	0	0.424107	0.999803
BLS I only	neoantigen	FRAS1	2	7	1	2.21044	3.21872	0.424257	0.999803
BLS I only	neoantigen	IPO11	1	0	0	0	0	0.424443	0.999803
BLS I only	neoantigen	KIAA1257	0	2	0	6.56353	0	0.42483	0.999803
BLS I only	neoantigen	LRRC28	0	2	0	6.48311	0	0.425256	0.999803
BLS I only	neoantigen	DSCAML1	1	5	0	2.4066	0	0.425572	0.999803
BLS I only	neoantigen	XRN1	0	0	0	0	0	0.426081	0.999803
BLS I only	neoantigen	GLI1	0	0	0	0	0	0.426157	0.999803
BLS I only	neoantigen	CCNA1	0	2	0	6.44116	0	0.426406	0.999803
BLS I only	neoantigen	NSDHL	0	2	0	6.58195	0	0.426495	0.999803
BLS I only	neoantigen	LHX5	1	3	0	4.49437	0	0.427145	0.999803
BLS I only	neoantigen	FSCN3	0	1	0	2.16741	0	0.427172	0.999803
BLS I only	neoantigen	LINGO2	0	1	0	2.35866	0	0.42729	0.999803
BLS I only	neoantigen	ZMYM2	1	0	0	0	0	0.427347	0.999803
BLS I only	neoantigen	HSPA13	0	2	0	6.54038	0	0.427378	0.999803
BLS I only	neoantigen	ATP11C	0	0	1	0	8.645	0.427978	0.999803
BLS I only	neoantigen	SETD4	0	2	0	6.47305	0	0.428633	0.999803
BLS I only	neoantigen	FNDC3B	0	0	0	0	0	0.429063	0.999803
BLS I only	neoantigen	SLC22A6	0	1	0	2.78446	0	0.429159	0.999803
BLS I only	neoantigen	GABRA2	0	2	0	6.45391	0	0.429193	0.999803
BLS I only	neoantigen	ZNF844	0	1	0	2.45761	0	0.429242	0.999803
BLS I only	neoantigen	ABCG2	0	0	0	0	0	0.429422	0.999803
BLS I only	neoantigen	PER2	0	3	0	2.50034	0	0.429968	0.999803
BLS I only	neoantigen	DSG4	1	2	0	2.55432	0	0.429972	0.999803
BLS I only	neoantigen	CENPN	0	2	0	6.38922	0	0.430018	0.999803
BLS I only	neoantigen	TRIM49C	0	0	0	0	0	0.431167	0.999803
BLS I only	neoantigen	ZNF572	0	2	0	6.48725	0	0.431482	0.999803
BLS I only	neoantigen	FAM184A	0	0	1	0	7.95799	0.431563	0.999803
BLS I only	neoantigen	ERCC6L2	0	0	0	0	0	0.431604	0.999803
BLS I only	neoantigen	ZFP30	0	2	0	6.37878	0	0.43207	0.999803
BLS I only	neoantigen	CHRNB1	0	1	0	1.73545	0	0.432486	0.999803
BLS I only	neoantigen	ZNF619	0	1	0	2.78546	0	0.432532	0.999803
BLS I only	neoantigen	PDZD2	1	3	0	1.38924	0	0.43273	0.999803
BLS I only	neoantigen	CCAR2	0	2	0	2.45858	0	0.432906	0.999803
BLS I only	neoantigen	MUC4	0	5	0	1.80261	0	0.433157	0.999803
BLS I only	neoantigen	ZNHIT6	0	2	0	6.357	0	0.433677	0.999803
BLS I only	neoantigen	SLC2A2	0	2	0	6.36057	0	0.433969	0.999803
BLS I only	neoantigen	IRS4	0	3	0	2.51572	0	0.434285	0.999803
BLS I only	neoantigen	GRIA2	0	0	0	0	0	0.434363	0.999803
BLS I only	neoantigen	ESAM	0	2	0	6.48621	0	0.434742	0.999803
BLS I only	neoantigen	ZNF597	0	2	0	6.45086	0	0.435048	0.999803
BLS I only	neoantigen	FBN3	3	3	0	0.897546	0	0.435053	0.999803
BLS I only	neoantigen	POLR1C	0	2	0	6.41263	0	0.435223	0.999803
BLS I only	neoantigen	SLC8A1	1	3	0	4.31883	0	0.435349	0.999803
BLS I only	neoantigen	ZNF432	1	1	0	2.28273	0	0.435942	0.999803
BLS I only	neoantigen	RNF216	1	2	0	2.57598	0	0.436205	0.999803
BLS I only	neoantigen	ARMCX5	0	2	0	6.40942	0	0.436378	0.999803
BLS I only	neoantigen	TREX1	0	2	0	6.50079	0	0.436386	0.999803
BLS I only	neoantigen	SLC24A5	0	2	0	6.4315	0	0.436779	0.999803
BLS I only	neoantigen	NRAP	0	3	0	2.66201	0	0.436909	0.999803
BLS I only	neoantigen	MGA	2	5	0	2.14672	0	0.436984	0.999803
BLS I only	neoantigen	ADAMTS7	0	0	0	0	0	0.438001	0.999803
BLS I only	neoantigen	SAMD14	0	1	0	1.66525	0	0.438081	0.999803
BLS I only	neoantigen	BLK	0	1	0	2.06098	0	0.43812	0.999803
BLS I only	neoantigen	GPR37	0	3	0	4.44084	0	0.438176	0.999803
BLS I only	neoantigen	RSPH4A	0	1	1	2.0557	15.4353	0.438323	0.999803
BLS I only	neoantigen	DCAF4	0	1	0	1.98128	0	0.438575	0.999803
BLS I only	neoantigen	EVC	1	4	0	3.49125	0	0.438679	0.999803
BLS I only	neoantigen	CSF1R	1	2	0	2.54449	0	0.438698	0.999803
BLS I only	neoantigen	AHCYL1	0	1	0	1.70827	0	0.439064	0.999803
BLS I only	neoantigen	ZSCAN20	0	2	0	2.56527	0	0.439118	0.999803
BLS I only	neoantigen	XRCC5	0	0	0	0	0	0.439159	0.999803
BLS I only	neoantigen	UNC5A	0	2	0	2.33474	0	0.439448	0.999803
BLS I only	neoantigen	AXDND1	0	2	0	3.19114	8.11252	0.439761	0.999803
BLS I only	neoantigen	TMPRSS7	0	0	0	0	0	0.439797	0.999803
BLS I only	neoantigen	GUCY1A2	0	3	0	4.32364	0	0.439904	0.999803
BLS I only	neoantigen	MGAT5B	0	2	0	2.33725	0	0.439986	0.999803
BLS I only	neoantigen	BTBD9	0	1	0	2.18016	0	0.440013	0.999803
BLS I only	neoantigen	KLHL24	0	1	0	2.14864	0	0.440248	0.999803
BLS I only	neoantigen	WDR70	0	0	0	0	0	0.440339	0.999803
BLS I only	neoantigen	RAD50	0	0	0	0	0	0.440934	0.999803
BLS I only	neoantigen	CDH16	1	0	0	0	0	0.441373	0.999803
BLS I only	neoantigen	ZNF280D	0	0	0	0	0	0.441382	0.999803
BLS I only	neoantigen	CERS3	1	2	0	6.21987	0	0.441603	0.999803
BLS I only	neoantigen	CABYR	1	2	0	6.2352	0	0.441919	0.999803
BLS I only	neoantigen	ARSG	0	2	0	6.36425	0	0.442749	0.999803
BLS I only	neoantigen	NCAM2	0	0	0	0	0	0.442863	0.999803
BLS I only	neoantigen	BEND4	0	1	0	1.80301	0	0.443041	0.999803
BLS I only	neoantigen	CTPS1	0	1	0	2.66129	0	0.443241	0.999803
BLS I only	neoantigen	DCLRE1A	0	0	0	0	0	0.443639	0.999803
BLS I only	neoantigen	TRIML2	0	2	0	6.27988	0	0.444112	0.999803
BLS I only	neoantigen	RRNAD1	1	1	0	1.64853	0	0.444181	0.999803
BLS I only	neoantigen	BACE2	0	1	0	1.9288	0	0.444299	0.999803
BLS I only	neoantigen	SPDYE3	0	1	1	1.85935	15.7549	0.444341	0.999803
BLS I only	neoantigen	CCSER2	0	0	0	0	0	0.44443	0.999803
BLS I only	neoantigen	RXRG	0	2	0	6.25585	0	0.444562	0.999803
BLS I only	neoantigen	PDIA2	0	1	0	1.61357	0	0.445339	0.999803
BLS I only	neoantigen	CRYBB1	0	2	0	6.29529	0	0.445997	0.999803
BLS I only	neoantigen	FAM47E	0	2	0	6.28893	0	0.446173	0.999803
BLS I only	neoantigen	AMER3	0	2	0	2.35337	0	0.446193	0.999803
BLS I only	neoantigen	ADAMTSL3	1	3	0	2.7211	0	0.446234	0.999803
BLS I only	neoantigen	USP47	0	0	0	0	0	0.447391	0.999803
BLS I only	neoantigen	PEX1	1	0	0	0	0	0.447532	0.999803
BLS I only	neoantigen	NCAPH	2	3	0	4.12869	0	0.44764	0.999803
BLS I only	neoantigen	OTUD5	0	3	0	4.34784	0	0.447957	0.999803
BLS I only	neoantigen	PPAT	0	2	0	6.15108	0	0.447986	0.999803
BLS I only	neoantigen	PKLR	1	3	0	4.27628	0	0.448006	0.999803
BLS I only	neoantigen	E2F7	0	3	0	4.25813	0	0.44816	0.999803
BLS I only	neoantigen	MB21D1	0	1	0	2.03725	0	0.448925	0.999803
BLS I only	neoantigen	CACNG3	0	2	0	6.21468	0	0.449524	0.999803
BLS I only	neoantigen	IPO13	0	3	0	4.24964	0	0.449527	0.999803
BLS I only	neoantigen	KIF5C	0	0	0	0	0	0.449546	0.999803
BLS I only	neoantigen	FBXL7	1	3	0	4.32343	0	0.449575	0.999803
BLS I only	neoantigen	SHISA5	0	2	0	6.26855	0	0.450269	0.999803
BLS I only	neoantigen	APOC2	0	1	0	16.96	0	0.450487	0.999803
BLS I only	neoantigen	XPOT	1	0	0	0	0	0.450643	0.999803
BLS I only	neoantigen	OPN1SW	0	2	0	6.28905	0	0.450662	0.999803
BLS I only	neoantigen	RGSL1	0	2	0	2.60962	0	0.450871	0.999803
BLS I only	neoantigen	ZNF611	0	0	0	0	0	0.450927	0.999803
BLS I only	neoantigen	RUFY2	0	1	0	2.0672	0	0.451067	0.999803
BLS I only	neoantigen	TOM1L2	0	1	0	2.16463	14.3509	0.451166	0.999803
BLS I only	neoantigen	MBD1	0	3	0	4.24843	0	0.451718	0.999803
BLS I only	neoantigen	NFATC1	1	4	0	3.50215	0	0.451781	0.999803
BLS I only	neoantigen	ZMYM5	0	1	0	2.5846	0	0.451829	0.999803
BLS I only	neoantigen	CFH	1	3	1	2.79369	6.67175	0.451857	0.999803
BLS I only	neoantigen	AOX1	2	1	0	0.60969	0	0.452189	0.999803
BLS I only	neoantigen	PDE4DIP	0	0	0	0	0	0.45292	0.999803
BLS I only	neoantigen	KANSL1	1	0	0	0	0	0.45345	0.999803
BLS I only	neoantigen	ZNF430	1	2	0	6.06068	0	0.453594	0.999803
BLS I only	neoantigen	COL17A1	0	1	1	0.943272	6.088	0.453736	0.999803
BLS I only	neoantigen	GPR180	0	2	0	6.19047	0	0.453873	0.999803
BLS I only	neoantigen	MAGEC3	1	1	0	2.0811	0	0.454228	0.999803
BLS I only	neoantigen	AGTR1	0	2	0	6.19529	0	0.454571	0.999803
BLS I only	neoantigen	STK10	3	3	1	2.25178	9.10023	0.454708	0.999803
BLS I only	neoantigen	SMC2	0	0	0	0	0	0.454885	0.999803
BLS I only	neoantigen	OR7G2	1	2	0	6.18182	0	0.455345	0.999803
BLS I only	neoantigen	YY1AP1	0	3	0	4.24488	0	0.455714	0.999803
BLS I only	neoantigen	RNF111	0	0	0	0	0	0.455979	0.999803
BLS I only	neoantigen	TMPRSS3	1	1	0	1.72238	0	0.45622	0.999803
BLS I only	neoantigen	ZNF341	1	0	0	0	0	0.457356	0.999803
BLS I only	neoantigen	ZNF493	0	0	0	0	0	0.457818	0.999803
BLS I only	neoantigen	PKN3	1	2	0	2.43559	0	0.457872	0.999803
BLS I only	neoantigen	FAM83B	0	0	0	0	0	0.45791	0.999803
BLS I only	neoantigen	PCDHA10	1	4	0	3.50372	0	0.458405	0.999803
BLS I only	neoantigen	LILRA1	0	2	0	6.15254	0	0.458496	0.999803
BLS I only	neoantigen	DNAJC21	1	1	0	1.65009	0	0.458713	0.999803
BLS I only	neoantigen	ZNFX1	0	4	0	3.42915	0	0.458925	0.999803
BLS I only	neoantigen	DEAF1	0	1	0	1.49523	0	0.458967	0.999803
BLS I only	neoantigen	MICALCL	0	1	1	1.84242	14.9649	0.459217	0.999803
BLS I only	neoantigen	ETF1	0	2	0	5.97703	0	0.459562	0.999803
BLS I only	neoantigen	FAM65A	1	4	0	3.38037	0	0.459622	0.999803
BLS I only	neoantigen	AOC1	0	0	0	0	0	0.46014	0.999803
BLS I only	neoantigen	KCNA4	0	1	0	1.97371	0	0.460367	0.999803
BLS I only	neoantigen	CDK12	0	3	0	2.20034	0	0.460685	0.999803
BLS I only	neoantigen	COL4A6	0	3	1	2.83958	6.51948	0.461057	0.999803
BLS I only	neoantigen	MMP8	0	2	0	5.99402	0	0.461099	0.999803
BLS I only	neoantigen	ADRA2A	0	1	0	1.19762	0	0.46174	0.999803
BLS I only	neoantigen	MAP2K1	0	2	0	6.05726	0	0.461767	0.999803
BLS I only	neoantigen	LRRC41	1	2	0	2.03914	0	0.462307	0.999803
BLS I only	neoantigen	CYP27B1	0	1	0	1.62383	0	0.462394	0.999803
BLS I only	neoantigen	WDR3	1	0	0	0	0	0.462652	0.999803
BLS I only	neoantigen	WDR63	0	0	0	0	0	0.462813	0.999803
BLS I only	neoantigen	UNC13B	0	4	0	3.33629	0	0.462865	0.999803
BLS I only	neoantigen	LPIN2	0	0	0	0	0	0.463181	0.999803
BLS I only	neoantigen	ANKRD26	1	0	0	0	0	0.463677	0.999803
BLS I only	neoantigen	PHF21A	0	1	0	2.20644	0	0.464246	0.999803
BLS I only	neoantigen	COBL	0	3	0	2.30325	0	0.464259	0.999803
BLS I only	neoantigen	ARID5A	0	1	0	1.97831	0	0.464397	0.999803
BLS I only	neoantigen	NLRP13	2	2	0	2.6007	0	0.4647	0.999803
BLS I only	neoantigen	LRRN1	0	0	0	0	0	0.464715	0.999803
BLS I only	neoantigen	SLC36A3	0	2	0	6.01647	0	0.465252	0.999803
BLS I only	neoantigen	TM9SF3	0	1	0	1.90464	0	0.465755	0.999803
BLS I only	neoantigen	CALD1	0	2	1	2.79885	8.72744	0.465764	0.999803
BLS I only	neoantigen	SIAH2	0	2	0	6.11312	0	0.466114	0.999803
BLS I only	neoantigen	SRGAP1	0	2	0	2.7155	0	0.466152	0.999803
BLS I only	neoantigen	OTUD7A	1	3	0	2.02157	0	0.466716	0.999803
BLS I only	neoantigen	GRM1	2	3	0	2.23146	0	0.466815	0.999803
BLS I only	neoantigen	SLCO1B7	1	1	0	2.44775	0	0.467209	0.999803
BLS I only	neoantigen	MIDN	0	1	0	1.30994	0	0.467927	0.999803
BLS I only	neoantigen	DNAH6	0	2	0	0.76592	0	0.468262	0.999803
BLS I only	neoantigen	IQGAP3	2	0	0	0	0	0.468389	0.999803
BLS I only	neoantigen	APLP1	0	2	0	2.02499	12.2075	0.469439	0.999803
BLS I only	neoantigen	ZNF517	1	1	0	1.63061	0	0.469642	0.999803
BLS I only	neoantigen	ASIC2	0	1	0	2.16668	0	0.469892	0.999803
BLS I only	neoantigen	FBXL5	0	1	0	2.02087	0	0.471327	0.999803
BLS I only	neoantigen	CDC25B	0	1	0	1.31467	0	0.471342	0.999803
BLS I only	neoantigen	SERP2	0	1	0	15.7075	0	0.472468	0.999803
BLS I only	neoantigen	CTTNBP2	1	4	0	3.30175	0	0.472883	0.999803
BLS I only	neoantigen	TUBGCP6	0	2	1	1.58675	14.3134	0.473451	0.999803
BLS I only	neoantigen	KCNB1	1	2	0	2.19419	0	0.473623	0.999803
BLS I only	neoantigen	YIF1A	1	2	0	5.89783	0	0.473819	0.999803
BLS I only	neoantigen	GP5	0	3	0	4.2363	0	0.473958	0.999803
BLS I only	neoantigen	NCKAP5L	0	4	0	3.39265	0	0.4742	0.999803
BLS I only	neoantigen	KHNYN	0	1	0	1.94315	0	0.474284	0.999803
BLS I only	neoantigen	ZNF618	1	1	1	0.903377	15.2646	0.474351	0.999803
BLS I only	neoantigen	MTMR2	0	1	0	1.95529	0	0.47448	0.999803
BLS I only	neoantigen	CBL	1	3	0	3.99153	0	0.474788	0.999803
BLS I only	neoantigen	CHRNB3	0	2	0	5.92828	0	0.475112	0.999803
BLS I only	neoantigen	CAMKK2	1	1	0	1.41743	0	0.475881	0.999803
BLS I only	neoantigen	FLVCR1	1	1	0	1.73652	0	0.476143	0.999803
BLS I only	neoantigen	ZNF273	1	2	0	5.79734	0	0.476431	0.999803
BLS I only	neoantigen	RBBP6	0	0	0	0	0	0.47746	0.999803
BLS I only	neoantigen	SLC4A8	0	3	0	4.0268	0	0.477583	0.999803
BLS I only	neoantigen	INSRR	0	3	0	2.24708	0	0.478577	0.999803
BLS I only	neoantigen	KRT28	0	2	0	5.84429	0	0.478694	0.999803
BLS I only	neoantigen	RNF14	1	2	0	5.73161	0	0.478748	0.999803
BLS I only	neoantigen	F5	0	4	0	3.29245	0	0.479185	0.999803
BLS I only	neoantigen	STAG2	0	3	0	3.88272	0	0.47932	0.999803
BLS I only	neoantigen	PCDHA1	1	4	0	3.3876	0	0.479444	0.999803
BLS I only	neoantigen	C1orf101	0	1	0	1.76328	14.1187	0.479914	0.999803
BLS I only	neoantigen	GPATCH2	0	0	0	0	0	0.479956	0.999803
BLS I only	neoantigen	ABCE1	0	1	1	2.33848	12.401	0.48	0.999803
BLS I only	neoantigen	TGFBRAP1	0	3	0	4.1305	0	0.480425	0.999803
BLS I only	neoantigen	KCNH7	1	2	0	2.11622	0	0.481251	0.999803
BLS I only	neoantigen	ZNF615	0	1	0	2.1147	0	0.481961	0.999803
BLS I only	neoantigen	REST	0	3	0	4.0455	0	0.482177	0.999803
BLS I only	neoantigen	FIGNL1	0	1	0	2.27232	0	0.482653	0.999803
BLS I only	neoantigen	ZIM3	0	2	0	5.82155	0	0.482868	0.999803
BLS I only	neoantigen	ZNF28	0	1	0	2.0529	0	0.48304	0.999803
BLS I only	neoantigen	MPHOSPH10	1	1	0	2.16421	0	0.483113	0.999803
BLS I only	neoantigen	KIF13B	0	0	0	0	0	0.483294	0.999803
BLS I only	neoantigen	ERMARD	0	1	1	1.8297	13.7397	0.483597	0.999803
BLS I only	neoantigen	KAZN	0	2	0	1.99131	0	0.483846	0.999803
BLS I only	neoantigen	XPO7	0	2	1	2.58517	8.94676	0.484903	0.999803
BLS I only	neoantigen	MAN2C1	0	2	0	2.20611	0	0.485103	0.999803
BLS I only	neoantigen	NLRP14	3	2	1	2.05883	10.7178	0.485175	0.999803
BLS I only	neoantigen	JAG2	0	1	1	0.669332	12.9833	0.486091	0.999803
BLS I only	neoantigen	CDH12	1	3	0	3.95108	0	0.486446	0.999803
BLS I only	neoantigen	TFCP2	0	2	0	5.62261	0	0.486673	0.999803
BLS I only	neoantigen	KCTD16	0	2	0	5.76216	0	0.486919	0.999803
BLS I only	neoantigen	PIK3C3	0	0	0	0	0	0.487436	0.999803
BLS I only	neoantigen	OBSCN	8	14	0	1.54585	0	0.487489	0.999803
BLS I only	neoantigen	POLD1	2	3	0	1.92137	0	0.488297	0.999803
BLS I only	neoantigen	CCDC136	0	3	0	3.95747	0	0.488429	0.999803
BLS I only	neoantigen	NCAM1	0	3	0	3.98912	0	0.488608	0.999803
BLS I only	neoantigen	CPB2	0	2	0	5.64206	0	0.488611	0.999803
BLS I only	neoantigen	CLIP4	0	1	0	2.41857	0	0.489093	0.999803
BLS I only	neoantigen	NBEAL2	0	5	0	2.21288	0	0.489238	0.999803
BLS I only	neoantigen	KAT5	0	1	0	1.97585	0	0.489624	0.999803
BLS I only	neoantigen	HNRNPL	0	1	0	1.45493	0	0.489881	0.999803
BLS I only	neoantigen	URB1	1	0	0	0	0	0.490095	0.999803
BLS I only	neoantigen	MIA2	0	2	0	5.65218	0	0.490342	0.999803
BLS I only	neoantigen	KIAA1841	0	2	0	5.58655	0	0.490362	0.999803
BLS I only	neoantigen	MUC5B	5	7	0	1.28541	0	0.490542	0.999803
BLS I only	neoantigen	SLC39A14	0	2	0	5.75874	0	0.490568	0.999803
BLS I only	neoantigen	MAML3	0	1	1	1.20306	14.7821	0.491021	0.999803
BLS I only	neoantigen	CCDC88A	0	2	1	1.67043	4.58373	0.491536	0.999803
BLS I only	neoantigen	DNTTIP2	0	1	0	2.17181	0	0.491755	0.999803
BLS I only	neoantigen	CLUL1	1	2	0	5.54529	0	0.491906	0.999803
BLS I only	neoantigen	CEP135	0	0	0	0	5.78098	0.492239	0.999803
BLS I only	neoantigen	SMCHD1	0	3	0	2.35126	0	0.493531	0.999803
BLS I only	neoantigen	CASR	0	2	0	2.29724	0	0.493531	0.999803
BLS I only	neoantigen	CACNG2	0	2	0	5.72001	0	0.493719	0.999803
BLS I only	neoantigen	RPS6KL1	2	1	0	1.47684	0	0.494128	0.999803
BLS I only	neoantigen	ARID4B	0	0	0	0	0	0.494358	0.999803
BLS I only	neoantigen	SPPL3	0	2	0	5.69098	0	0.494861	0.999803
BLS I only	neoantigen	MRE11A	0	1	0	2.02096	0	0.495821	0.999803
BLS I only	neoantigen	CLCN4	0	3	0	4.03707	0	0.495896	0.999803
BLS I only	neoantigen	NAV3	1	4	0	2.04081	0	0.496403	0.999803
BLS I only	neoantigen	CYFIP1	0	0	0	0	0	0.496557	0.999803
BLS I only	neoantigen	DCC	2	4	0	3.03944	0	0.497161	0.999803
BLS I only	neoantigen	VSIG10	0	2	0	5.60968	0	0.497654	0.999803
BLS I only	neoantigen	CASKIN2	0	1	1	0.825016	13.7642	0.497666	0.999803
BLS I only	neoantigen	POMGNT2	0	1	0	1.90153	0	0.498124	0.999803
BLS I only	neoantigen	CLEC4F	0	2	0	5.60045	0	0.49901	0.999803
BLS I only	neoantigen	BCLAF1	0	2	1	2.63521	8.28469	0.499092	0.999803
BLS I only	neoantigen	CNTN2	0	2	0	2.15847	0	0.499619	0.999803
BLS I only	neoantigen	KLHL22	0	1	0	1.62135	0	0.499811	0.999803
BLS I only	neoantigen	ZNF852	0	2	0	5.56338	0	0.500041	0.999803
BLS I only	neoantigen	PGBD5	1	1	0	1.37409	0	0.500127	0.999803
BLS I only	neoantigen	C1R	0	1	0	1.77997	0	0.500554	0.999803
BLS I only	neoantigen	ALG13	1	0	0	0	0	0.501676	0.999803
BLS I only	neoantigen	SPINT3	0	1	0	13.9451	0	0.502159	0.999803
BLS I only	neoantigen	DDI1	0	2	0	5.5689	0	0.503986	0.999803
BLS I only	neoantigen	LRIT2	0	2	0	5.55828	0	0.504026	0.999803
BLS I only	neoantigen	B3GNT4	0	2	0	5.6137	0	0.504913	0.999803
BLS I only	neoantigen	NELFA	0	1	0	1.43245	0	0.505534	0.999803
BLS I only	neoantigen	EFTUD2	0	3	0	3.89001	0	0.506391	0.999803
BLS I only	neoantigen	PCDHB8	0	3	0	4.00105	0	0.506995	0.999803
BLS I only	neoantigen	DPP8	0	1	1	1.71886	12.9385	0.507297	0.999803
BLS I only	neoantigen	POTEC	0	2	0	5.4583	0	0.507408	0.999803
BLS I only	neoantigen	SOCS6	1	1	0	1.78212	0	0.507471	0.999803
BLS I only	neoantigen	ZNF704	0	2	0	5.5115	0	0.507575	0.999803
BLS I only	neoantigen	URGCP	0	2	0	2.31774	0	0.508148	0.999803
BLS I only	neoantigen	EPHA5	1	3	0	3.79466	0	0.508335	0.999803
BLS I only	neoantigen	SLC23A2	0	1	0	1.91747	0	0.508383	0.999803
BLS I only	neoantigen	PADI3	1	1	0	1.51584	0	0.508418	0.999803
BLS I only	neoantigen	TRANK1	1	5	0	2.12819	0	0.509141	0.999803
BLS I only	neoantigen	CAND2	1	3	0	2.0131	0	0.509324	0.999803
BLS I only	neoantigen	KCNJ5	0	2	0	5.55601	0	0.509385	0.999803
BLS I only	neoantigen	RTKN2	0	2	0	5.27708	0	0.509631	0.999803
BLS I only	neoantigen	NUP133	0	3	0	3.79277	0	0.509991	0.999803
BLS I only	neoantigen	PRDM9	0	1	1	1.4448	13.4748	0.510079	0.999803
BLS I only	neoantigen	MAGEB6	0	2	0	5.54478	0	0.510228	0.999803
BLS I only	neoantigen	C9orf131	0	0	0	0	0	0.510512	0.999803
BLS I only	neoantigen	FXR2	0	1	0	1.6736	0	0.510571	0.999803
BLS I only	neoantigen	MEGF11	0	2	0	2.20996	0	0.510747	0.999803
BLS I only	neoantigen	NARS	0	2	0	5.29643	0	0.511167	0.999803
BLS I only	neoantigen	SLC27A6	0	2	0	5.45414	0	0.511312	0.999803
BLS I only	neoantigen	HMCN1	2	8	1	2.36191	2.38251	0.511316	0.999803
BLS I only	neoantigen	ATXN2L	0	2	0	2.12678	0	0.511478	0.999803
BLS I only	neoantigen	DNAH2	1	4	2	1.01407	5.41309	0.511983	0.999803
BLS I only	neoantigen	CCM2L	0	3	0	3.9358	0	0.513234	0.999803
BLS I only	neoantigen	RING1	0	2	0	5.46161	0	0.513401	0.999803
BLS I only	neoantigen	TMEM117	0	2	0	5.4052	0	0.514108	0.999803
BLS I only	neoantigen	PADI4	0	1	0	1.65907	0	0.51432	0.999803
BLS I only	neoantigen	RBBP8NL	0	1	0	2.20966	0	0.514555	0.999803
BLS I only	neoantigen	RGS12	0	3	0	2.12274	0	0.514781	0.999803
BLS I only	neoantigen	ADNP2	0	2	0	2.8037	0	0.515013	0.999803
BLS I only	neoantigen	MDN1	1	5	1	1.25859	1.89241	0.51508	0.999803
BLS I only	neoantigen	BSDC1	0	2	0	5.40423	0	0.515407	0.999803
BLS I only	neoantigen	UGT1A9	0	2	0	5.42941	0	0.515609	0.999803
BLS I only	neoantigen	ZNF587	0	2	0	5.37902	0	0.51561	0.999803
BLS I only	neoantigen	CENPU	0	2	0	5.31415	0	0.515854	0.999803
BLS I only	neoantigen	LRRC1	0	2	0	5.31104	0	0.516237	0.999803
BLS I only	neoantigen	C10orf90	1	3	0	3.79444	0	0.516279	0.999803
BLS I only	neoantigen	DNAH10	0	3	0	1.07414	0	0.516634	0.999803
BLS I only	neoantigen	MTMR11	0	1	0	1.69005	0	0.516888	0.999803
BLS I only	neoantigen	EIF4G1	1	2	0	1.0942	4.66471	0.516997	0.999803
BLS I only	neoantigen	HKDC1	0	3	0	3.82304	0	0.517045	0.999803
BLS I only	neoantigen	FAM25A	0	1	0	13.4276	0	0.517066	0.999803
BLS I only	neoantigen	NDNF	0	2	0	5.432	0	0.517071	0.999803
BLS I only	neoantigen	CENPF	2	4	1	2.56668	4.44759	0.517676	0.999803
BLS I only	neoantigen	DGKG	0	1	0	1.54032	0	0.518388	0.999803
BLS I only	neoantigen	AHDC1	2	4	0	2.08002	0	0.518495	0.999803
BLS I only	neoantigen	INTS2	1	2	1	2.3736	8.47881	0.518673	0.999803
BLS I only	neoantigen	PTPRC	0	3	0	3.69968	0	0.518987	0.999803
BLS I only	neoantigen	SBF2	1	0	0	0	0	0.51993	0.999803
BLS I only	neoantigen	SLC35G3	1	2	0	5.39787	0	0.519944	0.999803
BLS I only	neoantigen	PSKH2	0	2	0	5.40696	0	0.520054	0.999803
BLS I only	neoantigen	STPG2	0	2	0	5.27179	0	0.520285	0.999803
BLS I only	neoantigen	BRF1	1	1	0	1.24405	0	0.520706	0.999803
BLS I only	neoantigen	MAT1A	0	2	0	5.38093	0	0.521661	0.999803
BLS I only	neoantigen	RNF207	0	1	0	1.30202	0	0.522129	0.999803
BLS I only	neoantigen	NAALADL2	0	1	0	1.91561	0	0.522519	0.999803
BLS I only	neoantigen	CCDC150	0	2	0	2.79868	7.01469	0.522691	0.999803
BLS I only	neoantigen	MYSM1	0	1	0	1.89086	0	0.522877	0.999803
BLS I only	neoantigen	MAATS1	0	1	0	1.75262	0	0.523013	0.999803
BLS I only	neoantigen	MIA3	0	3	0	2.37212	0	0.523119	0.999803
BLS I only	neoantigen	ZNF83	0	2	0	5.37873	0	0.52322	0.999803
BLS I only	neoantigen	MMS22L	0	0	0	0	0	0.523557	0.999803
BLS I only	neoantigen	OSBPL1A	0	0	0	0	0	0.523718	0.999803
BLS I only	neoantigen	MYH8	0	3	0	2.22307	0	0.525532	0.999803
BLS I only	neoantigen	POM121L12	0	2	0	5.39924	0	0.52576	0.999803
BLS I only	neoantigen	EFCAB5	0	2	0	2.33305	0	0.526423	0.999803
BLS I only	neoantigen	UBR3	0	3	0	2.2482	0	0.526634	0.999803
BLS I only	neoantigen	FRMD4A	1	4	0	3.10566	0	0.526786	0.999803
BLS I only	neoantigen	ARHGEF19	0	3	0	3.76892	0	0.527153	0.999803
BLS I only	neoantigen	DCAF12L1	2	3	0	3.79459	0	0.527306	0.999803
BLS I only	neoantigen	ESRP1	0	1	0	2.21176	0	0.528009	0.999803
BLS I only	neoantigen	PROX1	0	1	0	1.64224	0	0.528109	0.999803
BLS I only	neoantigen	CHAC1	0	2	0	5.34585	0	0.528217	0.999803
BLS I only	neoantigen	ZBTB39	0	1	0	1.70511	0	0.528454	0.999803
BLS I only	neoantigen	SGIP1	0	1	0	1.75751	0	0.529043	0.999803
BLS I only	neoantigen	SAFB2	0	2	0	1.66848	0	0.529429	0.999803
BLS I only	neoantigen	WDR11	1	2	0	2.01239	0	0.529665	0.999803
BLS I only	neoantigen	BRPF3	0	1	1	0.896894	12.6295	0.529878	0.999803
BLS I only	neoantigen	KNDC1	2	1	1	0.488533	8.47645	0.529894	0.999803
BLS I only	neoantigen	ZNF92	1	2	0	5.18437	0	0.529897	0.999803
BLS I only	neoantigen	OPRM1	0	2	0	5.24116	0	0.530225	0.999803
BLS I only	neoantigen	ZFP57	0	2	0	5.28833	0	0.530458	0.999803
BLS I only	neoantigen	RBM4B	0	2	0	5.27588	0	0.53083	0.999803
BLS I only	neoantigen	FGD1	1	2	0	1.9512	0	0.531206	0.999803
BLS I only	neoantigen	RHO	0	2	0	5.32611	0	0.531445	0.999803
BLS I only	neoantigen	ALDH1A2	0	2	0	5.23006	0	0.531454	0.999803
BLS I only	neoantigen	ZNF48	0	1	0	1.55818	0	0.531507	0.999803
BLS I only	neoantigen	FLRT2	2	3	0	3.71438	0	0.532096	0.999803
BLS I only	neoantigen	CNGA3	0	1	0	1.6438	0	0.532401	0.999803
BLS I only	neoantigen	RTTN	0	3	0	2.17186	0	0.533632	0.999803
BLS I only	neoantigen	TFDP1	0	2	0	5.25781	0	0.534012	0.999803
BLS I only	neoantigen	LRRC8D	0	1	0	1.62517	0	0.534664	0.999803
BLS I only	neoantigen	KCNS1	0	3	0	3.82901	0	0.534833	0.999803
BLS I only	neoantigen	GPR37L1	0	2	0	5.27133	0	0.534944	0.999803
BLS I only	neoantigen	GNB5	0	2	0	5.17126	0	0.535814	0.999803
BLS I only	neoantigen	TMEM163	0	2	0	5.26665	0	0.536055	0.999803
BLS I only	neoantigen	NCKAP5	1	3	0	2.08345	0	0.53628	0.999803
BLS I only	neoantigen	ZNF286B	0	2	0	5.14379	0	0.53643	0.999803
BLS I only	neoantigen	TTC3	1	4	0	2.90498	0	0.536498	0.999803
BLS I only	neoantigen	SLFN11	2	1	1	1.18573	12.4706	0.53695	0.999803
BLS I only	neoantigen	MYO7A	0	4	0	2.14093	0	0.537722	0.999803
BLS I only	neoantigen	GRIN2A	1	3	0	2.12906	0	0.537886	0.999803
BLS I only	neoantigen	PRAM1	0	1	0	1.49325	0	0.538108	0.999803
BLS I only	neoantigen	IFT88	0	1	0	1.82235	0	0.53868	0.999803
BLS I only	neoantigen	XPR1	0	1	0	1.75211	0	0.538694	0.999803
BLS I only	neoantigen	TRMT6	0	2	0	5.02242	0	0.539488	0.999803
BLS I only	neoantigen	PCDHB15	0	3	0	3.77561	0	0.539666	0.999803
BLS I only	neoantigen	NSUN2	0	1	0	1.64466	0	0.539698	0.999803
BLS I only	neoantigen	ARID2	1	2	0	1.96974	9.50662	0.539898	0.999803
BLS I only	neoantigen	RASGRF1	0	4	0	3.0993	0	0.540081	0.999803
BLS I only	neoantigen	ARHGAP28	1	1	0	1.51926	0	0.5402	0.999803
BLS I only	neoantigen	NR5A2	0	2	0	5.07865	0	0.540523	0.999803
BLS I only	neoantigen	GRM6	0	2	0	1.96759	0	0.540534	0.999803
BLS I only	neoantigen	SCML4	0	2	0	5.16713	0	0.540633	0.999803
BLS I only	neoantigen	C17orf80	0	2	0	5.11517	0	0.540861	0.999803
BLS I only	neoantigen	FER1L6	2	0	0	0	0	0.540998	0.999803
BLS I only	neoantigen	ALMS1	4	2	0	0.364572	0	0.541396	0.999803
BLS I only	neoantigen	MAP3K9	0	2	0	1.84673	0	0.541477	0.999803
BLS I only	neoantigen	RHCE	1	2	0	5.10236	0	0.541533	0.999803
BLS I only	neoantigen	COA5	0	1	0	12.2676	0	0.542558	0.999803
BLS I only	neoantigen	PRKD2	1	2	0	1.63716	0	0.542921	0.999803
BLS I only	neoantigen	PWWP2A	1	1	0	1.1219	0	0.543012	0.999803
BLS I only	neoantigen	OTUD7B	0	1	0	1.80107	0	0.543147	0.999803
BLS I only	neoantigen	PTPN23	0	0	0	0	0	0.543693	0.999803
BLS I only	neoantigen	NOBOX	1	1	0	2.00959	0	0.544266	0.999803
BLS I only	neoantigen	DNAJC13	1	3	0	1.98175	0	0.544686	0.999803
BLS I only	neoantigen	ZC3H13	2	3	2	1.58687	4.79353	0.544703	0.999803
BLS I only	neoantigen	ABCB1	0	3	0	3.59324	0	0.544781	0.999803
BLS I only	neoantigen	HR	0	2	0	1.89593	0	0.545866	0.999803
BLS I only	neoantigen	FAM83H	1	5	0	2.80042	0	0.546205	0.999803
BLS I only	neoantigen	CXCL11	0	1	0	12.0357	0	0.546703	0.999803
BLS I only	neoantigen	PARN	1	1	0	1.90307	10.7032	0.547095	0.999803
BLS I only	neoantigen	SLC9A1	1	3	0	3.65819	0	0.547398	0.999803
BLS I only	neoantigen	MPO	1	1	0	1.00455	0	0.5483	0.999803
BLS I only	neoantigen	TM9SF2	0	1	0	1.79194	0	0.548431	0.999803
BLS I only	neoantigen	OGDH	1	2	0	1.81192	0	0.549033	0.999803
BLS I only	neoantigen	CACNA1H	2	7	0	2.34134	0	0.54927	0.999803
BLS I only	neoantigen	MYH1	1	0	0	0	0	0.549619	0.999803
BLS I only	neoantigen	PTPRM	3	0	0	0	0	0.549676	0.999803
BLS I only	neoantigen	CLCN1	0	3	0	3.6123	0	0.549956	0.999803
BLS I only	neoantigen	TENM4	2	5	1	1.9231	6.71874	0.550206	0.999803
BLS I only	neoantigen	ZNF804B	1	3	0	3.56706	0	0.550944	0.999803
BLS I only	neoantigen	COG5	0	1	0	1.65965	0	0.550954	0.999803
BLS I only	neoantigen	SUPT5H	1	2	0	1.82236	0	0.551101	0.999803
BLS I only	neoantigen	GOT2	0	2	0	5.0534	0	0.55142	0.999803
BLS I only	neoantigen	DEFB126	0	1	0	12.0099	0	0.551447	0.999803
BLS I only	neoantigen	TNPO1	0	1	0	1.59329	0	0.551959	0.999803
BLS I only	neoantigen	LSR	0	3	0	3.681	0	0.552727	0.999803
BLS I only	neoantigen	TMEM132D	2	2	0	1.86887	0	0.552803	0.999803
BLS I only	neoantigen	DYSF	1	4	1	2.11265	6.38457	0.553193	0.999803
BLS I only	neoantigen	TLE2	0	1	0	1.36457	0	0.553264	0.999803
BLS I only	neoantigen	PDE5A	2	1	0	1.30648	0	0.553345	0.999803
BLS I only	neoantigen	L1TD1	1	1	1	1.64299	11.0899	0.553642	0.999803
BLS I only	neoantigen	TPCN1	0	1	1	1.13717	11.9705	0.553771	0.999803
BLS I only	neoantigen	YTHDF2	0	2	0	5.0344	0	0.553813	0.999803
BLS I only	neoantigen	FILIP1	0	3	0	3.50664	0	0.554575	0.999803
BLS I only	neoantigen	EEF1D	0	1	0	1.31695	0	0.555087	0.999803
BLS I only	neoantigen	RP1	1	3	0	1.91526	0	0.555589	0.999803
BLS I only	neoantigen	FGD3	0	1	0	1.57757	0	0.555633	0.999803
BLS I only	neoantigen	OSTN	0	1	0	11.6857	0	0.556736	0.999803
BLS I only	neoantigen	RPA3	0	1	0	11.682	0	0.556827	0.999803
BLS I only	neoantigen	SDK1	3	6	0	1.82219	0	0.557058	0.999803
BLS I only	neoantigen	KIAA1109	0	5	0	1.88528	0	0.557323	0.999803
BLS I only	neoantigen	GLI2	1	0	0	0	0	0.557829	0.999803
BLS I only	neoantigen	PLCB4	0	3	0	3.4329	0	0.558312	0.999803
BLS I only	neoantigen	LANCL2	0	2	0	4.96994	0	0.558422	0.999803
BLS I only	neoantigen	CD248	0	1	0	1.5395	0	0.559162	0.999803
BLS I only	neoantigen	MTSS1	0	1	0	1.43656	0	0.559213	0.999803
BLS I only	neoantigen	RFX6	0	1	0	1.65291	0	0.559217	0.999803
BLS I only	neoantigen	REM1	0	2	0	5.00926	0	0.559434	0.999803
BLS I only	neoantigen	IL26	0	1	0	11.535	0	0.560099	0.999803
BLS I only	neoantigen	SAG	0	2	0	4.90957	0	0.560743	0.999803
BLS I only	neoantigen	B4GALNT4	0	2	0	1.41956	11.152	0.560891	0.999803
BLS I only	neoantigen	WDR87	1	2	1	0.870844	3.91974	0.56092	0.999803
BLS I only	neoantigen	LMO7	1	4	0	2.82151	0	0.560928	0.999803
BLS I only	neoantigen	GCFC2	0	1	0	1.74903	0	0.561001	0.999803
BLS I only	neoantigen	KBTBD7	1	3	0	3.58068	0	0.561199	0.999803
BLS I only	neoantigen	SLCO6A1	2	1	0	1.55456	0	0.561289	0.999803
BLS I only	neoantigen	IGFALS	0	3	0	3.69392	0	0.561784	0.999803
BLS I only	neoantigen	CRY1	0	2	0	4.81595	0	0.562046	0.999803
BLS I only	neoantigen	MS4A14	0	2	0	4.89803	0	0.562274	0.999803
BLS I only	neoantigen	TTLL7	0	1	0	1.45922	0	0.562496	0.999803
BLS I only	neoantigen	GPR173	0	2	0	5.02208	0	0.562654	0.999803
BLS I only	neoantigen	SALL4	1	2	0	1.82275	0	0.563254	0.999803
BLS I only	neoantigen	CUL9	1	5	0	2.58192	0	0.563607	0.999803
BLS I only	neoantigen	CTCF	1	1	0	1.41465	0	0.564239	0.999803
BLS I only	neoantigen	USP6NL	1	1	0	1.31775	0	0.564432	0.999803
BLS I only	neoantigen	ABCC4	0	2	0	2.22994	0	0.56457	0.999803
BLS I only	neoantigen	EIF2AK4	1	0	0	0	0	0.56517	0.999803
BLS I only	neoantigen	GRM4	1	2	0	1.58295	0	0.565376	0.999803
BLS I only	neoantigen	CFTR	1	2	0	2.03185	0	0.565381	0.999803
BLS I only	neoantigen	ARHGAP20	0	3	0	3.50011	0	0.56553	0.999803
BLS I only	neoantigen	DYRK3	0	2	0	4.909	0	0.565782	0.999803
BLS I only	neoantigen	PGAP1	0	1	0	1.76863	0	0.565857	0.999803
BLS I only	neoantigen	ABCC6	1	0	0	0	0	0.56619	0.999803
BLS I only	neoantigen	2018-03-07	0	2	0	4.79929	0	0.566285	0.999803
BLS I only	neoantigen	RAD21	0	2	0	4.78499	0	0.566313	0.999803
BLS I only	neoantigen	ANKS4B	0	2	0	4.8941	0	0.566361	0.999803
BLS I only	neoantigen	COL6A6	1	4	1	2.27191	5.19827	0.56653	0.999803
BLS I only	neoantigen	FBF1	1	0	0	0	0	0.566646	0.999803
BLS I only	neoantigen	CNTROB	0	1	0	1.16702	0	0.566914	0.999803
BLS I only	neoantigen	HOXA7	0	2	0	4.98968	0	0.567509	0.999803
BLS I only	neoantigen	BAHD1	0	1	0	1.12658	0	0.567617	0.999803
BLS I only	neoantigen	C1orf228	0	2	0	4.88074	0	0.568069	0.999803
BLS I only	neoantigen	TET1	1	0	0	0	0	0.568143	0.999803
BLS I only	neoantigen	LARS2	0	1	0	1.54227	0	0.568829	0.999803
BLS I only	neoantigen	MAPKAP1	0	2	0	4.77877	0	0.568911	0.999803
BLS I only	neoantigen	ZFR2	1	1	0	0.803656	0	0.568946	0.999803
BLS I only	neoantigen	VEGFC	1	2	0	4.83681	0	0.568966	0.999803
BLS I only	neoantigen	NRXN1	1	4	0	2.9023	0	0.569577	0.999803
BLS I only	neoantigen	TENM2	2	6	0	2.38252	0	0.570182	0.999803
BLS I only	neoantigen	F2R	1	2	0	4.86372	0	0.570528	0.999803
BLS I only	neoantigen	C1orf56	0	2	0	4.92056	0	0.570569	0.999803
BLS I only	neoantigen	MATR3	0	1	0	1.60341	0	0.570829	0.999803
BLS I only	neoantigen	RHCG	0	2	0	4.87266	0	0.57111	0.999803
BLS I only	neoantigen	CAPN12	0	1	0	1.29633	0	0.571178	0.999803
BLS I only	neoantigen	ZNF813	0	2	0	4.82607	0	0.571262	0.999803
BLS I only	neoantigen	RIC8B	0	2	0	4.79066	0	0.571317	0.999803
BLS I only	neoantigen	RAI2	0	2	0	4.93334	0	0.571577	0.999803
BLS I only	neoantigen	AP5Z1	1	2	1	1.51365	10.3041	0.571653	0.999803
BLS I only	neoantigen	USP15	0	1	0	1.65578	0	0.571654	0.999803
BLS I only	neoantigen	ESYT3	0	1	0	1.26887	0	0.571984	0.999803
BLS I only	neoantigen	ITGAX	1	2	0	1.76287	0	0.572128	0.999803
BLS I only	neoantigen	CYP17A1	0	2	0	4.85489	0	0.572513	0.999803
BLS I only	neoantigen	SHANK2	2	4	0	1.83794	0	0.572552	0.999803
BLS I only	neoantigen	CSTL1	0	1	0	11.0596	0	0.572908	0.999803
BLS I only	neoantigen	ADAM12	0	1	0	1.23783	0	0.573435	0.999803
BLS I only	neoantigen	SYNM	3	1	0	0.440023	0	0.573698	0.999803
BLS I only	neoantigen	UBP1	0	2	0	4.75064	0	0.574342	0.999803
BLS I only	neoantigen	SULF2	1	1	0	1.11192	0	0.574362	0.999803
BLS I only	neoantigen	FBXO30	0	2	0	4.77569	0	0.574615	0.999803
BLS I only	neoantigen	FLII	1	0	0	0	0	0.574682	0.999803
BLS I only	neoantigen	ARHGEF10	3	1	0	0.509502	0	0.575103	0.999803
BLS I only	neoantigen	S100P	0	1	0	11.0652	0	0.575166	0.999803
BLS I only	neoantigen	SRGAP2	0	3	0	3.50267	0	0.575229	0.999803
BLS I only	neoantigen	ZCCHC6	0	2	0	2.07894	0	0.575956	0.999803
BLS I only	neoantigen	COMP	0	1	0	0.924476	0	0.576325	0.999803
BLS I only	neoantigen	RIN2	1	1	0	0.973663	0	0.576351	0.999803
BLS I only	neoantigen	TRRAP	3	2	1	0.501116	2.82966	0.576653	0.999803
BLS I only	neoantigen	KRT4	0	2	0	4.76679	0	0.57689	0.999803
BLS I only	neoantigen	DENND6A	0	2	0	4.62841	0	0.57702	0.999803
BLS I only	neoantigen	CCL16	0	1	0	10.9773	0	0.577106	0.999803
BLS I only	neoantigen	HOOK2	0	3	0	3.47172	0	0.577468	0.999803
BLS I only	neoantigen	FSTL4	0	1	0	1.33649	0	0.579302	0.999803
BLS I only	neoantigen	ITGB3	0	1	0	1.36494	0	0.579489	0.999803
BLS I only	neoantigen	RGL4	0	2	0	4.76792	0	0.579506	0.999803
BLS I only	neoantigen	ABCB9	0	1	0	1.19598	0	0.579759	0.999803
BLS I only	neoantigen	KCNG1	0	3	0	3.60329	0	0.579776	0.999803
BLS I only	neoantigen	PCDHB2	0	3	0	3.58615	0	0.579939	0.999803
BLS I only	neoantigen	ASCC2	0	1	0	1.39291	0	0.580213	0.999803
BLS I only	neoantigen	ADAMTSL1	0	4	0	2.91124	0	0.581084	0.999803
BLS I only	neoantigen	RAVER1	1	1	0	1.10092	0	0.581167	0.999803
BLS I only	neoantigen	NKTR	0	2	0	2.1183	0	0.582699	0.999803
BLS I only	neoantigen	SLC27A3	0	1	0	0.984238	0	0.582875	0.999803
BLS I only	neoantigen	NEXN	0	2	0	4.4664	0	0.583007	0.999803
BLS I only	neoantigen	LGI1	0	2	0	4.70595	0	0.583402	0.999803
BLS I only	neoantigen	FARP2	0	3	0	3.40579	0	0.583427	0.999803
BLS I only	neoantigen	ZNF7	0	2	0	4.73968	0	0.583632	0.999803
BLS I only	neoantigen	XYLT2	0	1	0	1.14949	0	0.583702	0.999803
BLS I only	neoantigen	MPHOSPH8	0	1	0	1.48888	0	0.585206	0.999803
BLS I only	neoantigen	SMARCAD1	0	1	0	1.40651	0	0.585731	0.999803
BLS I only	neoantigen	SENP7	0	2	1	2.44296	6.61659	0.585796	0.999803
BLS I only	neoantigen	KIAA0141	1	2	0	4.6141	0	0.586449	0.999803
BLS I only	neoantigen	AXIN2	0	1	0	1.17575	0	0.586979	0.999803
BLS I only	neoantigen	CD163	1	1	1	1.1535	10.648	0.58722	0.999803
BLS I only	neoantigen	MAP4K4	2	0	0	0	0	0.587489	0.999803
BLS I only	neoantigen	ZZEF1	2	1	0	0.379393	0	0.587647	0.999803
BLS I only	neoantigen	ESF1	0	1	0	1.89952	0	0.587708	0.999803
BLS I only	neoantigen	ZNF267	0	2	0	4.60776	0	0.587904	0.999803
BLS I only	neoantigen	ZNF142	1	3	0	1.97806	0	0.588392	0.999803
[truncated: 16,338 more rows]

## Sheet: Table S2 - SKCM
group	gene_group	gene_name	n_syn	n_mis	n_non	wmis_cv	wnon_cv	pglobal_cv	qglobal_cv
BLS I only	neoantigen	DYRK1A	0	3	0	3.82473	0	0.000666691	0.999883
BLS I only	neoantigen	OR4K2	1	7	0	15.4553	0	0.00312957	0.999883
BLS I only	neoantigen	ABCA6	0	12	0	13.1672	0	0.00345483	0.999883
BLS I only	neoantigen	ARMC4	4	10	0	3.46461	0	0.00363592	0.999883
BLS I only	neoantigen	NCOA5	3	0	0	0	0	0.00407805	0.999883
BLS I only	neoantigen	SNCAIP	1	13	0	8.53106	0	0.00582112	0.999883
BLS I only	neoantigen	ABLIM1	1	5	0	3.48687	0	0.00590806	0.999883
BLS I only	neoantigen	TTN	53	144	1	1.32158	0.214667	0.00593592	0.999883
BLS I only	neoantigen	SLC10A2	0	6	0	19.9439	0	0.00688972	0.999883
BLS I only	neoantigen	GFRAL	1	7	0	12.6441	0	0.00710317	0.999883
BLS I only	neoantigen	NLRP13	0	9	0	13.3765	0	0.00885784	0.999883
BLS I only	neoantigen	TAS2R1	1	2	0	5.88733	0	0.00963199	0.999883
BLS I only	neoantigen	ITIH1	1	4	0	3.57993	0	0.0110035	0.999883
BLS I only	neoantigen	PCLO	12	33	0	1.27976	0	0.0111811	0.999883
BLS I only	neoantigen	PRKAG2	0	1	0	1.71796	0	0.0117399	0.999883
BLS I only	neoantigen	TECTA	2	9	4	3.48891	15.9979	0.0122048	0.999883
BLS I only	neoantigen	ADAM18	1	9	0	8.65449	0	0.0157171	0.999883
BLS I only	neoantigen	SLC9C2	2	11	0	6.40244	0	0.0158958	0.999883
BLS I only	neoantigen	CNTN4	2	12	0	5.83282	0	0.0177954	0.999883
BLS I only	neoantigen	CTPS1	0	0	0	0	0	0.0185264	0.999883
BLS I only	neoantigen	TRANK1	5	18	4	3.31819	7.30072	0.0187936	0.999883
BLS I only	neoantigen	USF1	0	0	0	0	0	0.0190073	0.999883
BLS I only	neoantigen	ZKSCAN5	0	1	0	1.41805	0	0.0196132	0.999883
BLS I only	neoantigen	PCDHB16	3	3	0	1.24603	0	0.0201795	0.999883
BLS I only	neoantigen	PCDHB8	0	8	0	12.4439	0	0.0201831	0.999883
BLS I only	neoantigen	DNAH3	10	11	2	1.05826	1.62055	0.0212451	0.999883
BLS I only	neoantigen	PON1	0	5	1	13.7104	23.2172	0.023016	0.999883
BLS I only	neoantigen	RAD17	0	0	0	0	0	0.0238253	0.999883
BLS I only	neoantigen	UGT2A3	0	3	1	4.80967	12.294	0.024552	0.999883
BLS I only	neoantigen	OR2M3	0	1	0	3.04631	0	0.0257797	0.999883
BLS I only	neoantigen	ENTPD2	1	0	0	0	0	0.0262555	0.999883
BLS I only	neoantigen	FLG	2	31	0	4.09505	0	0.0264392	0.999883
BLS I only	neoantigen	DNAJB13	0	5	0	15.5271	0	0.0315457	0.999883
BLS I only	neoantigen	KALRN	2	14	0	4.85626	0	0.0317203	0.999883
BLS I only	neoantigen	NR1H4	0	1	0	1.96752	0	0.0319046	0.999883
BLS I only	neoantigen	KDM2B	3	1	0	0.325481	0	0.0340553	0.999883
BLS I only	neoantigen	SLAMF9	0	4	1	13.3067	27.0743	0.0343578	0.999883
BLS I only	neoantigen	GLE1	0	0	0	0	0	0.0354691	0.999883
BLS I only	neoantigen	LAMB4	2	14	0	4.74537	0	0.0372381	0.999883
BLS I only	neoantigen	IL5	0	3	0	25.4448	0	0.039281	0.999883
BLS I only	neoantigen	SAMD9	1	12	1	6.73941	4.45228	0.0399211	0.999883
BLS I only	neoantigen	OR5A2	0	4	0	17.9778	0	0.0403857	0.999883
BLS I only	neoantigen	DCN	0	5	0	14.1379	0	0.0404281	0.999883
BLS I only	neoantigen	DMBT1	2	17	0	5.01219	2.03279	0.0411483	0.999883
BLS I only	neoantigen	GBP7	0	6	0	11.9149	0	0.0415532	0.999883
BLS I only	neoantigen	TRIM37	0	1	1	1.06479	20.3316	0.0446763	0.999883
BLS I only	neoantigen	BRAF	1	9	0	6.65243	0	0.0448133	0.999883
BLS I only	neoantigen	KCNIP4	0	4	0	16.74	0	0.0453122	0.999883
BLS I only	neoantigen	BRINP3	4	11	0	4.26723	0	0.0464388	0.999883
BLS I only	neoantigen	ATG2A	6	0	1	0	2.17803	0.0468552	0.999883
BLS I only	neoantigen	CPED1	0	6	1	8.20588	17.5546	0.0494451	0.999883
BLS I only	neoantigen	SLC7A13	1	6	0	8.687	0	0.0499326	0.999883
BLS I only	neoantigen	BTN1A1	0	2	2	3.83583	43.9819	0.0500483	0.999883
BLS I only	neoantigen	SALL2	1	11	0	6.3826	0	0.0509574	0.999883
BLS I only	neoantigen	CCDC68	1	5	0	9.8794	0	0.0511339	0.999883
BLS I only	neoantigen	PTH	0	3	0	22.9289	0	0.0516379	0.999883
BLS I only	neoantigen	SPEF2	0	10	2	8.13132	11.4482	0.0519805	0.999883
BLS I only	neoantigen	DPYD	1	10	1	6.65704	6.07079	0.0520948	0.999883
BLS I only	neoantigen	MAN1A1	0	6	0	11.0841	0	0.0532342	0.999883
BLS I only	neoantigen	OR4K1	1	5	0	10.1042	0	0.0534971	0.999883
BLS I only	neoantigen	NEBL	2	10	0	5.09721	0	0.05401	0.999883
BLS I only	neoantigen	MMP3	0	6	0	11.2058	0	0.054852	0.999883
BLS I only	neoantigen	CYP3A5	0	1	0	2.45236	43.7862	0.055828	0.999883
BLS I only	neoantigen	GALNTL5	1	6	0	8.10306	0	0.0563979	0.999883
BLS I only	neoantigen	PKHD1L1	7	25	0	2.25687	0	0.0564136	0.999883
BLS I only	neoantigen	SP1	1	0	0	0	0	0.0585028	0.999883
BLS I only	neoantigen	FCRL3	1	8	0	6.77612	0	0.0604813	0.999883
BLS I only	neoantigen	C8A	0	4	1	6.72538	24.3129	0.0611657	0.999883
BLS I only	neoantigen	CD1C	2	6	0	6.88054	0	0.0615559	0.999883
BLS I only	neoantigen	STON2	3	3	3	1.13699	13.6453	0.0621487	0.999883
BLS I only	neoantigen	TAP2	1	7	1	7.14555	8.09141	0.0626657	0.999883
BLS I only	neoantigen	OR4D5	1	5	0	9.56048	0	0.0627239	0.999883
BLS I only	neoantigen	SLC8A3	2	9	0	5.53992	0	0.0627794	0.999883
BLS I only	neoantigen	ABCA12	4	16	0	3.28719	0	0.0633766	0.999883
BLS I only	neoantigen	ZNF597	0	5	0	12.3104	0	0.0639799	0.999883
BLS I only	neoantigen	KL	0	7	0	9.30698	0	0.0664987	0.999883
BLS I only	neoantigen	DSCAM	11	16	1	1.45482	0.912649	0.066591	0.999883
BLS I only	neoantigen	LY9	3	9	0	4.84387	0	0.0668622	0.999883
BLS I only	neoantigen	OR10A6	0	4	0	14.5464	0	0.0669124	0.999883
BLS I only	neoantigen	SPANXD	0	3	0	20.2712	0	0.0673596	0.999883
BLS I only	neoantigen	TRHDE	1	8	0	6.27784	0	0.0682128	0.999883
BLS I only	neoantigen	SELE	0	6	0	10.2042	0	0.0682255	0.999883
BLS I only	neoantigen	CLDN1	1	4	0	11.2263	0	0.0687072	0.999883
BLS I only	neoantigen	CCL1	0	1	1	11.5412	113.842	0.0690034	0.999883
BLS I only	neoantigen	GDA	0	5	0	11.7431	0	0.0692827	0.999883
BLS I only	neoantigen	CLEC3A	3	5	0	7.18298	0	0.0699454	0.999883
BLS I only	neoantigen	SEC23B	0	1	0	1.36069	0	0.0703121	0.999883
BLS I only	neoantigen	PHOX2B	0	3	1	7.31097	71.5697	0.0714833	0.999883
BLS I only	neoantigen	CFHR4	0	6	0	10.2286	0	0.0717415	0.999883
BLS I only	neoantigen	MAGEE2	0	5	0	11.4528	0	0.0720139	0.999883
BLS I only	neoantigen	C8B	4	9	0	4.36957	0	0.0722883	0.999883
BLS I only	neoantigen	CDH18	1	8	0	6.5579	0	0.0728703	0.999883
BLS I only	neoantigen	SCNN1G	2	7	1	4.63273	9.823	0.0732672	0.999883
BLS I only	neoantigen	LMBR1	2	1	0	0.732795	0	0.073552	0.999883
BLS I only	neoantigen	MORC1	4	12	0	4.22246	2.41444	0.0741761	0.999883
BLS I only	neoantigen	LILRA1	0	5	0	11.5605	0	0.0741919	0.999883
BLS I only	neoantigen	MPP7	0	5	0	9.65449	16.0634	0.0753178	0.999883
BLS I only	neoantigen	OPRK1	1	5	0	8.95875	0	0.0762696	0.999883
BLS I only	neoantigen	ANGPTL5	1	2	1	3.20916	26.2234	0.0781323	0.999883
BLS I only	neoantigen	NLRP9	0	6	1	8.89564	14.3579	0.0791358	0.999883
BLS I only	neoantigen	LRP1B	8	34	1	2.29435	0.496237	0.0805868	0.999883
BLS I only	neoantigen	CSMD3	6	18	1	1.51696	0.654494	0.0815969	0.999883
BLS I only	neoantigen	SAMD9L	3	12	0	3.98022	0	0.0816957	0.999883
BLS I only	neoantigen	NDNF	0	5	0	10.931	0	0.0823577	0.999883
BLS I only	neoantigen	LRRIQ1	1	10	0	5.02291	0	0.0853358	0.999883
BLS I only	neoantigen	TIFAB	1	2	1	5.5673	71.5742	0.0856601	0.999883
BLS I only	neoantigen	CREB3L3	0	1	0	1.52337	0	0.0867424	0.999883
BLS I only	neoantigen	KMT2A	1	5	0	1.38084	3.33028	0.0889297	0.999883
BLS I only	neoantigen	OR8H1	0	4	0	13.1916	0	0.0889343	0.999883
BLS I only	neoantigen	PDHA2	0	5	0	10.9363	0	0.0899779	0.999883
BLS I only	neoantigen	MUM1L1	0	6	0	9.5496	0	0.0899892	0.999883
BLS I only	neoantigen	LEPR	1	3	1	1.95682	4.30392	0.0900378	0.999883
BLS I only	neoantigen	SULT1A1	0	4	0	12.6564	0	0.0910999	0.999883
BLS I only	neoantigen	PREX2	1	11	0	5.68899	4.73207	0.0922695	0.999883
BLS I only	neoantigen	PPIAL4A	0	0	1	0	147.891	0.0927819	0.999883
BLS I only	neoantigen	ASB5	1	5	0	7.96276	0	0.0933827	0.999883
BLS I only	neoantigen	FUT9	0	4	0	12.3979	0	0.0946181	0.999883
BLS I only	neoantigen	SLC38A4	0	5	0	10.3847	0	0.0998497	0.999883
BLS I only	neoantigen	GJB2	0	3	0	16.4621	0	0.100649	0.999883
BLS I only	neoantigen	BMPER	0	3	2	4.90759	23.6376	0.100974	0.999883
BLS I only	neoantigen	KCNH6	0	6	0	9.12966	0	0.101389	0.999883
BLS I only	neoantigen	DNAH7	7	31	2	2.71305	1.87282	0.102106	0.999883
BLS I only	neoantigen	NYAP2	1	9	0	5.78796	0	0.102262	0.999883
BLS I only	neoantigen	ALPK2	1	13	1	5.22299	5.43271	0.102794	0.999883
BLS I only	neoantigen	SLIT3	3	11	0	3.97607	0	0.103699	0.999883
BLS I only	neoantigen	GPR83	1	5	0	7.86028	0	0.104429	0.999883
BLS I only	neoantigen	C1orf158	1	4	0	9.51224	0	0.105074	0.999883
BLS I only	neoantigen	FAM83B	2	10	0	4.38751	0	0.105904	0.999883
BLS I only	neoantigen	CDH4	0	6	0	8.99189	0	0.106037	0.999883
BLS I only	neoantigen	SCN11A	8	15	0	2.5264	0	0.107464	0.999883
BLS I only	neoantigen	LRRIQ3	3	7	0	4.71673	0	0.107549	0.999883
BLS I only	neoantigen	OR1I1	0	4	0	11.9651	0	0.108478	0.999883
BLS I only	neoantigen	KRT39	0	4	0	8.90371	17.5187	0.110418	0.999883
BLS I only	neoantigen	OBSCN	20	10	0	0.43708	0	0.112446	0.999883
BLS I only	neoantigen	LRRN3	0	5	0	9.72633	0	0.113091	0.999883
BLS I only	neoantigen	CD5L	1	5	0	7.54866	0	0.113297	0.999883
BLS I only	neoantigen	TAS1R2	2	1	1	0.805202	18.6927	0.113843	0.999883
BLS I only	neoantigen	C2orf71	1	10	0	5.22919	0	0.113971	0.999883
BLS I only	neoantigen	SLC27A4	1	6	0	6.71685	0	0.114321	0.999883
BLS I only	neoantigen	NRAS	0	3	0	15.2897	0	0.115499	0.999883
BLS I only	neoantigen	SERPINA11	1	5	0	7.62307	0	0.116162	0.999883
BLS I only	neoantigen	PCK1	2	7	0	5.2748	0	0.117192	0.999883
BLS I only	neoantigen	MCTP1	0	4	2	4.83582	20.39	0.117608	0.999883
BLS I only	neoantigen	SYCP1	2	8	0	4.51693	0	0.118255	0.999883
BLS I only	neoantigen	OR5H1	1	4	0	9.12685	0	0.1184	0.999883
BLS I only	neoantigen	PAPPA	2	10	0	4.22874	0	0.119096	0.999883
BLS I only	neoantigen	NRAP	0	7	1	7.90851	8.17193	0.121078	0.999883
BLS I only	neoantigen	SLC5A7	1	5	1	6.31125	10.5144	0.122356	0.999883
BLS I only	neoantigen	GALNTL6	0	5	0	9.26256	0	0.122468	0.999883
BLS I only	neoantigen	TAS2R41	3	2	2	2.71067	16.2482	0.122821	0.999883
BLS I only	neoantigen	TMEM229B	1	3	0	11.8666	0	0.122873	0.999883
BLS I only	neoantigen	MYL1	0	3	0	14.6339	0	0.123592	0.999883
BLS I only	neoantigen	RASA2	1	1	0	0.819025	0	0.123618	0.999883
BLS I only	neoantigen	STAC	1	5	0	5.81402	13.8837	0.124024	0.999883
BLS I only	neoantigen	ITPK1	0	4	0	11.212	0	0.124245	0.999883
BLS I only	neoantigen	ZNF676	1	6	0	6.56413	0	0.124265	0.999883
BLS I only	neoantigen	TDRD9	0	7	0	7.83264	8.13872	0.124476	0.999883
BLS I only	neoantigen	NPSR1	2	5	0	6.29029	0	0.124593	0.999883
BLS I only	neoantigen	F13A1	0	5	0	9.1968	0	0.124767	0.999883
BLS I only	neoantigen	KBTBD8	0	5	0	8.99556	0	0.125064	0.999883
BLS I only	neoantigen	SGSM1	1	8	0	5.46215	0	0.125711	0.999883
BLS I only	neoantigen	SON	0	1	0	0.52243	0	0.128884	0.999883
BLS I only	neoantigen	OR2G3	2	5	0	6.61722	0	0.129265	0.999883
BLS I only	neoantigen	DZIP1	0	5	1	8.05104	12.734	0.130847	0.999883
BLS I only	neoantigen	ATF7IP2	1	2	2	1.8062	20.1294	0.135873	0.999883
BLS I only	neoantigen	ACSM2B	1	6	0	5.95383	0	0.136181	0.999883
BLS I only	neoantigen	PRAMEF2	0	4	0	10.6725	0	0.136669	0.999883
BLS I only	neoantigen	COL3A1	1	16	0	3.98173	0	0.137077	0.999883
BLS I only	neoantigen	OR2A14	1	4	0	8.56513	0	0.138692	0.999883
BLS I only	neoantigen	SERPINB12	0	4	0	10.5288	0	0.139047	0.999883
BLS I only	neoantigen	SCN3A	1	8	2	4.34178	9.35448	0.139359	0.999883
BLS I only	neoantigen	SLC11A1	2	1	2	0.98411	17.2632	0.139428	0.999883
BLS I only	neoantigen	CACNG3	3	6	0	5.1563	0	0.139767	0.999883
BLS I only	neoantigen	ZNF711	0	6	0	7.97317	0	0.14109	0.999883
BLS I only	neoantigen	TCP11L2	0	4	1	8.27488	14.561	0.142029	0.999883
BLS I only	neoantigen	CPA1	0	4	0	10.3406	0	0.143113	0.999883
BLS I only	neoantigen	MSRB3	1	4	0	8.37527	0	0.144728	0.999883
BLS I only	neoantigen	GIMAP2	1	4	0	8.2069	0	0.144793	0.999883
BLS I only	neoantigen	AP3B2	1	3	1	2.14019	18.6507	0.147834	0.999883
BLS I only	neoantigen	OR4P4	0	3	0	13.3331	0	0.149453	0.999883
BLS I only	neoantigen	PHLDB2	1	5	2	2.78471	16.4136	0.150148	0.999883
BLS I only	neoantigen	SENP1	0	5	0	8.25738	0	0.150724	0.999883
BLS I only	neoantigen	DSG3	4	11	0	3.27842	0	0.151714	0.999883
BLS I only	neoantigen	FTMT	1	2	1	3.67836	54.0135	0.154538	0.999883
BLS I only	neoantigen	ZNF665	0	5	0	7.99756	0	0.154706	0.999883
BLS I only	neoantigen	PSG8	0	4	0	9.99442	0	0.15596	0.999883
BLS I only	neoantigen	FASLG	0	2	0	6.91258	38.3241	0.156515	0.999883
BLS I only	neoantigen	SIRPG	0	3	1	7.6345	21.9873	0.158602	0.999883
BLS I only	neoantigen	PTPRK	0	7	0	6.66317	0	0.158957	0.999883
BLS I only	neoantigen	SLC5A1	2	2	2	1.75209	16.3529	0.160532	0.999883
BLS I only	neoantigen	NFASC	5	12	0	2.88628	0	0.162591	0.999883
BLS I only	neoantigen	ST18	1	8	0	5.05099	0	0.162982	0.999883
BLS I only	neoantigen	SPAG16	1	6	0	5.5995	0	0.163086	0.999883
BLS I only	neoantigen	GPD1	1	4	0	7.84175	0	0.163312	0.999883
BLS I only	neoantigen	METTL21C	0	2	1	7.44203	32.2707	0.16463	0.999883
BLS I only	neoantigen	ANGPT1	0	4	0	9.25745	0	0.165805	0.999883
BLS I only	neoantigen	BRIP1	0	2	2	2.07651	20.6216	0.166619	0.999883
BLS I only	neoantigen	LRRC66	0	6	0	7.5756	0	0.167189	0.999883
BLS I only	neoantigen	GALNT14	1	1	2	1.23129	16.6869	0.168745	0.999883
BLS I only	neoantigen	PAK3	0	5	0	8.28015	0	0.169173	0.999883
BLS I only	neoantigen	VSTM4	1	4	0	7.66517	0	0.170248	0.999883
BLS I only	neoantigen	THSD7B	3	14	3	3.27249	4.07566	0.170714	0.999883
BLS I only	neoantigen	DEFA6	0	2	0	20.0708	0	0.171757	0.999883
BLS I only	neoantigen	CD2	0	4	0	9.33609	0	0.172562	0.999883
BLS I only	neoantigen	INPP5D	2	9	0	4.07138	0	0.174611	0.999883
BLS I only	neoantigen	OR2T1	0	2	1	5.9826	39.352	0.17514	0.999883
BLS I only	neoantigen	PSG6	1	5	0	6.37492	0	0.176726	0.999883
BLS I only	neoantigen	COL5A3	3	16	0	2.87653	0	0.177608	0.999883
BLS I only	neoantigen	DEFA4	0	2	0	19.323	0	0.179378	0.999883
BLS I only	neoantigen	ZNF385D	1	5	0	6.4073	0	0.181696	0.999883
BLS I only	neoantigen	SLITRK3	2	8	1	4.19811	6.29514	0.181925	0.999883
BLS I only	neoantigen	OR51A4	0	3	0	12.0105	0	0.182711	0.999883
BLS I only	neoantigen	KLRD1	1	3	0	9.35443	0	0.18339	0.999883
BLS I only	neoantigen	MYO5B	5	11	0	2.81136	0	0.18381	0.999883
BLS I only	neoantigen	NBEA	0	10	1	6.39715	4.76757	0.18546	0.999883
BLS I only	neoantigen	CSN2	0	2	1	7.83566	25.1582	0.18572	0.999883
BLS I only	neoantigen	OR6B1	2	4	0	6.57146	0	0.186825	0.999883
BLS I only	neoantigen	POTEE	4	10	0	3.31204	0	0.1884	0.999883
BLS I only	neoantigen	STARD6	0	2	1	7.33568	27.0517	0.188604	0.999883
BLS I only	neoantigen	HYDIN	12	23	0	1.76224	0	0.190551	0.999883
BLS I only	neoantigen	ANXA10	0	3	0	11.22	0	0.191295	0.999883
BLS I only	neoantigen	AMTN	0	3	0	11.463	0	0.191809	0.999883
BLS I only	neoantigen	RBM46	0	4	1	7.19282	13.12	0.192743	0.999883
BLS I only	neoantigen	CACNA1S	2	8	1	4.29117	4.76451	0.193395	0.999883
BLS I only	neoantigen	DPP10	0	5	0	7.49918	0	0.193487	0.999883
BLS I only	neoantigen	SLC17A1	1	4	1	5.66963	10.2936	0.19377	0.999883
BLS I only	neoantigen	FAM71B	0	3	0	5.11047	33.6075	0.194151	0.999883
BLS I only	neoantigen	SLC15A2	2	4	1	2.98336	10.7656	0.194583	0.999883
BLS I only	neoantigen	PLCE1	1	9	0	4.17626	0	0.195006	0.999883
BLS I only	neoantigen	OR5A1	0	3	0	11.3603	0	0.195728	0.999883
BLS I only	neoantigen	ANO4	2	7	0	3.97769	0	0.19576	0.999883
BLS I only	neoantigen	UGT2B17	1	5	0	5.78165	0	0.195829	0.999883
BLS I only	neoantigen	FAM83A	0	4	0	9.00099	0	0.196654	0.999883
BLS I only	neoantigen	DSC2	1	7	1	4.81887	7.67847	0.197364	0.999883
BLS I only	neoantigen	RCAN2	1	4	0	7.21541	0	0.197731	0.999883
BLS I only	neoantigen	SERPINA7	0	2	1	5.69175	34.6365	0.199853	0.999883
BLS I only	neoantigen	OR4E2	0	3	0	11.3305	0	0.201566	0.999883
BLS I only	neoantigen	NLRP8	2	7	0	4.26517	0	0.204418	0.999883
BLS I only	neoantigen	XIRP2	4	18	0	2.37582	0	0.204784	0.999883
BLS I only	neoantigen	TAOK2	1	2	2	1.33172	14.376	0.206549	0.999883
BLS I only	neoantigen	GBP1	0	4	0	8.53925	0	0.20686	0.999883
BLS I only	neoantigen	KRT75	2	6	0	4.8173	0	0.208405	0.999883
BLS I only	neoantigen	IMPG1	0	5	0	7.30274	0	0.211934	0.999883
BLS I only	neoantigen	SLC9C1	0	3	2	3.66111	15.642	0.212183	0.999883
BLS I only	neoantigen	OR2A2	2	4	0	6.20685	0	0.212602	0.999883
BLS I only	neoantigen	TP53	0	3	1	6.10064	21.6976	0.21359	0.999883
BLS I only	neoantigen	SYT17	0	4	0	8.44821	0	0.214396	0.999883
BLS I only	neoantigen	HAO2	1	4	0	6.5009	0	0.215506	0.999883
BLS I only	neoantigen	AKR1C4	0	2	1	6.88629	24.2233	0.215607	0.999883
BLS I only	neoantigen	GUCY1A3	1	5	0	4.73296	11.0365	0.215953	0.999883
BLS I only	neoantigen	OTOS	0	2	0	16.6088	0	0.216772	0.999883
BLS I only	neoantigen	OR5D13	2	4	0	6.21438	0	0.218967	0.999883
BLS I only	neoantigen	MERTK	1	7	0	4.7035	0	0.219799	0.999883
BLS I only	neoantigen	SLCO2A1	1	5	0	5.802	0	0.21983	0.999883
BLS I only	neoantigen	THSD7A	0	6	2	4.94879	10.7687	0.220212	0.999883
BLS I only	neoantigen	PADI4	1	5	0	5.67059	0	0.221855	0.999883
BLS I only	neoantigen	ACSBG2	0	4	0	8.06349	0	0.222463	0.999883
BLS I only	neoantigen	PRF1	0	4	0	8.38739	0	0.222682	0.999883
BLS I only	neoantigen	MSR1	1	5	1	5.25927	7.09341	0.223895	0.999883
BLS I only	neoantigen	LRRTM3	0	4	0	8.3136	0	0.224737	0.999883
BLS I only	neoantigen	PASD1	2	7	0	4.04941	0	0.224813	0.999883
BLS I only	neoantigen	MYRIP	0	5	0	7.11358	0	0.226014	0.999883
BLS I only	neoantigen	LNX1	1	6	0	5.02515	0	0.226443	0.999883
BLS I only	neoantigen	FSCN3	0	4	0	8.23061	0	0.226783	0.999883
BLS I only	neoantigen	CELA3B	1	4	0	6.54734	0	0.227125	0.999883
BLS I only	neoantigen	TRAT1	1	3	0	8.5295	0	0.227567	0.999883
BLS I only	neoantigen	BANK1	0	5	1	6.15659	11.7639	0.229232	0.999883
BLS I only	neoantigen	EFCAB6	3	10	0	3.04459	0	0.230012	0.999883
BLS I only	neoantigen	LRP2	3	19	2	3.0906	2.80837	0.230069	0.999883
BLS I only	neoantigen	NPAP1	1	7	1	3.67226	15.6819	0.231125	0.999883
BLS I only	neoantigen	RTP2	0	3	0	10.1828	0	0.231381	0.999883
BLS I only	neoantigen	FCRL5	1	7	0	4.79071	0	0.231848	0.999883
BLS I only	neoantigen	OR5AP2	1	2	1	3.98524	28.1214	0.23188	0.999883
BLS I only	neoantigen	FGFR2	1	6	0	5.00057	0	0.232285	0.999883
BLS I only	neoantigen	ATP8B4	2	7	0	3.81563	0	0.233854	0.999883
BLS I only	neoantigen	RIMS1	0	8	0	5.46233	0	0.234183	0.999883
BLS I only	neoantigen	CDH9	1	6	0	5.01208	0	0.234731	0.999883
BLS I only	neoantigen	TIAM1	1	8	0	4.24994	0	0.234788	0.999883
BLS I only	neoantigen	FPR3	2	4	0	5.89357	0	0.235323	0.999883
BLS I only	neoantigen	DYSF	5	12	1	2.71713	4.16724	0.235396	0.999883
BLS I only	neoantigen	DDX53	0	3	1	5.77514	20.5629	0.235543	0.999883
BLS I only	neoantigen	TECRL	0	3	0	9.82511	0	0.235571	0.999883
BLS I only	neoantigen	DNAH17	6	14	0	2.32124	0	0.235666	0.999883
BLS I only	neoantigen	POTEG	1	4	1	4.81161	11.5207	0.238251	0.999883
BLS I only	neoantigen	OGDHL	1	6	1	4.58749	8.02439	0.240721	0.999883
BLS I only	neoantigen	GABRP	1	4	0	6.38255	0	0.241966	0.999883
BLS I only	neoantigen	EPHA1	0	5	0	6.6271	0	0.242095	0.999883
BLS I only	neoantigen	TACR3	4	3	2	1.81618	10.5502	0.242939	0.999883
BLS I only	neoantigen	SYNE2	4	1	0	0.147351	0	0.244773	0.999883
BLS I only	neoantigen	TMPRSS11A	1	4	0	6.08706	0	0.247004	0.999883
BLS I only	neoantigen	RP1L1	3	14	0	2.92338	0	0.247632	0.999883
BLS I only	neoantigen	ATP2B1	3	0	0	0	0	0.247668	0.999883
BLS I only	neoantigen	OR2T11	1	4	0	6.51533	0	0.248322	0.999883
BLS I only	neoantigen	G6PC2	0	3	0	9.41101	0	0.24879	0.999883
BLS I only	neoantigen	SPAM1	1	4	1	5.18997	8.59967	0.249003	0.999883
BLS I only	neoantigen	ST8SIA5	1	4	0	6.33422	0	0.249487	0.999883
BLS I only	neoantigen	NPS	0	2	0	14.9609	0	0.25006	0.999883
BLS I only	neoantigen	2018-03-01	0	3	0	9.70695	0	0.250327	0.999883
BLS I only	neoantigen	PRSS58	1	3	0	7.93533	0	0.25188	0.999883
BLS I only	neoantigen	MYO3B	1	7	0	4.23591	0	0.252116	0.999883
BLS I only	neoantigen	TSHB	0	2	0	14.9115	0	0.252599	0.999883
BLS I only	neoantigen	ADAD1	1	5	0	5.35458	0	0.252985	0.999883
BLS I only	neoantigen	TRPV5	1	5	0	5.1695	0	0.253054	0.999883
BLS I only	neoantigen	NLRP10	1	5	0	5.5324	0	0.254581	0.999883
BLS I only	neoantigen	GPC5	1	5	0	5.23712	0	0.255212	0.999883
BLS I only	neoantigen	OR4C16	1	3	0	7.94019	0	0.255702	0.999883
BLS I only	neoantigen	CA6	0	3	0	9.46331	0	0.256876	0.999883
BLS I only	neoantigen	SLCO3A1	0	4	0	7.88754	0	0.257173	0.999883
BLS I only	neoantigen	OR5T2	0	3	0	9.83462	0	0.257561	0.999883
BLS I only	neoantigen	CD163	3	10	2	3.05411	4.63366	0.258002	0.999883
BLS I only	neoantigen	ABCB11	1	7	1	4.68523	4.70607	0.258346	0.999883
BLS I only	neoantigen	NOVA1	0	4	0	7.71663	0	0.26023	0.999883
BLS I only	neoantigen	GRIA2	0	4	1	5.79448	13.7865	0.260284	0.999883
BLS I only	neoantigen	ASXL2	0	6	0	6.1414	0	0.260978	0.999883
BLS I only	neoantigen	CTNNBL1	0	4	0	7.59569	0	0.261241	0.999883
BLS I only	neoantigen	CDH7	2	2	2	1.14524	10.9641	0.262443	0.999883
BLS I only	neoantigen	AGXT	1	4	0	6.16065	0	0.262443	0.999883
BLS I only	neoantigen	PCDHGA3	0	5	0	6.86925	0	0.263494	0.999883
BLS I only	neoantigen	ZFP90	0	4	0	7.20863	0	0.263923	0.999883
BLS I only	neoantigen	NLRP4	4	8	0	3.23157	0	0.264177	0.999883
BLS I only	neoantigen	GK2	2	6	0	4.26407	0	0.264293	0.999883
BLS I only	neoantigen	UNC5D	1	6	0	4.69953	0	0.26441	0.999883
BLS I only	neoantigen	OR8K5	1	3	0	7.74143	0	0.264776	0.999883
BLS I only	neoantigen	KLHDC7A	0	5	0	6.85511	0	0.265134	0.999883
BLS I only	neoantigen	RNMT	0	4	0	7.53967	0	0.265141	0.999883
BLS I only	neoantigen	KCNB2	7	10	2	2.04264	6.47323	0.266288	0.999883
BLS I only	neoantigen	DSC3	0	5	0	6.58073	0	0.266313	0.999883
BLS I only	neoantigen	ODAM	0	3	0	9.01389	0	0.26639	0.999883
BLS I only	neoantigen	CCDC87	1	6	0	4.87044	0	0.266884	0.999883
BLS I only	neoantigen	RASAL2	0	6	0	6.01099	0	0.267285	0.999883
BLS I only	neoantigen	C6orf58	0	3	0	9.15154	0	0.267418	0.999883
BLS I only	neoantigen	ZFPM2	2	8	0	3.58571	0	0.267576	0.999883
BLS I only	neoantigen	TMEM200C	0	5	0	6.97437	0	0.267744	0.999883
BLS I only	neoantigen	C6orf15	0	4	0	7.61436	0	0.267767	0.999883
BLS I only	neoantigen	OR2T27	0	3	0	9.56268	0	0.26839	0.999883
BLS I only	neoantigen	DLG3	0	4	1	5.30276	15.8022	0.270706	0.999883
BLS I only	neoantigen	PALD1	0	3	1	5.44281	18.2326	0.270937	0.999883
BLS I only	neoantigen	C2orf78	1	6	0	4.59086	0	0.271156	0.999883
BLS I only	neoantigen	NPY1R	0	3	0	9.14875	0	0.271653	0.999883
BLS I only	neoantigen	OR5AS1	1	3	0	7.7304	0	0.272215	0.999883
BLS I only	neoantigen	HTR4	0	2	1	5.81049	21.1311	0.273044	0.999883
BLS I only	neoantigen	SLC45A1	1	4	1	3.72338	16.5416	0.273528	0.999883
BLS I only	neoantigen	DAB2	0	5	0	6.37712	0	0.275179	0.999883
BLS I only	neoantigen	MAN1C1	0	4	0	7.44016	0	0.275455	0.999883
BLS I only	neoantigen	OR51S1	2	3	1	3.92996	13.3577	0.275487	0.999883
BLS I only	neoantigen	RETNLB	0	2	0	13.4089	0	0.28135	0.999883
BLS I only	neoantigen	KLHL1	2	7	0	3.63616	0	0.28156	0.999883
BLS I only	neoantigen	PLEKHG4B	2	8	1	3.64911	5.21998	0.282927	0.999883
BLS I only	neoantigen	SNAP91	0	5	0	4.90754	15.0243	0.283598	0.999883
BLS I only	neoantigen	VGLL3	0	2	1	4.57581	26.2768	0.283806	0.999883
BLS I only	neoantigen	EREG	0	2	0	13.168	0	0.284223	0.999883
BLS I only	neoantigen	GNAZ	0	3	0	9.11963	0	0.286138	0.999883
BLS I only	neoantigen	PMFBP1	2	6	0	3.86821	0	0.286289	0.999883
BLS I only	neoantigen	NCKAP1L	2	2	1	1.0876	10.0737	0.286658	0.999883
BLS I only	neoantigen	GRIN2B	5	11	0	2.66269	0	0.287488	0.999883
BLS I only	neoantigen	OR4C13	1	3	0	7.45666	0	0.287508	0.999883
BLS I only	neoantigen	TLR10	1	5	0	4.97363	0	0.288633	0.999883
BLS I only	neoantigen	ZNF485	0	3	0	8.77837	0	0.28919	0.999883
BLS I only	neoantigen	CCDC8	0	4	0	7.14792	0	0.289608	0.999883
BLS I only	neoantigen	PDGFRA	0	5	0	6.30164	0	0.290015	0.999883
BLS I only	neoantigen	OR2Z1	2	4	0	5.37585	0	0.290068	0.999883
BLS I only	neoantigen	RIPPLY2	0	2	0	13.0602	0	0.290299	0.999883
BLS I only	neoantigen	LDHA	0	3	0	8.74954	0	0.290611	0.999883
BLS I only	neoantigen	ASXL3	2	14	1	3.31532	3.7337	0.291471	0.999883
BLS I only	neoantigen	ANK3	7	28	3	2.18494	2.72627	0.291587	0.999883
BLS I only	neoantigen	ZNF548	0	0	1	0	20.9128	0.291624	0.999883
BLS I only	neoantigen	CCER1	1	4	1	4.19455	11.4834	0.291814	0.999883
BLS I only	neoantigen	SEZ6L	3	9	0	3.17227	0	0.291832	0.999883
BLS I only	neoantigen	C1orf146	0	2	0	12.4767	0	0.293945	0.999883
BLS I only	neoantigen	MECOM	2	9	0	3.31137	0	0.294439	0.999883
BLS I only	neoantigen	LRTM1	3	5	0	4.00905	0	0.294913	0.999883
BLS I only	neoantigen	OTOR	0	2	0	12.918	0	0.295066	0.999883
BLS I only	neoantigen	ZAP70	0	4	0	7.19095	0	0.295391	0.999883
BLS I only	neoantigen	HERC2	3	13	0	2.5183	0	0.295395	0.999883
BLS I only	neoantigen	SLC22A6	1	3	1	4.11898	14.5956	0.295544	0.999883
BLS I only	neoantigen	NIPAL1	0	3	0	8.7897	0	0.296056	0.999883
BLS I only	neoantigen	FBXO40	0	4	0	7.04988	0	0.296982	0.999883
BLS I only	neoantigen	GCNT4	0	2	1	4.82431	23.085	0.297362	0.999883
BLS I only	neoantigen	TMPRSS11F	0	3	1	6.60114	10.4686	0.297993	0.999883
BLS I only	neoantigen	TPRG1	0	1	1	3.21522	36.0191	0.298012	0.999883
BLS I only	neoantigen	CHST15	2	5	0	4.4963	0	0.298093	0.999883
BLS I only	neoantigen	ACTRT1	0	3	0	8.72157	0	0.298452	0.999883
BLS I only	neoantigen	OPCML	0	3	0	8.60058	0	0.30054	0.999883
BLS I only	neoantigen	FCGBP	11	5	0	0.388765	0	0.301147	0.999883
BLS I only	neoantigen	NLRP5	3	8	0	3.15366	0	0.302286	0.999883
BLS I only	neoantigen	GPR152	1	3	1	3.81821	15.8897	0.303701	0.999883
BLS I only	neoantigen	SUCNR1	1	3	0	6.9156	0	0.303792	0.999883
BLS I only	neoantigen	CWH43	3	7	0	3.1994	0	0.305665	0.999883
BLS I only	neoantigen	PLCL2	2	7	0	3.62717	0	0.305671	0.999883
BLS I only	neoantigen	OLFML2A	0	4	0	6.92554	0	0.305972	0.999883
BLS I only	neoantigen	IL36B	0	1	1	5.31926	26.503	0.306063	0.999883
BLS I only	neoantigen	PTPRB	8	15	0	1.74605	0	0.306197	0.999883
BLS I only	neoantigen	AIRE	0	4	0	6.89801	0	0.306428	0.999883
BLS I only	neoantigen	SLC14A2	2	6	0	3.78196	5.63686	0.307469	0.999883
BLS I only	neoantigen	ADAMTS20	3	11	0	2.34164	0	0.308146	0.999883
BLS I only	neoantigen	TUSC2	0	2	0	12.5573	0	0.308735	0.999883
BLS I only	neoantigen	TBX20	0	4	0	6.92301	0	0.308785	0.999883
BLS I only	neoantigen	HEPACAM2	2	5	0	4.31657	0	0.30896	0.999883
BLS I only	neoantigen	GNB3	0	3	0	8.3866	0	0.309219	0.999883
BLS I only	neoantigen	WEE2	1	4	1	3.67874	13.8581	0.30943	0.999883
BLS I only	neoantigen	RGPD3	0	7	0	5.46652	6.37946	0.309795	0.999883
BLS I only	neoantigen	C1orf94	0	4	0	6.90146	0	0.310691	0.999883
BLS I only	neoantigen	C14orf119	0	2	0	12.1711	0	0.31196	0.999883
BLS I only	neoantigen	MYO9A	0	7	0	4.76346	0	0.312161	0.999883
BLS I only	neoantigen	APOB	12	21	0	1.51841	0	0.312648	0.999883
BLS I only	neoantigen	TXNDC2	2	4	1	2.8822	16.0198	0.312793	0.999883
BLS I only	neoantigen	WNT7A	1	2	1	3.86584	18.5146	0.312971	0.999883
BLS I only	neoantigen	AADACL2	0	2	0	5.23419	19.3103	0.313368	0.999883
BLS I only	neoantigen	GHR	1	5	0	4.69021	0	0.313394	0.999883
BLS I only	neoantigen	FSIP2	2	14	0	2.54083	0	0.313637	0.999883
BLS I only	neoantigen	CLEC6A	0	2	0	11.9665	0	0.313925	0.999883
BLS I only	neoantigen	ZZEF1	2	0	0	0	0	0.314263	0.999883
BLS I only	neoantigen	HTR3E	1	4	0	5.55895	0	0.31544	0.999883
BLS I only	neoantigen	KCND2	3	7	0	3.46926	0	0.316794	0.999883
BLS I only	neoantigen	ABCB1	1	6	0	4.27145	0	0.31693	0.999883
BLS I only	neoantigen	MAMDC2	0	4	0	6.61378	0	0.316958	0.999883
BLS I only	neoantigen	NCBP2L	0	2	0	12.0857	0	0.317193	0.999883
BLS I only	neoantigen	CCDC105	0	2	1	4.53436	22.1009	0.318891	0.999883
BLS I only	neoantigen	FMNL2	0	5	0	6.02203	0	0.318936	0.999883
BLS I only	neoantigen	OR4X1	1	3	0	6.97122	0	0.320107	0.999883
BLS I only	neoantigen	MCCC1	0	0	1	0	13.7833	0.321245	0.999883
BLS I only	neoantigen	RBM47	1	5	0	4.97071	0	0.321942	0.999883
BLS I only	neoantigen	PSG4	1	4	0	5.41248	0	0.323958	0.999883
BLS I only	neoantigen	DNM3	0	5	0	5.8546	0	0.324165	0.999883
BLS I only	neoantigen	RFPL3	0	3	0	8.30709	0	0.32452	0.999883
BLS I only	neoantigen	TMEM132A	0	5	0	6.02169	0	0.324877	0.999883
BLS I only	neoantigen	PROX2	0	3	0	4.52166	18.1952	0.325119	0.999883
BLS I only	neoantigen	AKAP9	1	1	2	0.287766	3.75413	0.32558	0.999883
BLS I only	neoantigen	TBC1D14	0	4	0	6.5607	0	0.325664	0.999883
BLS I only	neoantigen	STK31	5	9	0	2.44416	0	0.32648	0.999883
BLS I only	neoantigen	CAMK1D	0	3	0	8.15824	0	0.32739	0.999883
BLS I only	neoantigen	GPRC5C	0	3	0	8.04987	0	0.328081	0.999883
BLS I only	neoantigen	ADAM20	0	4	0	6.54083	0	0.328221	0.999883
BLS I only	neoantigen	OR52R1	1	2	1	3.23283	20.5828	0.330604	0.999883
BLS I only	neoantigen	FLG2	1	12	0	3.02105	0	0.331289	0.999883
BLS I only	neoantigen	IL1RAPL1	3	1	2	0.51102	6.49702	0.331675	0.999883
BLS I only	neoantigen	RASL10B	0	2	0	11.5932	0	0.331801	0.999883
BLS I only	neoantigen	RNF17	1	6	2	2.97449	7.79362	0.332082	0.999883
BLS I only	neoantigen	DUSP27	3	9	0	3.01244	0	0.33323	0.999883
BLS I only	neoantigen	GYPA	0	2	0	11.6241	0	0.333759	0.999883
BLS I only	neoantigen	MRPL4	0	3	0	7.88466	0	0.334238	0.999883
BLS I only	neoantigen	CX3CR1	1	3	0	6.6768	0	0.334515	0.999883
BLS I only	neoantigen	CYP21A2	0	3	0	7.86924	0	0.335984	0.999883
BLS I only	neoantigen	NWD1	4	8	2	2.32008	5.73796	0.336578	0.999883
BLS I only	neoantigen	AMPD1	1	5	0	4.6751	0	0.336813	0.999883
BLS I only	neoantigen	GNGT2	1	2	0	9.78132	0	0.338152	0.999883
BLS I only	neoantigen	PAPPA2	6	12	3	1.78329	4.75178	0.338795	0.999883
BLS I only	neoantigen	DOCK2	2	7	0	3.33	0	0.338818	0.999883
BLS I only	neoantigen	CDX1	0	3	0	8.08854	0	0.340371	0.999883
BLS I only	neoantigen	VAV2	0	3	1	4.69297	15.8339	0.341213	0.999883
BLS I only	neoantigen	GRIA4	0	4	1	5.20738	10.7808	0.341462	0.999883
BLS I only	neoantigen	DCLK3	0	4	0	6.57163	0	0.341652	0.999883
BLS I only	neoantigen	CHRND	1	4	0	5.20925	0	0.342166	0.999883
BLS I only	neoantigen	COL21A1	2	9	0	3.03071	0	0.342993	0.999883
BLS I only	neoantigen	NKG7	0	2	0	11.3185	0	0.343268	0.999883
BLS I only	neoantigen	OR52N2	1	3	0	6.65569	0	0.343699	0.999883
BLS I only	neoantigen	ELAVL2	0	3	0	7.77818	0	0.344012	0.999883
BLS I only	neoantigen	TENM2	2	9	0	3.07811	0	0.344629	0.999883
BLS I only	neoantigen	ADAMTS10	2	7	0	3.42466	0	0.344898	0.999883
BLS I only	neoantigen	UBE2V2	0	2	0	11.2948	0	0.344975	0.999883
BLS I only	neoantigen	NRXN1	1	7	0	3.77239	0	0.345824	0.999883
BLS I only	neoantigen	NPFFR2	0	3	0	7.57149	0	0.346358	0.999883
BLS I only	neoantigen	KLHL13	3	6	0	3.41483	0	0.346457	0.999883
BLS I only	neoantigen	SH3GL2	0	3	0	7.57607	0	0.347449	0.999883
BLS I only	neoantigen	SDK1	4	2	2	0.456059	4.48593	0.347829	0.999883
BLS I only	neoantigen	GP9	0	2	0	11.0848	0	0.34999	0.999883
BLS I only	neoantigen	MAATS1	0	4	0	6.22441	0	0.350421	0.999883
BLS I only	neoantigen	IFNA21	0	2	0	11.0739	0	0.350672	0.999883
BLS I only	neoantigen	LPAR1	2	4	0	4.75525	0	0.350887	0.999883
BLS I only	neoantigen	LRRC7	2	10	1	3.3677	3.16655	0.351045	0.999883
BLS I only	neoantigen	SYT12	0	3	0	7.72804	0	0.351467	0.999883
BLS I only	neoantigen	ASB17	1	3	0	6.39609	0	0.351473	0.999883
BLS I only	neoantigen	FLT4	3	5	2	1.78307	8.03786	0.352946	0.999883
BLS I only	neoantigen	SIGLEC1	5	11	0	2.4145	0	0.353299	0.999883
BLS I only	neoantigen	LGI1	1	4	0	4.99523	0	0.355099	0.999883
BLS I only	neoantigen	TAS2R8	0	2	0	10.8586	0	0.355638	0.999883
BLS I only	neoantigen	ZNF831	1	9	0	3.64294	0	0.356011	0.999883
BLS I only	neoantigen	TUBB8	0	3	0	7.72377	0	0.356325	0.999883
BLS I only	neoantigen	ADAM29	2	6	0	3.54049	0	0.356419	0.999883
BLS I only	neoantigen	LAD1	1	5	0	4.61365	0	0.357723	0.999883
BLS I only	neoantigen	PKDREJ	1	7	0	3.75818	0	0.357812	0.999883
BLS I only	neoantigen	GNLY	0	2	0	10.7378	0	0.358254	0.999883
BLS I only	neoantigen	CD244	2	4	0	4.37494	0	0.359015	0.999883
BLS I only	neoantigen	TMEM211	0	2	0	10.7507	0	0.359128	0.999883
BLS I only	neoantigen	STARD4	0	0	1	0	20.8083	0.359604	0.999883
BLS I only	neoantigen	OR4C11	1	3	0	6.43475	0	0.359771	0.999883
BLS I only	neoantigen	KLF5	0	1	1	2.19516	30.189	0.360089	0.999883
BLS I only	neoantigen	SLC13A3	0	2	1	4.89521	16.4521	0.361978	0.999883
BLS I only	neoantigen	NID1	0	5	0	5.46839	0	0.363549	0.999883
BLS I only	neoantigen	GKN1	0	2	0	10.6601	0	0.363668	0.999883
BLS I only	neoantigen	CILP	1	6	0	4.04903	0	0.363893	0.999883
BLS I only	neoantigen	AKAP6	1	9	0	3.42002	0	0.364405	0.999883
BLS I only	neoantigen	CA10	2	4	0	4.4719	0	0.364774	0.999883
BLS I only	neoantigen	PURG	0	3	0	7.63553	0	0.366164	0.999883
BLS I only	neoantigen	MGAM	3	12	2	2.7781	3.4235	0.366587	0.999883
BLS I only	neoantigen	NLRP12	0	4	0	6.10451	0	0.366774	0.999883
BLS I only	neoantigen	UNC79	3	11	0	2.45935	0	0.366881	0.999883
BLS I only	neoantigen	TTLL9	0	3	0	7.32459	0	0.367367	0.999883
BLS I only	neoantigen	SLITRK4	2	6	0	3.70744	0	0.3676	0.999883
BLS I only	neoantigen	SSTR3	0	3	0	7.63103	0	0.368045	0.999883
BLS I only	neoantigen	PKM	0	1	1	1.99991	29.5682	0.368068	0.999883
BLS I only	neoantigen	AKAP4	0	4	0	6.10559	0	0.368156	0.999883
BLS I only	neoantigen	OR51V1	2	2	1	2.82952	16.5956	0.37078	0.999883
BLS I only	neoantigen	KRAS	0	2	0	10.5439	0	0.371378	0.999883
BLS I only	neoantigen	CNBD1	0	2	1	4.89304	15.7469	0.371414	0.999883
BLS I only	neoantigen	PRPSAP1	0	3	0	7.43494	0	0.37174	0.999883
BLS I only	neoantigen	SGK2	0	3	0	7.3555	0	0.371864	0.999883
BLS I only	neoantigen	HNF4A	1	4	0	5.06443	0	0.372065	0.999883
BLS I only	neoantigen	ACSM2A	2	5	0	3.68888	0	0.372537	0.999883
BLS I only	neoantigen	TIMD4	0	3	0	7.3514	0	0.373992	0.999883
BLS I only	neoantigen	SCARA5	1	4	0	4.9475	0	0.37406	0.999883
BLS I only	neoantigen	OR51A2	1	3	0	6.21315	0	0.374152	0.999883
BLS I only	neoantigen	ZNF208	2	7	0	3.50253	0	0.374352	0.999883
BLS I only	neoantigen	OR5M1	1	3	0	6.32957	0	0.374368	0.999883
BLS I only	neoantigen	ZG16B	0	2	0	10.3524	0	0.374564	0.999883
BLS I only	neoantigen	LPA	1	8	0	3.25349	0	0.374732	0.999883
BLS I only	neoantigen	CMYA5	2	14	0	2.68785	0	0.374768	0.999883
BLS I only	neoantigen	MAP9	0	4	0	6.12825	0	0.374871	0.999883
BLS I only	neoantigen	TOX2	1	3	0	2.90019	16.6783	0.375186	0.999883
BLS I only	neoantigen	FLAD1	0	2	1	3.72512	20.5143	0.37548	0.999883
BLS I only	neoantigen	RERGL	0	2	0	10.4054	0	0.376001	0.999883
BLS I only	neoantigen	OR13G1	4	4	0	4.22727	0	0.376438	0.999883
BLS I only	neoantigen	NDST4	0	4	0	5.80337	0	0.377327	0.999883
BLS I only	neoantigen	DYTN	0	3	0	7.11061	0	0.37848	0.999883
BLS I only	neoantigen	BHMT	0	3	0	7.20975	0	0.378627	0.999883
BLS I only	neoantigen	OR8J3	1	3	0	6.15145	0	0.379354	0.999883
BLS I only	neoantigen	PRSS55	0	3	0	7.30262	0	0.379398	0.999883
BLS I only	neoantigen	KIRREL2	0	4	0	6.04492	0	0.380755	0.999883
BLS I only	neoantigen	TUBA3C	0	3	0	7.3744	0	0.38084	0.999883
BLS I only	neoantigen	ENAM	1	8	1	3.76526	4.62595	0.381226	0.999883
BLS I only	neoantigen	KIAA0319	1	6	0	3.96373	0	0.38327	0.999883
BLS I only	neoantigen	ADAM32	0	4	0	5.65856	0	0.384226	0.999883
BLS I only	neoantigen	CYP2S1	0	3	0	7.24722	0	0.384369	0.999883
BLS I only	neoantigen	GHRHR	1	0	1	0	10.6941	0.385816	0.999883
BLS I only	neoantigen	EPHA7	2	7	1	3.44421	3.93992	0.38639	0.999883
BLS I only	neoantigen	FFAR1	1	3	0	6.04576	0	0.386959	0.999883
BLS I only	neoantigen	ATP9A	0	4	0	5.70879	0	0.387466	0.999883
BLS I only	neoantigen	HDAC9	3	8	0	2.76746	0	0.387966	0.999883
BLS I only	neoantigen	LRRC58	0	3	0	7.19733	0	0.388567	0.999883
BLS I only	neoantigen	CCDC40	3	0	0	0	0	0.389893	0.999883
BLS I only	neoantigen	BTNL8	1	4	0	4.81223	0	0.390063	0.999883
BLS I only	neoantigen	SGCZ	1	3	0	5.76201	0	0.390116	0.999883
BLS I only	neoantigen	OR8D4	1	3	0	6.07432	0	0.391182	0.999883
BLS I only	neoantigen	RIT2	0	2	0	9.94725	0	0.391329	0.999883
BLS I only	neoantigen	SULT6B1	1	2	1	4.15661	11.6159	0.392482	0.999883
BLS I only	neoantigen	MEFV	2	6	0	3.56032	0	0.392911	0.999883
BLS I only	neoantigen	KIF4B	1	6	0	3.84032	0	0.392932	0.999883
BLS I only	neoantigen	PLEC	5	1	0	0.177863	0	0.395026	0.999883
BLS I only	neoantigen	FSIP1	0	2	0	3.66043	19.1186	0.395256	0.999883
BLS I only	neoantigen	KRT23	0	3	0	7.02388	0	0.395653	0.999883
BLS I only	neoantigen	OR51E2	3	4	0	4.28391	0	0.395806	0.999883
BLS I only	neoantigen	MRPS35	0	1	1	2.64337	24.8241	0.396225	0.999883
BLS I only	neoantigen	FGL2	0	3	0	7.03109	0	0.396396	0.999883
BLS I only	neoantigen	CNR1	5	4	1	2.56779	9.07366	0.397657	0.999883
BLS I only	neoantigen	JPH1	0	4	0	5.96584	0	0.397769	0.999883
BLS I only	neoantigen	SCN2A	7	12	0	1.9285	0	0.398653	0.999883
BLS I only	neoantigen	MAEL	0	3	0	6.74354	0	0.398824	0.999883
BLS I only	neoantigen	AGXT2	1	4	0	4.64833	0	0.398836	0.999883
BLS I only	neoantigen	OR5H14	1	3	0	5.92296	0	0.399837	0.999883
BLS I only	neoantigen	OR12D3	1	3	0	5.90461	0	0.400239	0.999883
BLS I only	neoantigen	FMN2	8	4	1	0.358708	1.89626	0.40047	0.999883
BLS I only	neoantigen	LGI2	1	4	0	4.72118	0	0.400609	0.999883
BLS I only	neoantigen	FAM135B	4	10	1	2.75639	2.91947	0.401671	0.999883
BLS I only	neoantigen	NEFM	0	5	0	5.43414	0	0.402084	0.999883
BLS I only	neoantigen	XDH	6	10	0	2.15421	0	0.402947	0.999883
BLS I only	neoantigen	CATSPERD	3	6	0	3.18869	4.21542	0.403393	0.999883
BLS I only	neoantigen	OR52H1	1	3	0	5.8717	0	0.403519	0.999883
BLS I only	neoantigen	MACROD2	0	2	1	4.08125	16.541	0.405169	0.999883
BLS I only	neoantigen	GFAP	0	3	0	6.81023	0	0.407634	0.999883
BLS I only	neoantigen	PPP4R4	3	7	0	3.18605	3.10122	0.407873	0.999883
BLS I only	neoantigen	SLC27A6	0	3	0	6.69959	0	0.408539	0.999883
BLS I only	neoantigen	TRPC6	1	5	0	4.05892	0	0.408635	0.999883
BLS I only	neoantigen	CYP3A4	0	3	0	6.88266	0	0.409105	0.999883
BLS I only	neoantigen	OR5H6	1	3	0	5.8155	0	0.409304	0.999883
BLS I only	neoantigen	CPNE1	0	3	0	6.73946	0	0.410501	0.999883
BLS I only	neoantigen	GJC1	0	1	1	2.49468	23.8053	0.410713	0.999883
BLS I only	neoantigen	FLT3	1	5	0	3.87413	0	0.412163	0.999883
BLS I only	neoantigen	DOK2	1	4	0	4.74361	0	0.412879	0.999883
BLS I only	neoantigen	ATM	3	1	0	0.183931	0	0.412915	0.999883
BLS I only	neoantigen	NXPE1	0	2	1	4.51792	14.3302	0.413036	0.999883
BLS I only	neoantigen	CLEC4F	2	4	0	4.03626	0	0.413125	0.999883
BLS I only	neoantigen	DGKB	1	5	0	3.93891	0	0.413456	0.999883
BLS I only	neoantigen	AKR1C3	1	3	0	5.57367	0	0.414295	0.999883
BLS I only	neoantigen	KYNU	1	2	1	2.956	15.5044	0.414567	0.999883
BLS I only	neoantigen	SPATA31E1	2	8	0	2.96888	0	0.415142	0.999883
BLS I only	neoantigen	FGFR4	0	4	0	5.70475	0	0.415714	0.999883
BLS I only	neoantigen	EXD1	1	4	0	4.43491	0	0.416223	0.999883
BLS I only	neoantigen	KCNJ6	2	4	0	4.20683	0	0.416855	0.999883
BLS I only	neoantigen	PTGFR	1	2	1	3.70784	12.0519	0.417068	0.999883
BLS I only	neoantigen	FMO5	0	3	0	6.46755	0	0.417387	0.999883
BLS I only	neoantigen	ZNF583	0	3	0	6.41785	0	0.417403	0.999883
BLS I only	neoantigen	SLC8A1	5	4	1	1.28263	6.93137	0.417901	0.999883
BLS I only	neoantigen	NXF3	1	4	0	4.48779	0	0.419213	0.999883
BLS I only	neoantigen	NPY5R	0	1	1	2.75834	22.2923	0.4197	0.999883
BLS I only	neoantigen	CIB2	0	2	0	9.43108	0	0.421243	0.999883
BLS I only	neoantigen	LCA5	0	4	0	5.62279	0	0.421284	0.999883
BLS I only	neoantigen	ASAH2	3	7	1	3.0806	3.45149	0.422265	0.999883
BLS I only	neoantigen	SCN8A	2	7	0	3.06122	0	0.422938	0.999883
BLS I only	neoantigen	PHF20	1	6	0	3.74924	0	0.423791	0.999883
BLS I only	neoantigen	ZFP37	0	2	1	3.70805	16.7504	0.424002	0.999883
BLS I only	neoantigen	MUC16	42	102	2	1.35883	0.668732	0.424676	0.999883
BLS I only	neoantigen	PSG2	2	4	0	4.16054	0	0.424932	0.999883
BLS I only	neoantigen	TMC7	0	3	0	6.46712	0	0.425675	0.999883
BLS I only	neoantigen	SPACA3	0	2	0	9.09892	0	0.42579	0.999883
BLS I only	neoantigen	CLCA4	4	8	0	2.43451	0	0.426209	0.999883
BLS I only	neoantigen	HYAL4	0	3	0	6.43076	0	0.42624	0.999883
BLS I only	neoantigen	RUNDC3B	0	3	0	6.4011	0	0.427118	0.999883
BLS I only	neoantigen	JARID2	0	4	1	4.27418	10.5956	0.428159	0.999883
BLS I only	neoantigen	FOXD4L3	0	3	0	6.81316	0	0.42951	0.999883
BLS I only	neoantigen	TMEM26	0	1	0	3.39054	19.7173	0.430109	0.999883
BLS I only	neoantigen	MGAT4C	0	3	0	6.56555	0	0.430459	0.999883
BLS I only	neoantigen	ETNPPL	0	3	0	6.54971	0	0.430891	0.999883
BLS I only	neoantigen	OR5K4	1	3	0	5.69953	0	0.431558	0.999883
BLS I only	neoantigen	FBXO15	0	3	0	6.5034	0	0.431734	0.999883
BLS I only	neoantigen	SEC14L4	2	4	0	4.00041	0	0.43189	0.999883
BLS I only	neoantigen	FFAR4	1	1	0	1.81062	20.0899	0.432323	0.999883
BLS I only	neoantigen	SLCO1B3	3	6	0	3.02987	0	0.432447	0.999883
BLS I only	neoantigen	TMCO5A	0	2	0	8.79784	0	0.432501	0.999883
BLS I only	neoantigen	C2orf80	0	2	0	9.0242	0	0.432697	0.999883
BLS I only	neoantigen	CNGA4	0	3	0	6.54497	0	0.432873	0.999883
BLS I only	neoantigen	SLC34A2	0	3	0	6.51501	0	0.433014	0.999883
BLS I only	neoantigen	LRRIQ4	0	3	0	6.60868	0	0.434217	0.999883
BLS I only	neoantigen	DNAH8	12	27	1	1.53648	0.396415	0.434485	0.999883
BLS I only	neoantigen	SLC31A1	0	2	0	9.12031	0	0.434828	0.999883
BLS I only	neoantigen	GALNT8	1	4	0	4.32687	0	0.437842	0.999883
BLS I only	neoantigen	OR2M5	1	3	0	5.50587	0	0.437891	0.999883
BLS I only	neoantigen	CNNM4	1	2	1	1.85626	19.1288	0.43834	0.999883
BLS I only	neoantigen	DBX2	0	3	0	6.52218	0	0.438834	0.999883
BLS I only	neoantigen	SEMG2	0	3	0	6.08328	0	0.439227	0.999883
BLS I only	neoantigen	ACTL8	2	4	0	4.12387	0	0.43924	0.999883
BLS I only	neoantigen	UNC5A	0	2	1	3.33353	17.1866	0.43995	0.999883
BLS I only	neoantigen	SYNPO2	1	7	0	3.44935	0	0.440147	0.999883
BLS I only	neoantigen	SPINT1	0	3	0	6.48994	0	0.440648	0.999883
BLS I only	neoantigen	OOEP	0	2	0	8.88686	0	0.441378	0.999883
BLS I only	neoantigen	DRD5	2	4	0	3.99151	0	0.442061	0.999883
BLS I only	neoantigen	ST6GAL2	1	4	0	4.44992	0	0.442226	0.999883
BLS I only	neoantigen	FAM47A	2	7	1	2.66249	7.82254	0.442252	0.999883
BLS I only	neoantigen	FRY	7	3	0	0.375375	0	0.442811	0.999883
BLS I only	neoantigen	STK10	0	4	0	5.35117	0	0.443115	0.999883
BLS I only	neoantigen	AKR1B10	1	3	0	5.22824	0	0.443752	0.999883
BLS I only	neoantigen	UGT2B4	0	2	1	4.21049	13.4337	0.446693	0.999883
BLS I only	neoantigen	ST8SIA4	1	3	0	5.23103	0	0.447481	0.999883
BLS I only	neoantigen	COL7A1	3	14	0	1.99822	0	0.447716	0.999883
BLS I only	neoantigen	RRBP1	2	0	0	0	0	0.448009	0.999883
BLS I only	neoantigen	UGT1A10	0	3	0	6.3827	0	0.448041	0.999883
BLS I only	neoantigen	TSPAN2	0	2	0	8.71858	0	0.448252	0.999883
BLS I only	neoantigen	FRK	0	3	0	6.18265	0	0.448428	0.999883
BLS I only	neoantigen	ARHGAP36	1	4	0	4.42109	0	0.448664	0.999883
BLS I only	neoantigen	MYO16	1	7	0	3.37989	0	0.449011	0.999883
BLS I only	neoantigen	GSTM3	0	2	0	8.40083	0	0.449014	0.999883
BLS I only	neoantigen	FREM2	1	8	1	3.29116	5.62655	0.449618	0.999883
BLS I only	neoantigen	RHOXF1	0	2	0	8.75565	0	0.449949	0.999883
BLS I only	neoantigen	IDO2	0	1	1	2.56519	20.217	0.450908	0.999883
BLS I only	neoantigen	CTIF	1	4	0	4.40032	0	0.450934	0.999883
BLS I only	neoantigen	ACTL9	0	3	0	6.52312	0	0.451483	0.999883
BLS I only	neoantigen	ATP2B2	6	1	0	0.254348	3.33254	0.452379	0.999883
BLS I only	neoantigen	C7	0	4	0	5.1523	0	0.452898	0.999883
BLS I only	neoantigen	ATL1	0	3	0	5.97289	0	0.452928	0.999883
BLS I only	neoantigen	LRRC4C	1	4	0	4.42898	0	0.454917	0.999883
BLS I only	neoantigen	ASPG	0	3	0	6.29916	0	0.455149	0.999883
BLS I only	neoantigen	PDE3A	2	7	0	2.98861	0	0.455308	0.999883
BLS I only	neoantigen	CLDN19	0	2	0	8.53916	0	0.456487	0.999883
BLS I only	neoantigen	TMEM133	1	2	0	7.45945	0	0.457205	0.999883
BLS I only	neoantigen	PLCB4	4	8	0	2.21473	0	0.457732	0.999883
BLS I only	neoantigen	ZNF214	0	3	0	5.80344	0	0.458474	0.999883
BLS I only	neoantigen	LY96	1	2	0	7.30099	0	0.45864	0.999883
BLS I only	neoantigen	PTPN22	0	4	0	5.09099	0	0.459198	0.999883
BLS I only	neoantigen	CDC25C	0	3	0	6.0998	0	0.460566	0.999883
BLS I only	neoantigen	ANKRD33	3	5	0	3.23242	0	0.460571	0.999883
BLS I only	neoantigen	TENM3	4	14	1	2.49764	1.63372	0.461486	0.999883
BLS I only	neoantigen	ARHGAP29	1	6	0	3.39224	0	0.462586	0.999883
BLS I only	neoantigen	HOOK1	1	4	0	4.02826	0	0.462908	0.999883
BLS I only	neoantigen	APCS	0	2	0	8.28746	0	0.463433	0.999883
BLS I only	neoantigen	PARP12	1	4	0	4.08747	0	0.464885	0.999883
BLS I only	neoantigen	SERPING1	0	3	0	6.20287	0	0.465684	0.999883
BLS I only	neoantigen	DYNAP	0	2	0	8.42318	0	0.466855	0.999883
BLS I only	neoantigen	TAS2R39	2	3	0	4.59962	0	0.467322	0.999883
BLS I only	neoantigen	LRRC55	1	3	0	5.15764	0	0.469052	0.999883
BLS I only	neoantigen	CDH23	4	10	0	2.31847	0	0.469206	0.999883
BLS I only	neoantigen	HSD17B3	0	2	0	8.24139	0	0.46962	0.999883
BLS I only	neoantigen	CPS1	1	6	0	3.31127	0	0.470355	0.999883
BLS I only	neoantigen	LRRC3B	4	4	0	3.63599	0	0.470465	0.999883
BLS I only	neoantigen	SLC13A1	3	5	1	3.1342	3.93431	0.471085	0.999883
BLS I only	neoantigen	NRP1	0	4	0	4.98987	0	0.471087	0.999883
BLS I only	neoantigen	PTPN13	3	1	0	0.201273	0	0.471859	0.999883
BLS I only	neoantigen	PRSS50	2	3	1	3.16661	7.66924	0.473107	0.999883
BLS I only	neoantigen	ZNF678	0	3	0	5.9431	0	0.473735	0.999883
BLS I only	neoantigen	NUDT21	0	2	0	8.07446	0	0.473926	0.999883
BLS I only	neoantigen	AHCY	1	1	1	1.54584	17.5832	0.474412	0.999883
BLS I only	neoantigen	SLFN11	1	5	0	3.79056	0	0.474445	0.999883
BLS I only	neoantigen	ZNF823	0	2	1	4.12381	12.2379	0.47491	0.999883
BLS I only	neoantigen	SLC22A13	1	2	1	2.78072	12.9112	0.475121	0.999883
BLS I only	neoantigen	ARHGEF5	1	7	0	3.2398	0	0.47615	0.999883
BLS I only	neoantigen	ULK4	1	6	0	3.54668	4.57702	0.476186	0.999883
BLS I only	neoantigen	OR2M2	1	3	0	5.15374	0	0.476402	0.999883
BLS I only	neoantigen	ZMYND15	0	2	0	2.86755	16.5684	0.477026	0.999883
BLS I only	neoantigen	OR8U1	0	2	0	8.2708	0	0.477585	0.999883
BLS I only	neoantigen	DDX3X	0	1	1	1.58777	19.4689	0.477687	0.999883
BLS I only	neoantigen	MYO1F	1	4	0	3.09393	8.79701	0.477723	0.999883
BLS I only	neoantigen	PIK3AP1	2	6	0	3.19066	0	0.478845	0.999883
BLS I only	neoantigen	TPTE2	0	3	0	5.64909	0	0.478879	0.999883
BLS I only	neoantigen	MMP27	0	3	0	5.82452	0	0.479009	0.999883
BLS I only	neoantigen	ERBB4	1	6	0	3.23606	0	0.479033	0.999883
BLS I only	neoantigen	PLG	3	7	0	2.62473	0	0.479389	0.999883
BLS I only	neoantigen	AK5	0	3	0	5.94293	0	0.479445	0.999883
BLS I only	neoantigen	TRERF1	3	8	1	2.754	3.63025	0.479702	0.999883
BLS I only	neoantigen	C9orf43	0	3	0	5.82184	0	0.480009	0.999883
BLS I only	neoantigen	GRIK3	3	6	1	2.90532	4.01195	0.480783	0.999883
BLS I only	neoantigen	FGF6	0	2	0	8.20664	0	0.481286	0.999883
BLS I only	neoantigen	OR6Y1	0	2	0	8.20342	0	0.482007	0.999883
BLS I only	neoantigen	OR52A1	2	3	0	4.61466	0	0.48345	0.999883
BLS I only	neoantigen	DEFB110	0	1	0	18.5713	0	0.484893	0.999883
BLS I only	neoantigen	RASGRP2	0	3	0	5.85918	0	0.485234	0.999883
BLS I only	neoantigen	OR4A47	2	3	0	4.64248	0	0.485254	0.999883
BLS I only	neoantigen	KCNH8	0	4	0	4.98275	0	0.485977	0.999883
BLS I only	neoantigen	GPR50	0	3	0	6.12543	0	0.486092	0.999883
BLS I only	neoantigen	ACER1	3	2	1	2.78299	9.57285	0.486305	0.999883
BLS I only	neoantigen	GABPB2	0	1	1	2.33416	18.1103	0.487478	0.999883
BLS I only	neoantigen	ADAMTS18	4	8	0	2.16061	0	0.488041	0.999883
BLS I only	neoantigen	TRIM40	0	2	0	7.72785	0	0.488528	0.999883
BLS I only	neoantigen	OR10A3	0	2	0	7.99405	0	0.48866	0.999883
BLS I only	neoantigen	IQSEC3	0	2	1	2.2669	17.7613	0.489375	0.999883
BLS I only	neoantigen	ZNF99	4	8	0	2.51112	0	0.490188	0.999883
BLS I only	neoantigen	CRYBB2	0	2	0	7.85769	0	0.490268	0.999883
BLS I only	neoantigen	UBE2E2	0	2	0	7.8408	0	0.490555	0.999883
BLS I only	neoantigen	TPH2	0	1	1	2.03872	18.3592	0.490777	0.999883
BLS I only	neoantigen	OR5P2	0	2	0	8.01201	0	0.490853	0.999883
BLS I only	neoantigen	OR2A25	2	3	0	4.57913	0	0.491102	0.999883
BLS I only	neoantigen	MS4A4A	0	2	0	7.93411	0	0.491229	0.999883
BLS I only	neoantigen	NNMT	0	2	0	8.00253	0	0.49166	0.999883
BLS I only	neoantigen	TCHHL1	3	7	0	2.65796	0	0.491709	0.999883
BLS I only	neoantigen	VTCN1	0	2	0	7.95168	0	0.491951	0.999883
BLS I only	neoantigen	SEC14L3	1	3	0	4.88235	0	0.49211	0.999883
BLS I only	neoantigen	SLC17A6	1	2	1	2.7094	12.3874	0.492168	0.999883
BLS I only	neoantigen	GIMAP7	0	2	0	7.98707	0	0.492558	0.999883
BLS I only	neoantigen	CNTN5	3	7	1	2.25226	4.54944	0.493069	0.999883
BLS I only	neoantigen	OR5L1	2	3	0	4.67037	0	0.493302	0.999883
BLS I only	neoantigen	PKD1L1	2	8	0	2.50589	0	0.493436	0.999883
BLS I only	neoantigen	MYH15	4	8	0	2.09225	0	0.493718	0.999883
BLS I only	neoantigen	SLCO6A1	1	4	0	4.08843	0	0.49411	0.999883
BLS I only	neoantigen	CYP3A7	1	4	0	4.08051	0	0.494304	0.999883
BLS I only	neoantigen	SFXN2	0	2	0	7.74441	0	0.494306	0.999883
BLS I only	neoantigen	DNAH11	3	12	1	2.62018	1.44051	0.495465	0.999883
BLS I only	neoantigen	APOL4	0	2	0	7.70183	0	0.495465	0.999883
BLS I only	neoantigen	SLC2A12	0	3	0	5.9023	0	0.495482	0.999883
BLS I only	neoantigen	CDRT1	0	2	1	3.66248	12.7289	0.495588	0.999883
BLS I only	neoantigen	OR2W1	0	2	0	7.90009	0	0.496696	0.999883
BLS I only	neoantigen	KIF12	0	3	0	5.5931	0	0.497589	0.999883
BLS I only	neoantigen	SFXN5	0	2	0	7.74233	0	0.497851	0.999883
BLS I only	neoantigen	LIAS	0	1	1	2.5907	16.8359	0.499852	0.999883
BLS I only	neoantigen	DLGAP3	1	4	1	2.47684	11.3423	0.50095	0.999883
BLS I only	neoantigen	MCF2L2	0	4	0	4.71022	0	0.500952	0.999883
BLS I only	neoantigen	ACSS3	2	5	1	2.9167	5.7025	0.501875	0.999883
BLS I only	neoantigen	CLEC1A	0	2	0	7.48784	0	0.502204	0.999883
BLS I only	neoantigen	MME	0	3	0	5.30645	0	0.502501	0.999883
BLS I only	neoantigen	TEC	0	3	0	5.49057	0	0.502606	0.999883
BLS I only	neoantigen	PI4KA	5	1	1	0.229931	1.97784	0.503749	0.999883
BLS I only	neoantigen	SDPR	2	4	0	3.86432	0	0.503953	0.999883
BLS I only	neoantigen	TMPRSS3	0	1	1	1.95509	17.5486	0.504988	0.999883
BLS I only	neoantigen	LHCGR	0	3	0	5.69348	0	0.505212	0.999883
BLS I only	neoantigen	OR8H2	2	3	0	4.58605	0	0.505256	0.999883
BLS I only	neoantigen	GBP4	0	3	0	5.63907	0	0.505293	0.999883
BLS I only	neoantigen	TRIO	3	3	2	0.748077	4.75552	0.505583	0.999883
BLS I only	neoantigen	FAT3	6	18	1	2.14623	1.47871	0.505667	0.999883
BLS I only	neoantigen	RAG2	1	1	1	1.18093	15.6238	0.505747	0.999883
BLS I only	neoantigen	CERS1	0	2	0	7.5706	0	0.505815	0.999883
BLS I only	neoantigen	SLC1A6	2	4	0	3.76206	0	0.505985	0.999883
BLS I only	neoantigen	KLRC4	1	2	0	6.39053	0	0.50599	0.999883
BLS I only	neoantigen	OR5M11	0	2	0	7.87393	0	0.506777	0.999883
BLS I only	neoantigen	ZKSCAN8	0	2	1	3.77678	11.7891	0.507545	0.999883
BLS I only	neoantigen	GTSE1	0	4	0	4.97834	0	0.50859	0.999883
BLS I only	neoantigen	FPR1	0	2	0	7.68359	0	0.508605	0.999883
BLS I only	neoantigen	DRC1	0	3	0	5.45383	0	0.509222	0.999883
BLS I only	neoantigen	PTPRR	1	4	0	3.85798	0	0.510463	0.999883
BLS I only	neoantigen	ITGAX	4	4	2	1.41285	5.7814	0.510623	0.999883
BLS I only	neoantigen	DPY19L4	0	3	0	5.33995	0	0.511793	0.999883
BLS I only	neoantigen	HSD17B2	1	1	1	1.63408	15.3047	0.512051	0.999883
BLS I only	neoantigen	SGCG	0	2	0	7.31509	0	0.51305	0.999883
BLS I only	neoantigen	COL8A1	1	6	0	3.50204	0	0.513484	0.999883
BLS I only	neoantigen	GTPBP3	1	1	1	1.1144	15.0391	0.513927	0.999883
BLS I only	neoantigen	RELN	6	11	0	1.33289	0	0.514106	0.999883
BLS I only	neoantigen	WDR64	1	5	0	3.3621	0	0.514321	0.999883
BLS I only	neoantigen	SLAIN1	0	1	1	1.50631	17.0218	0.514758	0.999883
BLS I only	neoantigen	PCDHGB1	4	1	1	0.31303	4.44226	0.516158	0.999883
BLS I only	neoantigen	U2AF1L4	0	2	0	7.46873	0	0.516317	0.999883
BLS I only	neoantigen	OR56B4	0	2	0	7.49754	0	0.517285	0.999883
BLS I only	neoantigen	DNAH10	10	14	0	1.21123	0	0.517364	0.999883
BLS I only	neoantigen	C14orf39	0	3	0	5.37659	0	0.517366	0.999883
BLS I only	neoantigen	OR10R2	0	2	0	7.62126	0	0.518187	0.999883
BLS I only	neoantigen	COBLL1	0	5	0	4.40753	0	0.518428	0.999883
BLS I only	neoantigen	PARD3B	0	5	0	4.31146	0	0.519905	0.999883
BLS I only	neoantigen	PRPF8	4	1	0	0.234728	0	0.520204	0.999883
BLS I only	neoantigen	OR10J3	2	3	0	4.39825	0	0.521381	0.999883
BLS I only	neoantigen	CENPE	0	5	0	3.76054	0	0.522262	0.999883
BLS I only	neoantigen	OR52E8	0	2	0	7.38002	0	0.52239	0.999883
BLS I only	neoantigen	SECTM1	0	2	0	7.27343	0	0.523194	0.999883
BLS I only	neoantigen	LRTM2	1	3	0	4.68952	0	0.523337	0.999883
BLS I only	neoantigen	STRA6	0	1	1	1.96627	16.4466	0.523342	0.999883
BLS I only	neoantigen	HDAC7	0	4	0	4.7327	0	0.523446	0.999883
BLS I only	neoantigen	MAP1A	1	8	1	2.80604	6.63573	0.52398	0.999883
BLS I only	neoantigen	LRFN5	0	3	0	5.52994	0	0.524185	0.999883
BLS I only	neoantigen	KCNA5	1	4	0	4.0805	0	0.5246	0.999883
BLS I only	neoantigen	CPA2	1	3	0	4.48918	0	0.525408	0.999883
BLS I only	neoantigen	EVPL	7	10	0	1.69335	4.31777	0.525522	0.999883
BLS I only	neoantigen	DMXL2	0	6	0	3.41713	0	0.526638	0.999883
BLS I only	neoantigen	SLITRK6	2	4	1	2.14706	10.1294	0.527748	0.999883
BLS I only	neoantigen	BEST3	1	4	0	3.8431	0	0.528099	0.999883
BLS I only	neoantigen	STOML3	0	2	0	7.21276	0	0.52812	0.999883
BLS I only	neoantigen	ZNF91	0	4	0	4.71485	0	0.528398	0.999883
BLS I only	neoantigen	ANKS1B	1	6	0	3.21484	0	0.528658	0.999883
BLS I only	neoantigen	EMB	2	3	0	4.07152	0	0.528816	0.999883
BLS I only	neoantigen	PRAMEF20	1	3	0	4.62091	0	0.52946	0.999883
BLS I only	neoantigen	FAP	1	4	0	3.5052	0	0.529878	0.999883
BLS I only	neoantigen	BAAT	1	3	0	4.45007	0	0.530674	0.999883
BLS I only	neoantigen	GPR20	0	2	0	7.41012	0	0.530676	0.999883
BLS I only	neoantigen	TFAP2C	0	3	0	5.56934	0	0.530693	0.999883
BLS I only	neoantigen	POU6F2	1	4	0	3.72608	0	0.530816	0.999883
BLS I only	neoantigen	CPM	1	3	0	4.50481	0	0.530859	0.999883
BLS I only	neoantigen	TMPRSS11E	1	3	0	4.36062	0	0.531807	0.999883
BLS I only	neoantigen	B3GNT7	1	3	0	4.59699	0	0.532463	0.999883
BLS I only	neoantigen	TMEM132D	1	5	0	3.52085	0	0.532554	0.999883
BLS I only	neoantigen	MTNR1A	0	2	0	7.23998	0	0.533047	0.999883
BLS I only	neoantigen	ZNF354A	0	3	0	5.26474	0	0.533861	0.999883
BLS I only	neoantigen	AHNAK	1	8	1	2.09193	11.2549	0.534327	0.999883
BLS I only	neoantigen	ABCB4	3	3	2	1.21514	5.65952	0.53438	0.999883
BLS I only	neoantigen	DHTKD1	2	0	0	0	0	0.535374	0.999883
BLS I only	neoantigen	CSF1	2	5	0	3.15755	0	0.535522	0.999883
BLS I only	neoantigen	IL17A	1	2	0	6.24859	0	0.536825	0.999883
BLS I only	neoantigen	ANPEP	0	3	0	5.29264	0	0.537201	0.999883
BLS I only	neoantigen	SCN1A	8	12	0	1.4675	0	0.537551	0.999883
BLS I only	neoantigen	OR5B3	2	3	0	4.33586	0	0.537673	0.999883
BLS I only	neoantigen	OR51F2	0	2	0	7.13452	0	0.537951	0.999883
BLS I only	neoantigen	RXFP2	0	3	0	5.11251	0	0.538896	0.999883
BLS I only	neoantigen	ABCC1	1	4	0	3.14898	6.53165	0.539171	0.999883
BLS I only	neoantigen	OR52B2	2	3	0	4.2692	0	0.539645	0.999883
BLS I only	neoantigen	FRMPD1	1	6	0	3.22065	0	0.540026	0.999883
BLS I only	neoantigen	RXFP1	1	4	0	3.58958	0	0.54071	0.999883
BLS I only	neoantigen	TSHR	0	3	0	5.41108	0	0.5413	0.999883
BLS I only	neoantigen	ZBED2	0	2	0	7.0706	0	0.541923	0.999883
BLS I only	neoantigen	ARPP21	1	4	0	3.23204	6.04735	0.543401	0.999883
BLS I only	neoantigen	MMP24	0	3	0	5.24709	0	0.544113	0.999883
BLS I only	neoantigen	CLPP	0	2	0	7.113	0	0.544549	0.999883
BLS I only	neoantigen	SLC6A15	0	3	0	5.13647	0	0.544646	0.999883
BLS I only	neoantigen	USP25	0	4	0	4.09763	0	0.544652	0.999883
BLS I only	neoantigen	PCDHB3	5	8	0	2.40788	0	0.545143	0.999883
BLS I only	neoantigen	ZMYND12	0	2	0	6.83428	0	0.545675	0.999883
BLS I only	neoantigen	CUX2	1	6	0	3.2593	0	0.546171	0.999883
BLS I only	neoantigen	CHRNA9	1	3	0	4.33114	0	0.546553	0.999883
BLS I only	neoantigen	ZP1	1	4	0	3.72292	0	0.546646	0.999883
BLS I only	neoantigen	OR8D2	2	3	0	4.25076	0	0.547462	0.999883
BLS I only	neoantigen	PCDHGA7	2	0	0	0	0	0.548441	0.999883
BLS I only	neoantigen	PZP	1	5	0	3.22061	0	0.548556	0.999883
BLS I only	neoantigen	SYNGR2	0	2	0	6.86646	0	0.548801	0.999883
BLS I only	neoantigen	TTLL2	0	3	0	5.3483	0	0.549129	0.999883
BLS I only	neoantigen	OR2C1	0	2	0	7.07137	0	0.549395	0.999883
BLS I only	neoantigen	FAM129C	0	3	0	5.12391	0	0.550286	0.999883
BLS I only	neoantigen	SVEP1	5	13	0	1.58962	0	0.550465	0.999883
BLS I only	neoantigen	LIMCH1	6	2	1	0.299116	1.21144	0.550819	0.999883
BLS I only	neoantigen	CD200R1L	2	3	0	3.99457	0	0.550825	0.999883
BLS I only	neoantigen	PTPRD	5	12	1	2.03881	3.148	0.552447	0.999883
BLS I only	neoantigen	SEMA6C	0	1	1	1.16824	14.2578	0.552626	0.999883
BLS I only	neoantigen	RP1	7	18	1	2.02077	1.35336	0.552796	0.999883
BLS I only	neoantigen	C1S	1	3	0	2.42359	10.15	0.552892	0.999883
BLS I only	neoantigen	CD200R1	0	2	0	6.75525	0	0.553334	0.999883
BLS I only	neoantigen	ARID5B	0	1	1	0.996675	13.4228	0.553362	0.999883
BLS I only	neoantigen	USP41	0	2	0	6.65199	0	0.555411	0.999883
BLS I only	neoantigen	IGSF9	0	4	0	4.41229	0	0.55566	0.999883
BLS I only	neoantigen	MGAT5B	1	4	0	3.68848	0	0.556	0.999883
BLS I only	neoantigen	GPR68	0	2	0	6.96053	0	0.556513	0.999883
BLS I only	neoantigen	SPACA1	0	2	0	6.80578	0	0.557588	0.999883
BLS I only	neoantigen	PODXL	2	1	1	0.658915	10.12	0.558064	0.999883
BLS I only	neoantigen	NXPH1	0	2	0	6.84306	0	0.558249	0.999883
BLS I only	neoantigen	ADAMTSL3	4	10	1	2.10113	3.46232	0.558699	0.999883
BLS I only	neoantigen	KDR	3	7	0	2.34656	0	0.558823	0.999883
BLS I only	neoantigen	TAT	2	4	0	3.41305	0	0.558882	0.999883
BLS I only	neoantigen	TTC3	0	5	0	3.70601	0	0.560029	0.999883
BLS I only	neoantigen	CCKBR	0	3	0	5.31583	0	0.561391	0.999883
BLS I only	neoantigen	HK3	1	4	0	3.69147	0	0.561863	0.999883
BLS I only	neoantigen	OR2M4	2	3	0	4.04103	0	0.562077	0.999883
BLS I only	neoantigen	SLC22A7	1	3	0	4.24912	0	0.562592	0.999883
BLS I only	neoantigen	PLEKHG7	0	2	0	6.46697	0	0.563167	0.999883
BLS I only	neoantigen	MYADM	0	2	0	6.8241	0	0.5632	0.999883
BLS I only	neoantigen	SERPINA10	2	4	0	3.50097	0	0.563228	0.999883
BLS I only	neoantigen	PABPC4	0	3	0	5.09685	0	0.563347	0.999883
BLS I only	neoantigen	MYOM2	0	4	0	4.26728	0	0.564615	0.999883
BLS I only	neoantigen	DOCK9	4	1	0	0.236881	0	0.564663	0.999883
BLS I only	neoantigen	RIMBP3	1	0	0	0	0	0.564815	0.999883
BLS I only	neoantigen	UGT3A1	1	3	0	4.1673	0	0.56517	0.999883
BLS I only	neoantigen	ATXN2L	1	0	0	0	0	0.565659	0.999883
BLS I only	neoantigen	DRD2	2	1	1	1.18687	12.265	0.565871	0.999883
BLS I only	neoantigen	MYH9	0	1	1	1.12203	13.457	0.566167	0.999883
BLS I only	neoantigen	CNGB1	0	4	0	4.33572	0	0.56707	0.999883
BLS I only	neoantigen	KIAA1462	3	9	0	2.29496	0	0.568121	0.999883
BLS I only	neoantigen	KDM2A	0	4	0	4.18159	0	0.569353	0.999883
BLS I only	neoantigen	AHSG	1	3	0	4.33097	0	0.569562	0.999883
BLS I only	neoantigen	JAKMIP1	1	3	0	2.77213	8.12623	0.569686	0.999883
BLS I only	neoantigen	HAUS4	0	2	0	6.40037	0	0.570508	0.999883
BLS I only	neoantigen	PRDM9	2	5	0	2.85034	0	0.571071	0.999883
BLS I only	neoantigen	GABRB3	2	3	1	2.73834	6.62769	0.571535	0.999883
BLS I only	neoantigen	TMEM2	0	4	0	4.13967	0	0.571719	0.999883
BLS I only	neoantigen	VCAN	9	8	0	0.562505	0	0.57207	0.999883
BLS I only	neoantigen	CNTNAP4	2	6	0	2.57972	0	0.573445	0.999883
BLS I only	neoantigen	CACNA1B	5	9	0	1.95738	0	0.573735	0.999883
BLS I only	neoantigen	SPTLC3	2	3	0	2.3342	8.25751	0.574002	0.999883
BLS I only	neoantigen	MEGF8	2	1	1	0.299424	3.43568	0.574411	0.999883
BLS I only	neoantigen	CACNA1A	11	6	0	0.567308	0	0.575098	0.999883
BLS I only	neoantigen	HRNR	0	9	0	2.95849	0	0.575363	0.999883
BLS I only	neoantigen	PRAMEF17	1	1	1	1.32908	12.4821	0.575444	0.999883
BLS I only	neoantigen	TSHZ1	0	4	0	4.51634	0	0.576391	0.999883
BLS I only	neoantigen	SNED1	0	4	0	4.34373	0	0.576489	0.999883
BLS I only	neoantigen	OR52I2	0	2	0	6.58636	0	0.577118	0.999883
BLS I only	neoantigen	SFTPB	0	2	0	6.45405	0	0.577391	0.999883
BLS I only	neoantigen	OTOL1	1	4	0	3.72489	0	0.577706	0.999883
BLS I only	neoantigen	ACSL5	1	3	1	2.8048	7.74814	0.577957	0.999883
BLS I only	neoantigen	OR51I2	0	2	0	6.646	0	0.579	0.999883
BLS I only	neoantigen	AR	0	4	0	4.39999	0	0.579691	0.999883
BLS I only	neoantigen	CRNKL1	0	3	0	4.49369	0	0.580456	0.999883
BLS I only	neoantigen	MAGEB18	0	2	0	6.49959	0	0.580503	0.999883
BLS I only	neoantigen	HMGCLL1	1	3	0	4.13969	0	0.581395	0.999883
BLS I only	neoantigen	KLK15	0	2	0	6.50073	0	0.581652	0.999883
BLS I only	neoantigen	AADACL3	2	3	0	3.87673	0	0.581884	0.999883
BLS I only	neoantigen	PPM1D	0	2	1	2.80759	11.4727	0.581917	0.999883
BLS I only	neoantigen	SLC22A10	2	3	1	2.76324	6.25942	0.582308	0.999883
BLS I only	neoantigen	TAP1	0	3	0	4.83065	0	0.582456	0.999883
BLS I only	neoantigen	ESYT3	0	3	0	4.84849	0	0.582542	0.999883
BLS I only	neoantigen	PGK2	1	3	0	4.27891	0	0.582582	0.999883
BLS I only	neoantigen	CRYGC	1	2	0	5.51429	0	0.582608	0.999883
BLS I only	neoantigen	OR4K17	0	2	0	6.55839	0	0.58286	0.999883
BLS I only	neoantigen	FBXO39	0	2	0	6.43394	0	0.582904	0.999883
BLS I only	neoantigen	ADH6	0	2	0	6.40029	0	0.583046	0.999883
BLS I only	neoantigen	KBTBD12	1	3	1	3.14287	6.34578	0.583289	0.999883
BLS I only	neoantigen	RAD51AP2	1	4	1	2.74878	7.07287	0.583823	0.999883
BLS I only	neoantigen	HCAR1	0	2	0	6.50516	0	0.583886	0.999883
BLS I only	neoantigen	C1orf109	1	2	0	5.40236	0	0.584037	0.999883
BLS I only	neoantigen	CD33	3	1	0	0.754072	10.0427	0.584089	0.999883
BLS I only	neoantigen	FCAMR	0	3	0	4.90938	0	0.584224	0.999883
BLS I only	neoantigen	PDE11A	2	5	0	2.73752	0	0.584584	0.999883
BLS I only	neoantigen	PLEKHO2	0	3	0	4.94358	0	0.584853	0.999883
BLS I only	neoantigen	OR1N1	0	2	0	6.63584	0	0.584905	0.999883
BLS I only	neoantigen	AMER3	2	7	0	2.63459	0	0.585069	0.999883
BLS I only	neoantigen	FMO3	2	4	0	3.23017	0	0.585332	0.999883
BLS I only	neoantigen	ELMOD1	0	2	0	6.26014	0	0.585371	0.999883
BLS I only	neoantigen	BPIFC	1	1	1	1.21866	11.982	0.58595	0.999883
BLS I only	neoantigen	A1CF	3	5	0	2.58774	0	0.586123	0.999883
BLS I only	neoantigen	SDR16C5	0	2	0	6.39745	0	0.586415	0.999883
BLS I only	neoantigen	TPO	6	8	0	2.00543	0	0.587705	0.999883
BLS I only	neoantigen	CCDC141	3	6	1	1.89435	4.47734	0.588446	0.999883
BLS I only	neoantigen	PLCB1	2	6	0	2.533	0	0.588963	0.999883
BLS I only	neoantigen	PPP1R3B	0	2	0	6.30394	0	0.589074	0.999883
BLS I only	neoantigen	PIWIL1	1	4	0	3.31269	0	0.58959	0.999883
BLS I only	neoantigen	GPR119	0	2	0	6.37767	0	0.589734	0.999883
BLS I only	neoantigen	SLAMF7	0	2	0	6.39146	0	0.58974	0.999883
BLS I only	neoantigen	TMPRSS12	0	2	0	6.22045	0	0.589849	0.999883
BLS I only	neoantigen	TLL2	2	5	0	2.81521	0	0.590038	0.999883
BLS I only	neoantigen	PCDHB11	3	6	0	2.67623	0	0.590691	0.999883
BLS I only	neoantigen	ALDOA	0	2	0	6.29241	0	0.591097	0.999883
BLS I only	neoantigen	ZC3HC1	0	3	0	4.79967	0	0.591245	0.999883
BLS I only	neoantigen	RPRD2	0	5	0	3.97228	0	0.591327	0.999883
BLS I only	neoantigen	SLC25A40	0	2	0	5.91178	0	0.591462	0.999883
BLS I only	neoantigen	ADAM2	2	4	1	2.7124	5.33433	0.592108	0.999883
BLS I only	neoantigen	CNGB3	1	4	0	3.28004	0	0.592549	0.999883
BLS I only	neoantigen	PLEKHA6	0	4	0	4.20561	0	0.593249	0.999883
BLS I only	neoantigen	OTOA	2	5	0	2.69772	0	0.593531	0.999883
BLS I only	neoantigen	SI	6	9	0	1.09095	0	0.593559	0.999883
BLS I only	neoantigen	PIGR	0	3	0	4.83535	0	0.594361	0.999883
BLS I only	neoantigen	CR1L	0	3	0	4.7853	0	0.595201	0.999883
BLS I only	neoantigen	HMGCL	0	2	0	6.25242	0	0.596128	0.999883
BLS I only	neoantigen	MARCO	4	6	0	2.36515	0	0.596735	0.999883
BLS I only	neoantigen	AMPH	1	4	0	3.37902	0	0.596942	0.999883
BLS I only	neoantigen	ACAN	3	11	0	2.18887	0	0.59722	0.999883
BLS I only	neoantigen	TRPM5	1	4	0	3.38937	0	0.597428	0.999883
BLS I only	neoantigen	SLIT2	2	7	1	2.76053	3.08903	0.597498	0.999883
BLS I only	neoantigen	NBPF20	0	0	0	0	0	0.597806	0.999883
BLS I only	neoantigen	UBA7	0	1	1	1.48329	12.8429	0.598048	0.999883
BLS I only	neoantigen	TAAR2	0	2	0	6.35316	0	0.59845	0.999883
BLS I only	neoantigen	PDE6B	3	5	0	2.68316	0	0.599384	0.999883
BLS I only	neoantigen	ADAMTS16	1	5	0	3.00634	0	0.599804	0.999883
BLS I only	neoantigen	BBOX1	1	3	0	3.9975	0	0.600111	0.999883
BLS I only	neoantigen	OR6K6	2	3	0	3.81118	0	0.600465	0.999883
BLS I only	neoantigen	OR4K15	0	2	0	6.37565	0	0.600478	0.999883
BLS I only	neoantigen	RNF217	0	3	0	4.8467	0	0.601008	0.999883
BLS I only	neoantigen	SDR42E1	1	3	0	4.02385	0	0.601221	0.999883
BLS I only	neoantigen	CASP10	2	4	0	3.18465	0	0.601888	0.999883
BLS I only	neoantigen	LRRC15	1	3	0	4.08698	0	0.602349	0.999883
BLS I only	neoantigen	PDPN	0	2	0	6.24988	0	0.602746	0.999883
BLS I only	neoantigen	HRASLS5	0	2	0	6.11114	0	0.602971	0.999883
BLS I only	neoantigen	SLCO1C1	0	3	0	4.73745	0	0.603102	0.999883
BLS I only	neoantigen	COL4A1	5	7	1	0.748193	3.48082	0.60322	0.999883
BLS I only	neoantigen	MOG	0	2	0	6.07851	0	0.603749	0.999883
BLS I only	neoantigen	ZNF347	0	2	1	3.27063	9.39439	0.604044	0.999883
BLS I only	neoantigen	CTAGE1	0	4	0	4.25108	0	0.604102	0.999883
BLS I only	neoantigen	LYN	1	1	1	1.25105	11.3048	0.604565	0.999883
BLS I only	neoantigen	LAMP1	0	2	0	6.1699	0	0.604633	0.999883
BLS I only	neoantigen	AFAP1L2	1	3	0	2.31649	8.82994	0.604666	0.999883
BLS I only	neoantigen	YIPF3	0	2	0	6.14655	0	0.605591	0.999883
BLS I only	neoantigen	DDX60	0	4	0	3.75669	0	0.605929	0.999883
BLS I only	neoantigen	SCN3B	3	3	0	3.5991	0	0.60622	0.999883
BLS I only	neoantigen	TECTB	0	2	0	6.11006	0	0.606346	0.999883
BLS I only	neoantigen	GABRG1	1	3	0	3.81544	0	0.606372	0.999883
BLS I only	neoantigen	TSHZ2	3	7	0	2.41458	0	0.60753	0.999883
BLS I only	neoantigen	PIP5K1B	2	4	0	3.1139	0	0.607961	0.999883
BLS I only	neoantigen	FGD2	2	4	0	3.01751	0	0.608171	0.999883
BLS I only	neoantigen	MYOCD	3	7	0	2.28993	0	0.608497	0.999883
BLS I only	neoantigen	C1orf141	0	2	0	6.09585	0	0.609205	0.999883
BLS I only	neoantigen	OR1K1	0	2	0	6.22492	0	0.609443	0.999883
BLS I only	neoantigen	PODXL2	0	3	0	4.78719	0	0.609597	0.999883
BLS I only	neoantigen	ADAD2	0	3	0	4.75504	0	0.60961	0.999883
BLS I only	neoantigen	LY75	0	4	0	3.404	0	0.609632	0.999883
BLS I only	neoantigen	USP29	1	4	0	3.39534	0	0.609722	0.999883
BLS I only	neoantigen	SLC25A42	0	2	0	6.20835	0	0.610027	0.999883
BLS I only	neoantigen	PLCXD3	2	3	0	3.59276	0	0.610109	0.999883
BLS I only	neoantigen	PSD3	1	5	0	3.0492	0	0.610283	0.999883
BLS I only	neoantigen	FAM155A	1	3	0	4.04324	0	0.610424	0.999883
BLS I only	neoantigen	SNTG1	1	3	0	3.80624	0	0.611066	0.999883
BLS I only	neoantigen	MMP25	0	3	0	4.64182	0	0.611086	0.999883
BLS I only	neoantigen	SIRT5	0	2	0	5.88204	0	0.611252	0.999883
BLS I only	neoantigen	LIPI	1	1	0	1.41166	11.0931	0.611563	0.999883
BLS I only	neoantigen	QRFPR	0	2	0	5.9985	0	0.613112	0.999883
BLS I only	neoantigen	GPR19	0	2	0	5.98412	0	0.613498	0.999883
BLS I only	neoantigen	ARHGAP21	0	5	0	3.50695	0	0.613521	0.999883
BLS I only	neoantigen	FUBP1	1	0	0	0	0	0.614151	0.999883
BLS I only	neoantigen	PTCHD3	2	3	1	1.82876	9.1445	0.614312	0.999883
BLS I only	neoantigen	NEXN	0	3	0	4.71599	0	0.614442	0.999883
BLS I only	neoantigen	TCTE1	1	3	0	3.99247	0	0.614451	0.999883
BLS I only	neoantigen	CD6	0	3	0	4.59707	0	0.614676	0.999883
BLS I only	neoantigen	SLC13A4	1	1	0	1.33919	10.9471	0.615611	0.999883
BLS I only	neoantigen	GPR22	0	2	0	5.94836	0	0.615985	0.999883
BLS I only	neoantigen	OR10P1	2	3	0	3.80279	0	0.616661	0.999883
BLS I only	neoantigen	PNLIP	1	2	0	2.22514	9.26018	0.616945	0.999883
BLS I only	neoantigen	PLB1	1	5	1	3.12624	3.92228	0.617022	0.999883
BLS I only	neoantigen	MFAP5	1	2	0	5.0711	0	0.617463	0.999883
BLS I only	neoantigen	HFE	0	2	0	5.87605	0	0.617703	0.999883
BLS I only	neoantigen	PRLR	2	4	1	2.52595	5.55641	0.618808	0.999883
BLS I only	neoantigen	PTGS1	1	3	0	3.91662	0	0.618817	0.999883
BLS I only	neoantigen	GRIA3	1	4	0	3.32275	0	0.619094	0.999883
BLS I only	neoantigen	FASN	1	5	0	3.05667	0	0.619183	0.999883
BLS I only	neoantigen	CHL1	1	5	0	2.92158	0	0.619225	0.999883
BLS I only	neoantigen	PKP2	4	6	0	2.22236	0	0.619272	0.999883
BLS I only	neoantigen	RADIL	1	2	1	1.44221	10.8019	0.619337	0.999883
BLS I only	neoantigen	CA13	0	2	0	5.7853	0	0.619484	0.999883
BLS I only	neoantigen	MLC1	0	2	0	5.96698	0	0.619877	0.999883
BLS I only	neoantigen	DNAI2	0	3	0	4.6575	0	0.619985	0.999883
BLS I only	neoantigen	DOCK1	0	4	0	3.85257	0	0.621757	0.999883
BLS I only	neoantigen	PIK3CG	2	5	0	2.68434	0	0.622107	0.999883
BLS I only	neoantigen	EED	0	1	1	2.25213	11.4769	0.622211	0.999883
BLS I only	neoantigen	FOXI1	2	4	0	3.24254	0	0.622228	0.999883
BLS I only	neoantigen	CETP	1	1	1	1.39503	10.7166	0.622235	0.999883
BLS I only	neoantigen	ADCY7	1	1	1	0.994276	10.2026	0.62241	0.999883
BLS I only	neoantigen	TRAF3IP3	1	3	0	3.55913	0	0.622611	0.999883
BLS I only	neoantigen	CMTM5	1	2	0	5.01162	0	0.622699	0.999883
BLS I only	neoantigen	TRRAP	3	7	0	1.99295	0	0.622927	0.999883
BLS I only	neoantigen	SLC39A12	0	3	0	4.46942	0	0.623655	0.999883
BLS I only	neoantigen	UTP14C	0	3	0	4.58911	0	0.62409	0.999883
BLS I only	neoantigen	ST6GAL1	0	2	0	5.78038	0	0.624477	0.999883
BLS I only	neoantigen	PLAG1	2	2	1	1.44824	9.95071	0.626227	0.999883
BLS I only	neoantigen	ITIH4	0	3	0	4.44021	0	0.626378	0.999883
BLS I only	neoantigen	DEPDC1	0	3	0	4.37152	0	0.626423	0.999883
BLS I only	neoantigen	MROH8	0	2	1	2.82598	9.74093	0.626704	0.999883
BLS I only	neoantigen	TDRD5	2	5	0	2.57239	0	0.627005	0.999883
BLS I only	neoantigen	USH1C	3	6	0	2.35676	0	0.627549	0.999883
BLS I only	neoantigen	ATP2A3	2	1	1	0.588057	7.34957	0.627629	0.999883
BLS I only	neoantigen	TTC6	0	4	0	3.79689	0	0.627733	0.999883
BLS I only	neoantigen	GABRB2	1	3	0	3.81892	0	0.627905	0.999883
BLS I only	neoantigen	GRIK5	1	4	0	3.30039	0	0.628033	0.999883
BLS I only	neoantigen	SIRPB2	0	2	0	5.85336	0	0.628244	0.999883
BLS I only	neoantigen	LRBA	0	5	0	3.28377	0	0.628622	0.999883
BLS I only	neoantigen	CCR2	0	2	0	5.81597	0	0.629465	0.999883
BLS I only	neoantigen	UNC13A	1	5	0	2.92823	0	0.629469	0.999883
BLS I only	neoantigen	NOS1	5	8	0	1.89758	0	0.629887	0.999883
BLS I only	neoantigen	VAMP7	1	2	0	4.98353	0	0.630116	0.999883
BLS I only	neoantigen	SPATA19	1	2	0	4.89872	0	0.630512	0.999883
BLS I only	neoantigen	SERPINA3	0	2	0	5.85159	0	0.630605	0.999883
BLS I only	neoantigen	C2orf16	3	5	2	0.981091	4.31391	0.631064	0.999883
BLS I only	neoantigen	CD163L1	4	8	0	1.74451	0	0.63181	0.999883
BLS I only	neoantigen	NFATC1	1	5	0	3.21977	0	0.633307	0.999883
BLS I only	neoantigen	CPT1C	1	4	0	3.17568	0	0.633515	0.999883
BLS I only	neoantigen	KNDC1	0	4	0	3.98441	0	0.634644	0.999883
BLS I only	neoantigen	TTBK1	2	6	1	2.11042	6.41398	0.634756	0.999883
BLS I only	neoantigen	SH3BGR	0	2	0	5.82343	0	0.634779	0.999883
BLS I only	neoantigen	DHDH	0	2	0	5.78816	0	0.63496	0.999883
BLS I only	neoantigen	PHLDB1	0	4	0	3.97337	0	0.63567	0.999883
BLS I only	neoantigen	RASL12	1	2	0	5.01289	0	0.636771	0.999883
BLS I only	neoantigen	TRPC1	0	1	1	1.37692	11.2022	0.637086	0.999883
BLS I only	neoantigen	LGALS9B	0	2	0	5.66551	0	0.637187	0.999883
BLS I only	neoantigen	DNAH6	0	5	0	3.00091	0	0.63791	0.999883
BLS I only	neoantigen	CDHR3	0	3	0	4.45784	0	0.638662	0.999883
BLS I only	neoantigen	XKR4	7	1	0	0.283826	0	0.638671	0.999883
BLS I only	neoantigen	COL11A1	4	13	0	1.43315	0	0.638955	0.999883
BLS I only	neoantigen	MYO3A	3	8	1	2.41864	2.70553	0.639034	0.999883
BLS I only	neoantigen	TOP1MT	1	1	1	1.17737	10.0383	0.639128	0.999883
BLS I only	neoantigen	ATP1A2	4	6	0	2.15552	0	0.639797	0.999883
BLS I only	neoantigen	IGSF10	4	10	0	1.85808	0	0.640604	0.999883
BLS I only	neoantigen	KMT2E	0	1	1	0.657248	7.74848	0.641569	0.999883
BLS I only	neoantigen	ADAMTS3	1	5	0	2.89097	0	0.641808	0.999883
BLS I only	neoantigen	LCMT1	1	1	1	1.60414	9.94928	0.641896	0.999883
BLS I only	neoantigen	ALK	5	9	0	1.7827	0	0.642044	0.999883
BLS I only	neoantigen	OVOL2	0	2	0	5.84344	0	0.642531	0.999883
BLS I only	neoantigen	FAM46D	0	2	0	5.72883	0	0.642604	0.999883
BLS I only	neoantigen	SEMA4C	0	3	0	4.39002	0	0.642887	0.999883
BLS I only	neoantigen	TCF4	0	4	0	3.88816	0	0.643158	0.999883
BLS I only	neoantigen	AASDHPPT	0	2	0	5.5343	0	0.643295	0.999883
BLS I only	neoantigen	APOA5	0	2	0	5.65603	0	0.643518	0.999883
BLS I only	neoantigen	PDGFC	0	2	0	5.54893	0	0.643891	0.999883
BLS I only	neoantigen	P2RX3	2	1	0	1.05072	9.37227	0.644277	0.999883
BLS I only	neoantigen	DCUN1D3	0	2	0	5.60317	0	0.644681	0.999883
BLS I only	neoantigen	CLTCL1	1	0	0	0	0	0.64574	0.999883
BLS I only	neoantigen	ASTN2	2	5	1	2.29264	5.5207	0.646378	0.999883
BLS I only	neoantigen	CYP27A1	1	1	1	1.37886	9.8927	0.646936	0.999883
BLS I only	neoantigen	SCNN1B	2	4	0	2.88134	0	0.648071	0.999883
BLS I only	neoantigen	ZPLD1	1	3	0	3.65699	0	0.648547	0.999883
BLS I only	neoantigen	PXDNL	6	9	0	1.67954	0	0.648677	0.999883
BLS I only	neoantigen	TDO2	0	2	0	5.36372	0	0.648809	0.999883
BLS I only	neoantigen	SLC7A2	1	1	1	1.00352	9.39506	0.648862	0.999883
BLS I only	neoantigen	USP26	0	3	0	4.27122	0	0.649025	0.999883
BLS I only	neoantigen	C5	1	5	0	2.78183	0	0.649195	0.999883
BLS I only	neoantigen	DNAH2	10	8	0	0.810499	0	0.649405	0.999883
BLS I only	neoantigen	ZPBP	0	2	0	5.40001	0	0.649431	0.999883
BLS I only	neoantigen	AGBL2	0	3	0	4.17732	0	0.649449	0.999883
BLS I only	neoantigen	RGS12	1	4	1	2.05846	8.1402	0.649785	0.999883
BLS I only	neoantigen	STYK1	0	2	0	5.45667	0	0.65079	0.999883
BLS I only	neoantigen	SEPW1	0	1	0	10.5374	0	0.650953	0.999883
BLS I only	neoantigen	OR2G2	3	3	0	3.43327	0	0.65105	0.999883
BLS I only	neoantigen	KIF3B	0	3	0	4.28509	0	0.651169	0.999883
BLS I only	neoantigen	MICALL2	1	0	0	0	0	0.651475	0.999883
BLS I only	neoantigen	RASSF8	0	2	0	5.32995	0	0.652067	0.999883
BLS I only	neoantigen	BLNK	1	3	0	3.5072	0	0.652308	0.999883
BLS I only	neoantigen	POLN	0	2	1	2.72005	9.12085	0.652669	0.999883
BLS I only	neoantigen	AFF2	0	4	0	3.8318	0	0.653061	0.999883
BLS I only	neoantigen	ALS2	0	4	0	3.47198	0	0.653069	0.999883
BLS I only	neoantigen	SNAI1	0	2	0	5.53031	0	0.653532	0.999883
BLS I only	neoantigen	CECR5	0	2	0	5.48985	0	0.653712	0.999883
BLS I only	neoantigen	SYT7	1	1	0	0.9428	9.05793	0.653826	0.999883
BLS I only	neoantigen	CACNA1E	13	5	1	0.464897	0.929267	0.654156	0.999883
BLS I only	neoantigen	TENM1	3	8	0	1.77325	0	0.654617	0.999883
BLS I only	neoantigen	FAM217A	1	3	0	3.58366	0	0.654841	0.999883
BLS I only	neoantigen	DEFB105A	0	1	0	10.5249	0	0.654884	0.999883
BLS I only	neoantigen	SERPINB8	0	2	0	5.4129	0	0.654925	0.999883
BLS I only	neoantigen	FBXW12	0	2	0	5.24228	0	0.654949	0.999883
BLS I only	neoantigen	ALDH1A2	2	3	1	2.27754	6.3485	0.655204	0.999883
BLS I only	neoantigen	MYO18B	11	10	0	0.814347	0	0.655347	0.999883
BLS I only	neoantigen	AOAH	2	4	1	2.58867	4.51889	0.655794	0.999883
BLS I only	neoantigen	SLC16A9	1	3	0	3.6726	0	0.655991	0.999883
BLS I only	neoantigen	ANXA13	0	2	0	5.36955	0	0.656545	0.999883
BLS I only	neoantigen	DENND1C	1	1	1	0.811586	8.39612	0.656829	0.999883
BLS I only	neoantigen	ADH1B	0	2	0	5.54466	0	0.657189	0.999883
BLS I only	neoantigen	ZIM2	2	4	0	2.82927	0	0.657317	0.999883
BLS I only	neoantigen	TEK	1	4	1	2.68272	5.4888	0.657482	0.999883
BLS I only	neoantigen	AADAC	2	3	0	3.31029	0	0.658258	0.999883
BLS I only	neoantigen	RANBP10	0	3	0	4.26571	0	0.658667	0.999883
BLS I only	neoantigen	ALDH3A1	0	2	0	5.43403	0	0.658709	0.999883
BLS I only	neoantigen	FCRL1	1	3	0	3.68058	0	0.659579	0.999883
BLS I only	neoantigen	EVI5	0	3	0	4.0083	0	0.65963	0.999883
BLS I only	neoantigen	OR6T1	3	3	0	3.26593	0	0.660138	0.999883
BLS I only	neoantigen	TCTN1	2	0	0	0	0	0.660345	0.999883
BLS I only	neoantigen	MRO	2	1	1	1.42702	8.97378	0.660547	0.999883
BLS I only	neoantigen	TMPPE	0	2	0	5.52722	0	0.660848	0.999883
BLS I only	neoantigen	PTK7	0	3	0	4.12054	0	0.661797	0.999883
BLS I only	neoantigen	MYPN	0	3	1	2.59464	8.76028	0.6618	0.999883
BLS I only	neoantigen	KCNE2	0	1	0	10.3061	0	0.662192	0.999883
BLS I only	neoantigen	SMR3A	0	2	0	5.5658	0	0.66285	0.999883
BLS I only	neoantigen	SVIL	0	3	1	2.50209	8.97355	0.662991	0.999883
BLS I only	neoantigen	HCN1	2	5	0	2.54679	0	0.663049	0.999883
BLS I only	neoantigen	TPX2	0	3	0	4.08362	0	0.663186	0.999883
BLS I only	neoantigen	CD248	1	4	0	3.18135	0	0.66334	0.999883
BLS I only	neoantigen	CHRNA3	3	1	1	0.770832	7.85783	0.663391	0.999883
BLS I only	neoantigen	FOXR1	0	2	0	5.21889	0	0.663412	0.999883
BLS I only	neoantigen	MTNR1B	1	2	0	4.61693	0	0.663444	0.999883
BLS I only	neoantigen	SPATA31A3	0	1	1	0.944757	9.09649	0.664841	0.999883
BLS I only	neoantigen	PLCG2	2	5	0	2.52307	0	0.665286	0.999883
BLS I only	neoantigen	IL12RB1	2	4	0	2.70129	0	0.665365	0.999883
BLS I only	neoantigen	ITGA2B	0	3	0	3.95817	0	0.666966	0.999883
BLS I only	neoantigen	PCDHA4	6	8	1	1.64312	5.72753	0.667397	0.999883
BLS I only	neoantigen	TYK2	1	0	0	0	0	0.667449	0.999883
BLS I only	neoantigen	PLVAP	0	2	0	5.34171	0	0.667957	0.999883
BLS I only	neoantigen	KDM7A	4	1	0	0.285622	0	0.668137	0.999883
BLS I only	neoantigen	ABCB5	1	4	0	2.80661	0	0.668203	0.999883
BLS I only	neoantigen	TES	0	2	0	5.25076	0	0.668651	0.999883
BLS I only	neoantigen	OR1C1	1	2	0	4.75725	0	0.668722	0.999883
BLS I only	neoantigen	CHRD	2	1	0	0.482367	5.22675	0.668848	0.999883
BLS I only	neoantigen	IRAK2	2	1	1	0.670746	7.12837	0.668971	0.999883
BLS I only	neoantigen	SLC45A3	1	3	0	3.6713	0	0.668975	0.999883
BLS I only	neoantigen	TMEM175	0	2	0	5.38028	0	0.669148	0.999883
BLS I only	neoantigen	MFAP3L	0	2	0	5.45347	0	0.669476	0.999883
BLS I only	neoantigen	WDR72	1	4	1	2.68898	5.19377	0.669534	0.999883
BLS I only	neoantigen	LNX2	1	2	1	1.83868	8.58933	0.670673	0.999883
BLS I only	neoantigen	F11R	1	2	0	4.6858	0	0.671172	0.999883
BLS I only	neoantigen	MAGEC1	3	8	0	2.00392	0	0.671334	0.999883
BLS I only	neoantigen	EPC2	1	3	1	2.18905	7.36562	0.671409	0.999883
BLS I only	neoantigen	OR5AR1	1	2	0	4.63597	0	0.671669	0.999883
BLS I only	neoantigen	HUWE1	0	5	0	3.19076	0	0.671969	0.999883
BLS I only	neoantigen	DNM1	0	3	0	4.21523	0	0.672097	0.999883
BLS I only	neoantigen	DDX23	1	0	0	0	0	0.672963	0.999883
BLS I only	neoantigen	ANKRD52	1	4	0	3.05653	0	0.673164	0.999883
BLS I only	neoantigen	SORL1	4	8	1	1.69435	3.70913	0.673554	0.999883
BLS I only	neoantigen	HTR2A	0	2	0	5.2042	0	0.674554	0.999883
BLS I only	neoantigen	ZNF610	0	2	0	5.21099	0	0.674765	0.999883
BLS I only	neoantigen	SEMA3D	0	2	1	2.76355	8.32267	0.675075	0.999883
BLS I only	neoantigen	ATXN1	1	4	0	3.24551	0	0.675985	0.999883
BLS I only	neoantigen	EPHB4	0	3	0	4.07617	0	0.676499	0.999883
BLS I only	neoantigen	DNAH9	7	10	1	1.28334	3.10062	0.676512	0.999883
BLS I only	neoantigen	SPAG1	0	3	0	3.99881	0	0.677339	0.999883
BLS I only	neoantigen	PARP1	0	3	0	4.02917	0	0.678013	0.999883
BLS I only	neoantigen	SLC22A4	0	2	0	5.10918	0	0.679341	0.999883
BLS I only	neoantigen	KCNG4	1	3	0	3.6341	0	0.67948	0.999883
BLS I only	neoantigen	CYBRD1	2	2	0	4.17915	0	0.681533	0.999883
BLS I only	neoantigen	ITGA2	1	4	1	2.752	4.69348	0.681687	0.999883
BLS I only	neoantigen	UTP20	0	4	0	3.37669	0	0.68182	0.999883
BLS I only	neoantigen	HEPN1	0	1	0	9.61139	0	0.68187	0.999883
BLS I only	neoantigen	CIDEA	1	2	0	4.56407	0	0.682048	0.999883
BLS I only	neoantigen	NOD2	3	5	0	2.36861	0	0.682056	0.999883
BLS I only	neoantigen	MOS	0	2	0	5.33583	0	0.682752	0.999883
BLS I only	neoantigen	SERPINB9	0	2	0	5.14401	0	0.683589	0.999883
BLS I only	neoantigen	RYR1	20	12	1	0.598499	0.537571	0.684069	0.999883
BLS I only	neoantigen	HERC1	3	3	0	0.441985	0	0.684084	0.999883
BLS I only	neoantigen	MAP2	4	3	1	0.485325	2.93555	0.684332	0.999883
BLS I only	neoantigen	PRNT	0	1	0	9.58364	0	0.684612	0.999883
BLS I only	neoantigen	LMAN2L	0	2	0	5.08125	0	0.684657	0.999883
BLS I only	neoantigen	SHROOM3	4	10	0	1.80031	0	0.684769	0.999883
BLS I only	neoantigen	DHX34	2	1	1	0.553729	5.74502	0.685427	0.999883
BLS I only	neoantigen	OR11H12	3	3	0	3.13322	0	0.685488	0.999883
BLS I only	neoantigen	CCDC92	0	2	0	5.28926	0	0.685928	0.999883
BLS I only	neoantigen	PDE8B	0	3	0	3.9512	0	0.68601	0.999883
BLS I only	neoantigen	RGPD4	2	8	1	2.48455	2.56083	0.686785	0.999883
BLS I only	neoantigen	SERPINB13	2	1	0	1.03851	8.15329	0.687019	0.999883
BLS I only	neoantigen	CAD	3	1	0	0.271866	0	0.6874	0.999883
BLS I only	neoantigen	UBQLNL	0	2	0	4.98621	0	0.68758	0.999883
BLS I only	neoantigen	EYS	0	5	0	2.96032	0	0.687721	0.999883
BLS I only	neoantigen	DIAPH3	0	2	0	2.02064	9.32222	0.687768	0.999883
BLS I only	neoantigen	ATXN10	0	2	0	5.07956	0	0.687863	0.999883
BLS I only	neoantigen	PANX1	1	2	0	4.46309	0	0.687878	0.999883
BLS I only	neoantigen	XCL2	0	1	0	9.45283	0	0.687881	0.999883
BLS I only	neoantigen	C1orf127	1	4	0	2.91516	0	0.688133	0.999883
BLS I only	neoantigen	SPINK13	0	1	0	9.42256	0	0.688395	0.999883
BLS I only	neoantigen	CEP104	0	3	0	3.84037	0	0.688586	0.999883
BLS I only	neoantigen	CASP5	0	2	0	5.0911	0	0.688747	0.999883
BLS I only	neoantigen	CERS3	1	2	0	4.19806	0	0.688796	0.999883
BLS I only	neoantigen	NCAPG2	0	1	1	1.19377	9.18089	0.689104	0.999883
BLS I only	neoantigen	SLC12A1	1	0	0	0	0	0.689985	0.999883
BLS I only	neoantigen	ICAM4	3	0	0	0	0	0.690554	0.999883
BLS I only	neoantigen	C1orf168	1	3	0	2.29126	6.55507	0.690837	0.999883
BLS I only	neoantigen	FAM129A	1	4	0	2.94382	0	0.691202	0.999883
BLS I only	neoantigen	OR2T3	1	2	0	4.49119	0	0.691358	0.999883
BLS I only	neoantigen	ADCY10	2	5	0	2.25956	0	0.691458	0.999883
BLS I only	neoantigen	DOPEY2	1	5	0	2.61352	0	0.691585	0.999883
BLS I only	neoantigen	TMC5	4	6	0	1.9766	0	0.692048	0.999883
BLS I only	neoantigen	MRGPRX1	1	2	0	4.42758	0	0.692491	0.999883
BLS I only	neoantigen	TUBA3E	0	2	0	5.12551	0	0.692717	0.999883
BLS I only	neoantigen	UCHL1	1	2	0	4.36791	0	0.692962	0.999883
BLS I only	neoantigen	EML2	1	0	0	0	0	0.693453	0.999883
BLS I only	neoantigen	CASC3	1	1	1	0.54911	5.53728	0.693991	0.999883
BLS I only	neoantigen	TESC	0	2	0	5.08723	0	0.694052	0.999883
BLS I only	neoantigen	VWF	7	4	0	0.523345	0	0.694619	0.999883
BLS I only	neoantigen	CXCR2	1	2	0	4.43757	0	0.695081	0.999883
BLS I only	neoantigen	CAPN15	1	0	0	0	0	0.695111	0.999883
BLS I only	neoantigen	LDLR	1	4	0	2.90653	0	0.696082	0.999883
BLS I only	neoantigen	CHD8	1	6	0	2.3033	0	0.696288	0.999883
BLS I only	neoantigen	CYP4A11	1	1	0	1.43529	8.40343	0.696849	0.999883
BLS I only	neoantigen	PCBP3	0	2	0	4.91189	0	0.696954	0.999883
BLS I only	neoantigen	DDX60L	1	5	1	2.80047	3.65751	0.697004	0.999883
BLS I only	neoantigen	CKMT1A	0	2	0	4.87702	0	0.697062	0.999883
BLS I only	neoantigen	RNF150	0	2	0	5.05103	0	0.697403	0.999883
BLS I only	neoantigen	SAMSN1	1	3	0	3.39736	0	0.697485	0.999883
BLS I only	neoantigen	AQP6	1	2	0	4.34157	0	0.697982	0.999883
BLS I only	neoantigen	LAMA3	4	9	0	1.56446	0	0.698044	0.999883
BLS I only	neoantigen	CDC20B	1	3	0	3.13465	0	0.698131	0.999883
BLS I only	neoantigen	MOGAT1	0	2	0	4.77713	0	0.698366	0.999883
BLS I only	neoantigen	TTYH1	0	2	0	4.88074	0	0.698881	0.999883
BLS I only	neoantigen	CBFA2T3	0	3	0	4.04197	0	0.6991	0.999883
BLS I only	neoantigen	VWC2L	1	2	0	4.34521	0	0.699126	0.999883
BLS I only	neoantigen	HJURP	1	4	0	2.94283	0	0.699489	0.999883
BLS I only	neoantigen	STAB2	8	11	0	1.23719	0	0.69953	0.999883
BLS I only	neoantigen	MACF1	2	7	0	1.61674	0	0.69961	0.999883
BLS I only	neoantigen	GPR142	2	3	0	3.1647	0	0.699913	0.999883
BLS I only	neoantigen	DEFB112	0	1	0	8.77477	0	0.700036	0.999883
BLS I only	neoantigen	ACTL7A	0	2	0	5.04091	0	0.700389	0.999883
BLS I only	neoantigen	2018-03-01	1	3	0	3.30125	0	0.701013	0.999883
BLS I only	neoantigen	ABCA13	6	9	0	1.18965	0	0.701141	0.999883
BLS I only	neoantigen	MDN1	3	2	0	0.394022	0	0.701467	0.999883
BLS I only	neoantigen	SPOCD1	1	2	1	1.10412	8.0184	0.701638	0.999883
BLS I only	neoantigen	TLE4	0	3	0	3.89657	0	0.702093	0.999883
BLS I only	neoantigen	INTS2	0	2	1	2.35728	8.29799	0.703649	0.999883
BLS I only	neoantigen	DCC	7	9	0	1.27793	0	0.703838	0.999883
BLS I only	neoantigen	CCDC136	1	4	0	2.86729	0	0.70397	0.999883
BLS I only	neoantigen	ATP9B	0	1	1	1.32532	8.94852	0.704055	0.999883
BLS I only	neoantigen	SLC47A2	0	2	0	4.80089	0	0.704555	0.999883
BLS I only	neoantigen	SALL1	6	3	1	0.539463	3.37539	0.704596	0.999883
BLS I only	neoantigen	COL6A6	6	11	0	1.48046	0	0.705097	0.999883
BLS I only	neoantigen	DEFA3	0	1	0	8.87001	0	0.70517	0.999883
BLS I only	neoantigen	ZNF682	0	2	0	4.96802	0	0.705726	0.999883
BLS I only	neoantigen	MRC2	4	6	0	1.70918	0	0.70596	0.999883
BLS I only	neoantigen	METTL8	0	2	0	4.78691	0	0.706412	0.999883
BLS I only	neoantigen	MCF2L	1	4	0	2.90106	0	0.70686	0.999883
BLS I only	neoantigen	RNF10	0	3	0	3.87279	0	0.707213	0.999883
BLS I only	neoantigen	PCDHB7	1	4	0	3.02344	0	0.707232	0.999883
BLS I only	neoantigen	TCF7L2	0	3	0	3.99353	0	0.707513	0.999883
BLS I only	neoantigen	IGSF5	0	2	0	4.75942	0	0.707767	0.999883
BLS I only	neoantigen	CAPN6	1	2	0	1.94371	7.36798	0.707981	0.999883
BLS I only	neoantigen	PPP4R1	1	0	0	0	0	0.708618	0.999883
BLS I only	neoantigen	SLC2A10	3	4	0	2.67053	0	0.709056	0.999883
BLS I only	neoantigen	FMOD	0	2	0	4.91214	0	0.709081	0.999883
[truncated: 17,518 more rows]

## Sheet: Table S2 - STAD
group	gene_group	gene_name	n_syn	n_mis	n_non	wmis_cv	wnon_cv	pglobal_cv	qglobal_cv
[truncated: 15,013 more rows]

[truncated: 1 more sheets: Table S2 - UCEC]
